# Supplementary material for: A comprehensive metabolomic dataset of human synovial fluid in osteoarthritis and healthy controls
Source: Data Brief. 2025 Nov 7;63:112224. doi: 10.1016/j.dib.2025.112224 (PMC12666683; doi:10.1016/j.dib.2025.112224)
Supplement: Supplementary file 1 [file mmc1.xlsx]

## Sheet: Sheet 1
	rt	mz	rsd
IS1	225.8	121.045	0.0231
IS2	158.3	133.107	0.0286
IS3	103.6	183.083	0.0007
IS4	219.2	110.109	0.0138
IS5	161.6	127.143	0.0201
IS6	28.3	127.081	0.016
