# Supplementary material for: A comprehensive metabolomic dataset of human synovial fluid in osteoarthritis and healthy controls
Source: Data Brief. 2025 Nov 7;63:112224. doi: 10.1016/j.dib.2025.112224 (PMC12666683; doi:10.1016/j.dib.2025.112224)
Supplement: Supplementary file 2 [file mmc2.xlsx]

## Sheet: file explanation
Name	Description
MS2_name	English name of the substance obtained by secondary mass spectrometry qualitative matching analysis
MS2_score	The higher the score of the secondary match, the better
level	Qualitative material level
MS1_name	The name of the primary fragment ion match, refer to the HMDB database or KEGG database
MS1_ppm	The accuracy of the first-level match, the value is (-25, 25), the closer to 0 the better
mz	Mass-to-charge ratio of characteristic ions of a substance
rt	Chromatographic retention time of the substance
Formula	Molecular formula of substance
type	Acquisition Mode
HMDB	HMDB ID number of the substance
Chinese.Name	Chinese name of the substance obtained by secondary mass spectrometry qualitative matching analysis
CAS	CAS number of the substance
KEGG COMPOUND ID	KEGG ID number of the substance
Super.Class	The secondary classification English name of the substance in the HMDB database
Class	The third-level English name of the substance in the HMDB database
Sub.Class	The fourth-level English name of the substance in the HMDB database
INCHIKEY	INCHIKEY number of the substance

## Sheet: Sample_data
MS2_name	MS2_score	level	MS1_name	MS1_ppm	mz	rt	Formula	type	HMDB	CAS	KEGG COMPOUND ID	Super.Class	Superclass.Chinese	Class	Sub.Class	INCHIKEY	D1	D2	D3_1	D3_2	D4	D5	D6	D7	D8	D9	HC_1_1	HC_1	HC_2_2	HC_2	HC_3	HC_4	HC_5	HC_6	HC_7	HC	QC01	QC02	QC03
Tetradecyl sulfate (sodium)	3.98	level1			293.18	14.4	C14H30O4S	NEG	HMDB0014607	1191-50-0		Organic acids and derivatives	有机酸及其衍生物	Organic sulfuric acids and derivatives	Sulfuric acid esters	URLJMZWTXZTZRR-UHFFFAOYSA-N	3.67222e+07	2.81314e+07	3.59908e+07	4.26362e+07	3.65311e+07	4.88104e+07	2.70879e+07	2.506e+07	3.65876e+07	2.28702e+07	2.96951e+07	3.7773e+07	2.67095e+07	4.73079e+07	2.87026e+07	4.58657e+07	4.44572e+07	3.24268e+07	3.02376e+07	4.48531e+07	2.73387e+07	3.32029e+07	3.44771e+07
Phenol	3.98	level1			93.0347	14.3	C6H6O	NEG	HMDB0000228	108-95-2	C00146	Benzenoids	苯环型化合物	Phenols	1-hydroxy-4-unsubstituted benzenoids	ISWSIDIOOBJBQZ-UHFFFAOYSA-N	3.87252e+07	1.55894e+06	7.20601e+06	7.85908e+06	3.19546e+06	1.63827e+06	2.17135e+06	2.79949e+06	1.23342e+06	2.54976e+06	3.54538e+06	2.33274e+07	2.0399e+07	3.65958e+06	2.95652e+06	8.33532e+06	1.43492e+06	7.63851e+06	5.2786e+06	4.90542e+06	7.8851e+06	8.00005e+06	8.48042e+06
4-Methylquinolin-2-ol	3.97	level1			158.061	18	C10H9NO	NEG		607-66-9		Organoheterocyclic compounds	有机杂环化合物	Quinolines and derivatives	Quinolones and derivatives	APLVPBUBDFWWAD-UHFFFAOYSA-N	3.37492e+07	1.57265e+07	2.07392e+07	2.25525e+07	2.86233e+07	2.84408e+07	3.07091e+07	2.9911e+07	1.63073e+07	2.85997e+07	4.89201e+07	3.20183e+07	2.67994e+07	2.19923e+07	2.46814e+07	1.61214e+07	1.66658e+07	1.89662e+07	2.9293e+07	3.01244e+07	2.04406e+07	2.93084e+07	3.13704e+07
Methylmalonic acid	3.96	level1			117.019	207.1	C4H6O4	NEG	HMDB0000202	516-05-2	C02170	Organic acids and derivatives	有机酸及其衍生物	Carboxylic acids and derivatives	Dicarboxylic acids and derivatives	ZIYVHBGGAOATLY-UHFFFAOYSA-N	1.3883e+06	338024	375690	1.22582e+06	478984	1.49043e+06	1.23559e+06	1.01977e+06	1.55817e+06	1.38968e+06	381023	235465	1.27421e+06	494444	1.233e+06	186051	730062	1.16143e+06	1.19832e+06	319585	1.22502e+06	1.1455e+06	1.24415e+06
Carnitine	3.95	level1			162.113	209.5	C7H15NO3	POS	HMDB0000062	541-15-1	C00318	Organic nitrogen compounds	有机含氮化合物	Organonitrogen compounds	Quaternary ammonium salts	PHIQHXFUZVPYII-ZCFIWIBFSA-N	6.1389e+08	5.51082e+08	6.08038e+08	6.28006e+08	5.49945e+08	5.84361e+08	6.43285e+08	6.07544e+08	5.40003e+08	5.45078e+08	6.68027e+08	6.97233e+08	6.24043e+08	6.72881e+08	4.90294e+08	5.69127e+08	4.29856e+08	6.18144e+08	7.51508e+08	6.43308e+08	5.94958e+08	6.04194e+08	5.98671e+08
Betaine	3.95	level1			118.087	161.3	C5H11NO2	POS	HMDB0000043	107-43-7	C00719	Organic acids and derivatives	有机酸及其衍生物	Carboxylic acids and derivatives	Amino acids, peptides, and analogues	KWIUHFFTVRNATP-UHFFFAOYSA-N	5.97735e+08	5.47093e+08	5.54485e+08	5.54758e+08	6.00438e+08	4.30098e+08	5.40096e+08	5.4013e+08	4.50734e+08	2.82665e+08	4.72351e+08	4.34402e+08	4.90743e+08	5.30677e+08	4.54787e+08	6.81176e+07	2.50217e+08	3.64042e+08	6.23181e+08	5.23432e+08	4.09775e+08	4.03854e+08	4.00966e+08
4-(Methylamino)butanoic acid	3.95	level1			116.072	205.5	C5H11NO2	NEG		1119-48-8	C15987	Organic acids and derivatives	有机酸及其衍生物	Carboxylic acids and derivatives	Amino acids, peptides, and analogues	AOKCDAVWJLOAHG-UHFFFAOYSA-N	6.29413e+06	5.09528e+06	5.67628e+06	5.83816e+06	6.41256e+06	7.41198e+06	1.18601e+07	1.21012e+07	1.14338e+07	5.81853e+06	2.03037e+07	9.98959e+06	1.1262e+07	1.23395e+07	1.15804e+07	1.96476e+07	1.77239e+07	1.09515e+07	5.91009e+06	4.95816e+06	6.67405e+06	6.03937e+06	1.61368e+07
Allocholic acid	3.95	level1			407.281	130.7	C24H40O5	NEG	HMDB0000505	2464-18-8	C17737	Lipids and lipid-like molecules	脂质和类脂分子	Steroids and steroid derivatives	Bile acids, alcohols and derivatives	BHQCQFFYRZLCQQ-PGHAKIONSA-N	1.70972e+06	457692	240775	236796	825622	128697	837986	982034	118527	3.42254e+06	1.02749e+06	120099	248132	705015	147815	90997.5	378067	186744	853535	103104	610940	605639	606280
Lactate	3.95	level1			89.0246	122.8	C3H6O3	NEG	HMDB0144295	50-21-5	C01432	Organic acids and derivatives	有机酸及其衍生物	Hydroxy acids and derivatives	Alpha hydroxy acids and derivatives	JVTAAEKCZFNVCJ-UHFFFAOYSA-N	1.21508e+09	1.35732e+09	1.26459e+09	1.35276e+09	1.6148e+09	1.37242e+09	1.75291e+09	1.5469e+09	1.4248e+09	1.87021e+09	1.86316e+09	1.07194e+09	1.47297e+09	1.4829e+09	1.56841e+09	1.12154e+09	2.45007e+09	9.12847e+08	1.10191e+09	1.08769e+09	1.46471e+09	1.40242e+09	1.39975e+09
Creatinine	3.95	level1			112.052	73.8	C4H7N3O	NEG	HMDB0000562	60-27-5	C00791	Organic acids and derivatives	有机酸及其衍生物	Carboxylic acids and derivatives	Amino acids, peptides, and analogues	DDRJAANPRJIHGJ-UHFFFAOYSA-N	1.69684e+06	2.82758e+06	5.57595e+06	3.57716e+06	2.50801e+06	2.61464e+06	3.49916e+06	2.40956e+06	1.73133e+06	3.00253e+06	4.11655e+06	2.37848e+06	1.64945e+06	1.71638e+06	1.81458e+06	1.24578e+06	2.16323e+06	1.64304e+06	1.93558e+06	1.31183e+06	2.58981e+06	4.24452e+06	2.6263e+06
2-Ethyl-2-hydroxybutyric acid	3.95	level1			131.072	40.4	C6H12O3	NEG	HMDB0001975	3639-21-2		Lipids and lipid-like molecules	脂质和类脂分子	Fatty Acyls	Fatty acids and conjugates	LXVSANCQXSSLPA-UHFFFAOYSA-N	2.61211e+07	9.45594e+06	1.96944e+07	2.09592e+07	1.59375e+07	1.81284e+07	9.06157e+06	1.52888e+07	1.38465e+07	5.0224e+07	2.56313e+07	1.73411e+07	2.13308e+07	2.58548e+07	1.09493e+07	1.37015e+07	1.99031e+07	7.92787e+06	9.85834e+06	1.34123e+07	1.7107e+07	1.65323e+07	1.74934e+07
2-Hydroxyhexanoic acid	3.95	level1			131.072	40.4	C6H12O3	NEG	HMDB0001624	6064-63-7		Lipids and lipid-like molecules	脂质和类脂分子	Fatty Acyls	Fatty acids and conjugates	NYHNVHGFPZAZGA-UHFFFAOYSA-N	2.61211e+07	9.45594e+06	1.96944e+07	2.09592e+07	1.59375e+07	1.81284e+07	9.06157e+06	1.52888e+07	1.38465e+07	5.0224e+07	2.56313e+07	1.73411e+07	2.13308e+07	2.58548e+07	1.09493e+07	1.37015e+07	1.99031e+07	7.92787e+06	9.85834e+06	1.34123e+07	1.7107e+07	1.65323e+07	1.74934e+07
3alpha-Hydroxy-12-oxo-5beta-cholan-24-oic acid	3.95	level1			389.271	39.9	C24H38O4	NEG	HMDB0000328	5130-29-0		Lipids and lipid-like molecules	脂质和类脂分子	Steroids and steroid derivatives	Bile acids, alcohols and derivatives	CVNYHSDFZXHMMJ-VPUMZWJWSA-N	5.73255e+06	1.43921e+07	5.62959e+06	5.58329e+06	1.19895e+07	4.32649e+06	4.39847e+06	6.54282e+06	3.13736e+06	1.57812e+07	6.6832e+06	3.8749e+06	1.18667e+07	2.32755e+07	6.20285e+06	6.10183e+06	5.42744e+06	3.35253e+06	3.31713e+06	2.53095e+06	5.93217e+06	5.89448e+06	5.82653e+06
Dehydroacetic acid	3.95	level1			167.035	24.8	C8H8O4	NEG	HMDB0250943	520-45-6		Organoheterocyclic compounds	有机杂环化合物	Pyrans	Pyranones and derivatives	PGRHXDWITVMQBC-UHFFFAOYSA-N	1.02805e+06	3.52001e+06	4.36659e+06	4.27718e+06	4.69872e+06	3.75985e+07	1.31321e+06	2.48662e+07	1.62688e+07	1.51142e+06	9.00008e+06	4.30288e+06	3.96485e+06	9.22797e+06	7.77738e+06	3.51571e+06	2.68727e+06	2.04239e+06	1.77457e+07	1.74901e+07	8.10892e+06	8.38979e+06	8.35775e+06
3-Hydroxylauric acid	3.95	level1			197.155	24.2	C12H24O3	NEG	HMDB0000387	45162-48-9		Organic acids and derivatives	有机酸及其衍生物	Hydroxy acids and derivatives	Medium-chain hydroxy acids and derivatives	MUCMKTPAZLSKTL-NSHDSACASA-N	7.69397e+06	2.23617e+06	1.19831e+07	1.28514e+07	1.05872e+07	7.65483e+06	5.01552e+06	1.91216e+06	4.33353e+06	3.42265e+06	3.14547e+06	8.82658e+06	5.968e+06	3.63445e+06	5.75973e+06	3.3249e+06	1.41955e+07	2.89069e+06	2.96174e+06	5.1373e+06	6.21825e+06	6.51496e+06	6.3428e+06
10,13-dimethyl-17-oxo-3-sulfooxy-1,2,3,4,7,8,9,11,12,14,15,16-dodecahydrocyclopenta[a]phenanthrene	3.95	level1			367.159	15.6	C19H28O5S	NEG	HMDB0001032	651-48-9	C04555	Lipids and lipid-like molecules	脂质和类脂分子	Steroids and steroid derivatives	Sulfated steroids	CZWCKYRVOZZJNM-USOAJAOKSA-N	3.21323e+07	3.52686e+08	1.15916e+08	1.1477e+08	5.6002e+08	9.95642e+07	5.03077e+08	2.02357e+08	3.24412e+07	3.5351e+07	3.18672e+08	9.03617e+08	2.36728e+08	1.50604e+08	2.91538e+08	1.54856e+08	2.23477e+08	3.52251e+08	4.19363e+08	2.97429e+08	2.32624e+08	2.49777e+08	2.46735e+08
Pregnenolone sulfate	3.95	level1			395.19	15.1	C21H32O5S	NEG	HMDB0060382	1247-64-9	C18044	Lipids and lipid-like molecules	脂质和类脂分子	Steroids and steroid derivatives	Sulfated steroids	DIJBBUIOWGGQOP-QGVNFLHTSA-N	1.33992e+06	1.21097e+07	3.16696e+06	4.47893e+06	1.92695e+07	3.45776e+06	1.12856e+07	5.5783e+06	1.7464e+06	1.58845e+06	7.56092e+06	1.42676e+07	5.57047e+06	5.85674e+06	7.51683e+06	3.4085e+06	7.15208e+06	4.72138e+06	1.43747e+07	1.46567e+07	6.97149e+06	7.05697e+06	6.50135e+06
Cholesteryl sulfate	3.95	level1			465.305	14.2	C27H46O4S	NEG	HMDB0000653	1256-86-6	C18043	Lipids and lipid-like molecules	脂质和类脂分子	Steroids and steroid derivatives	Cholestane steroids	BHYOQNUELFTYRT-DPAQBDIFSA-N	3.71807e+07	2.24745e+07	2.28755e+07	2.27573e+07	2.20581e+07	1.92175e+07	2.78663e+07	1.96719e+07	3.28277e+07	2.0118e+07	1.2837e+08	7.66459e+07	3.09759e+07	7.7026e+07	2.74806e+07	5.20467e+07	1.41812e+08	2.63825e+07	1.66466e+07	3.4182e+07	5.06614e+07	5.12102e+07	299256
Glycohyodeoxycholic acid	3.94	level1			448.308	127.9	C26H43NO5	NEG	HMDB0255669	13042-33-6		Lipids and lipid-like molecules	脂质和类脂分子	Steroids and steroid derivatives	Bile acids, alcohols and derivatives	SPOIYSFQOFYOFZ-BRDORRHWSA-N	1.22508e+07	1.06794e+07	6.94439e+06	6.81548e+06	3.45446e+06	3.64761e+06	7.81504e+06	3.66046e+06	1.6094e+07	3.28127e+07	9.67024e+06	2.58753e+06	1.69752e+07	1.65146e+07	4.17935e+06	4.48279e+06	2.52528e+06	1.63712e+06	2.97161e+06	2.22604e+06	8.25072e+06	7.99408e+06	7.92895e+06
Glutamine	3.94	level1			147.077	219.2	C5H10N2O3	POS	HMDB0000641	56-85-9	C00064	Organic acids and derivatives	有机酸及其衍生物	Carboxylic acids and derivatives	Amino acids, peptides, and analogues	ZDXPYRJPNDTMRX-VKHMYHEASA-N	3.02741e+08	3.72095e+08	3.22168e+08	3.14136e+08	3.31557e+08	3.23895e+08	3.23089e+08	3.54521e+08	3.12891e+08	2.89523e+08	3.07932e+08	2.64188e+08	2.91085e+08	3.22088e+08	2.67262e+08	2.18813e+06	2.56606e+08	2.33243e+08	2.73422e+08	2.4518e+08	2.88551e+08	2.83438e+08	2.81963e+08
SM(d18:1/17:0)	3.94	level1			717.593	103.4	C40H81N2O6P	POS	HMDB0240609	121999-64-2		Lipids and lipid-like molecules	脂质和类脂分子	Sphingolipids	Phosphosphingolipids	YMQZQHIESOAPQH-JXGHDCMNSA-N	7.0822e+07	3.87007e+07	9.22516e+07	9.39914e+07	9.0235e+07	4.86172e+07	5.78206e+07	6.37662e+07	5.30235e+07	3.66541e+07	9.95977e+07	1.12774e+08	6.09868e+07	1.45313e+08	7.55191e+07	9.29412e+07	1.64106e+08	7.4288e+07	6.0411e+07	4.63575e+07	8.71854e+07	8.65364e+07	8.72791e+07
LacCer(d18:1/16:0)	3.94	level1			862.628	101.5	C46H87NO13	POS	HMDB0006750	4201-62-1		Lipids and lipid-like molecules	脂质和类脂分子	Sphingolipids	Glycosphingolipids	HLIJNIKSBCIDGO-QKLMXXKVSA-N	6.73945e+06	5.87256e+06	9.63377e+06	1.02155e+07	6.16225e+06	5.68153e+06	8.43025e+06	5.0566e+06	7.78853e+06	6.70499e+06	1.2739e+07	1.13163e+07	1.16077e+07	1.69822e+07	8.72084e+06	8.95178e+06	1.57882e+07	7.25187e+06	6.71323e+06	6.11036e+06	1.23391e+07	1.17262e+07	1.18369e+07
Proline	3.94	level1			116.071	184.1	C5H9NO2	POS	HMDB0000162	147-85-3	C00148	Organic acids and derivatives	有机酸及其衍生物	Carboxylic acids and derivatives	Amino acids, peptides, and analogues	ONIBWKKTOPOVIA-BYPYZUCNSA-N	1.66137e+08	2.52841e+08	1.31574e+08	1.34116e+08	2.35107e+08	1.52183e+08	1.29972e+08	1.51941e+08	1.32972e+08	1.54367e+08	1.72272e+08	1.20763e+08	1.63013e+08	1.04621e+08	8.89707e+07	1.12364e+08	4.1582e+07	9.66499e+07	1.44717e+08	1.31229e+08	1.08607e+08	1.05472e+08	1.03795e+08
Terephthalic-Acid	3.94	level1			165.02	213.1	C8H6O4	NEG	HMDB0002428	100-21-0	C06337	Benzenoids	苯环型化合物	Benzene and substituted derivatives	Benzoic acids and derivatives	KKEYFWRCBNTPAC-UHFFFAOYSA-N	2.5248e+06	2.73327e+06	2.58574e+06	3.08128e+06	2.77093e+06	3.11261e+06	2.90541e+06	2.80171e+06	2.75439e+06	2.57118e+06	2.72939e+06	2.84121e+06	2.72002e+06	2.609e+06	2.47337e+06	2.96646e+06	2.51052e+06	2.83827e+06	2.79756e+06	2.55085e+06	3.03666e+06	2.63188e+06	3.04076e+06
beta-Guanidinopropionic acid	3.94	level1			130.062	207	C4H9N3O2	NEG	HMDB0013222	353-09-3	C03065	Organic nitrogen compounds	有机含氮化合物	Organonitrogen compounds	Guanidines	KMXXSJLYVJEBHI-UHFFFAOYSA-N	855459	984059	867279	3.2891e+06	408766	677798	744829	514373	645229	2.84872e+06	968653	450786	1.05853e+06	940710	742559	4.39974e+06	5.76456e+06	921907	1.28989e+06	1.36764e+06	4.37748e+06	1.11621e+06	3.6498e+06
Alanine	3.94	level1			88.0405	205	C3H7NO2	NEG	HMDB0000161	56-41-7	C00041	Organic acids and derivatives	有机酸及其衍生物	Carboxylic acids and derivatives	Amino acids, peptides, and analogues	QNAYBMKLOCPYGJ-REOHCLBHSA-N	1.44645e+07	1.9674e+07	1.32526e+07	1.27021e+07	2.17021e+07	1.46997e+07	1.84605e+07	2.24777e+07	1.56731e+07	1.75411e+07	2.37379e+07	1.33969e+07	2.38675e+07	2.28773e+07	1.54867e+07	2.01769e+07	3.28214e+07	1.25665e+07	2.13839e+07	1.94377e+07	1.83845e+07	1.72487e+07	1.7167e+07
5-Aminolevulinic acid	3.94	level1			130.051	205	C5H9NO3	NEG	HMDB0001149	106-60-5	C00430	Organic acids and derivatives	有机酸及其衍生物	Carboxylic acids and derivatives	Amino acids, peptides, and analogues	ZGXJTSGNIOSYLO-UHFFFAOYSA-N	1.19464e+06	1.3731e+06	2.02601e+06	1.97028e+06	6.39024e+06	1.22914e+06	1.03315e+06	1.21528e+06	1.23605e+06	1.89446e+06	667975	1.23383e+06	1.52487e+06	575482	560280	1.11154e+06	858565	1.32601e+06	2.36264e+06	2.25164e+06	1.1245e+06	1.27815e+06	1.24247e+06
2-Aminoisobutyric acid	3.94	level1			102.056	193.5	C4H9NO2	NEG	HMDB0001906	62-57-7	C03665	Organic acids and derivatives	有机酸及其衍生物	Carboxylic acids and derivatives	Amino acids, peptides, and analogues	FUOOLUPWFVMBKG-UHFFFAOYSA-N	2.16573e+06	1.21598e+06	543962	592648	1.29201e+06	801842	3.92953e+06	646138	530515	503376	1.18166e+06	960219	1.148e+06	715022	1.72666e+06	835856	1.75239e+06	1.01672e+06	1.23976e+06	1.10304e+06	2.66502e+06	2.16742e+06	2.46574e+06
Pyroglutamic acid	3.94	level1			128.036	179.3	C5H7NO3	NEG	HMDB0000267	98-79-3	C01879	Organic acids and derivatives	有机酸及其衍生物	Carboxylic acids and derivatives	Amino acids, peptides, and analogues	ODHCTXKNWHHXJC-VKHMYHEASA-N	1.57242e+07	1.74735e+07	1.27956e+07	1.32177e+07	1.48249e+07	1.32024e+07	1.58429e+07	1.36857e+07	1.45018e+07	1.07354e+07	1.65547e+07	1.25954e+07	1.39305e+07	2.28818e+07	1.36199e+07	2.4787e+08	5.02373e+07	1.6841e+07	1.32051e+07	1.26092e+07	2.92118e+07	2.56366e+07	2.46107e+07
Taurine	3.94	level1			124.008	175.2	C2H7NO3S	NEG	HMDB0000251	107-35-7	C00245	Organic acids and derivatives	有机酸及其衍生物	Organic sulfonic acids and derivatives	Organosulfonic acids and derivatives	XOAAWQZATWQOTB-UHFFFAOYSA-N	7.14943e+07	1.01477e+08	5.19736e+07	5.51162e+07	6.2407e+07	6.07583e+07	4.76847e+07	6.12103e+07	5.15392e+07	5.50287e+07	6.48176e+07	3.02247e+07	4.64319e+07	7.47601e+07	4.85003e+07	2.96405e+07	3.13643e+07	3.38891e+07	7.28751e+07	4.9933e+07	6.03388e+07	5.39434e+07	5.19325e+07
4-Acetamidobutyric acid	3.94	level1			144.067	168	C6H11NO3	NEG	HMDB0003681	3025-96-5	C02946	Organic acids and derivatives	有机酸及其衍生物	Carboxylic acids and derivatives	Amino acids, peptides, and analogues	UZTFMUBKZQVKLK-UHFFFAOYSA-N	490329	652586	497027	491788	1.54411e+06	531564	606484	518627	528430	387437	522732	537430	463715	556990	448904	418995	311729	414101	574045	494111	454108	1.12357e+06	623945
Hygric acid	3.94	level1			128.072	161.3	C6H11NO2	NEG	HMDB0094696	475-11-6	C22223	Organic acids and derivatives	有机酸及其衍生物	Carboxylic acids and derivatives	Amino acids, peptides, and analogues	CWLQUGTUXBXTLF-YFKPBYRVSA-N	1.85329e+06	622090	2.94102e+06	3.14995e+06	4.00045e+06	3.10061e+06	1.63392e+06	3.0764e+06	3.11793e+06	1.46447e+06	1.58386e+06	826755	1.98637e+06	2.29123e+06	1.60109e+06	2.25699e+06	1.50452e+06	2.05502e+06	3.5116e+06	1.23341e+06	2.03921e+06	2.18388e+06	2.16881e+06
Pantothenic acid	3.94	level1			218.104	160.7	C9H17NO5	NEG	HMDB0000210	79-83-4	C00864	Organic oxygen compounds	有机含氧化合物	Organooxygen compounds	Alcohols and polyols	GHOKWGTUZJEAQD-ZETCQYMHSA-N	1.61162e+06	2.10866e+06	932373	990176	1.42604e+06	1.51451e+06	1.98157e+06	1.27016e+06	1.81643e+06	1.7927e+06	1.48493e+06	806759	951162	1.23803e+06	1.21612e+06	396830	270530	853119	1.46701e+06	1.1643e+06	1.41121e+06	1.29823e+06	1.33353e+06
Isoleucine	3.94	level1			130.088	158.4	C6H13NO2	NEG	HMDB0000172	73-32-5	C00407	Organic acids and derivatives	有机酸及其衍生物	Carboxylic acids and derivatives	Amino acids, peptides, and analogues	AGPKZVBTJJNPAG-WHFBIAKZSA-N	1.12253e+08	7.28788e+07	5.56138e+07	5.99282e+07	9.43861e+07	5.2227e+07	7.30996e+07	8.10303e+07	6.12078e+07	8.10838e+07	1.02361e+08	6.94306e+07	8.3076e+07	7.89493e+07	6.65897e+07	1.21199e+08	1.7851e+08	7.80777e+07	6.56255e+07	6.13419e+07	7.04868e+07	1.14407e+08	1.12698e+08
Levulinic acid	3.94	level1			115.04	106.2	C5H8O3	NEG	HMDB0000720	123-76-2		Organic acids and derivatives	有机酸及其衍生物	Keto acids and derivatives	Gamma-keto acids and derivatives	JOOXCMJARBKPKM-UHFFFAOYSA-N	2.03316e+06	2.38561e+06	3.06934e+06	1.94397e+06	2.21162e+06	2.07408e+06	1.65675e+06	1.65411e+06	1.6985e+06	3.02915e+06	3.25068e+06	2.15253e+06	3.1023e+06	2.84577e+06	1.74177e+06	2.84708e+06	6.30843e+06	3.36142e+06	2.7446e+06	2.89219e+06	3.1954e+06	1.83167e+06	1.67665e+06
Hypoxanthine	3.94	level1			135.032	74.3	C5H4N4O	NEG	HMDB0000157	68-94-0	C00262	Organoheterocyclic compounds	有机杂环化合物	Imidazopyrimidines	Purines and purine derivatives	FDGQSTZJBFJUBT-UHFFFAOYSA-N	2.19447e+07	1.25767e+07	4.0507e+07	4.04344e+07	1.23881e+07	2.32851e+07	1.40577e+07	1.2785e+07	3.80262e+07	3.98033e+07	3.19329e+07	1.5716e+07	9.13003e+06	1.19388e+07	5.58934e+07	1.84858e+07	9.12499e+08	8.95456e+06	1.24532e+07	4.77785e+07	1.19318e+08	1.1719e+08	1.19878e+08
Ursodeoxycholic acid	3.94	level1			391.286	64.3	C24H40O4	NEG	HMDB0000946	128-13-2	C07880	Lipids and lipid-like molecules	脂质和类脂分子	Steroids and steroid derivatives	Bile acids, alcohols and derivatives	RUDATBOHQWOJDD-UZVSRGJWSA-N	1.35657e+07	5.80151e+06	3.07385e+06	2.66199e+06	4.14542e+06	1.76794e+06	3.37384e+06	4.73075e+06	5.4056e+06	4.45957e+06	4.05451e+06	3.82087e+06	5.60645e+06	982026	1.1618e+06	2.24402e+06	2.61526e+06	1.67143e+06	7.26352e+06	1.46701e+06	819507	5.1231e+06	4.66423e+06
Isodeoxycholic acid	3.94	level1			391.286	51.8	C24H40O4	NEG	HMDB0002536	566-17-6	C17661	Lipids and lipid-like molecules	脂质和类脂分子	Steroids and steroid derivatives	Bile acids, alcohols and derivatives	ZHCAAZIHTDCFJX-QLEQUTGBSA-N	4.42422e+07	2.13074e+07	1.05965e+07	1.03817e+07	1.34969e+07	6.89127e+06	1.07516e+07	1.6175e+07	2.02865e+07	1.5209e+07	1.19806e+07	1.51947e+07	1.93107e+07	2.5406e+07	4.82752e+06	1.02649e+07	6.64574e+06	6.98269e+06	2.71908e+07	5.27689e+06	1.7495e+07	1.54837e+07	1.6198e+07
2-Ketobutyric acid	3.94	level1			101.025	36.4	C4H6O3	NEG	HMDB0000005	600-18-0	C00109	Organic acids and derivatives	有机酸及其衍生物	Keto acids and derivatives	Short-chain keto acids and derivatives	TYEYBOSBBBHJIV-UHFFFAOYSA-N	1.10516e+08	9.4981e+07	4.91558e+07	4.91238e+07	1.13548e+08	6.53841e+07	7.40605e+07	6.67992e+07	5.66985e+07	5.25014e+07	1.09813e+08	7.37872e+07	4.06699e+07	7.55738e+07	6.69296e+07	3.11507e+07	1.87465e+07	6.342e+07	6.60566e+07	9.97963e+07	6.78852e+07	6.95167e+07	7.07556e+07
Uracil	3.94	level1			111.02	34.5	C4H4N2O2	NEG	HMDB0000300	66-22-8	C00106	Organoheterocyclic compounds	有机杂环化合物	Diazines	Pyrimidines and pyrimidine derivatives	ISAKRJDGNUQOIC-UHFFFAOYSA-N	5.63782e+06	2.89551e+06	4.82325e+06	3.32822e+06	4.32566e+06	8.41182e+06	2.47082e+06	4.69488e+06	5.94412e+06	1.0044e+07	5.66419e+06	4.50508e+06	4.42304e+06	4.98242e+06	8.11138e+06	4.93739e+06	3.71817e+07	3.98226e+06	3.04566e+06	4.22456e+06	6.43964e+06	7.60802e+06	6.94272e+06
Theobromine	3.94	level1			179.058	26.7	C7H8N4O2	NEG	HMDB0002825	83-67-0	C07480	Organoheterocyclic compounds	有机杂环化合物	Imidazopyrimidines	Purines and purine derivatives	YAPQBXQYLJRXSA-UHFFFAOYSA-N	956888	1.91843e+07	1.91229e+07	2.18641e+07	842159	944233	658307	806903	3.00286e+07	5.19557e+06	681687	3.14549e+07	1.33887e+07	804475	1.22609e+06	6.81647e+06	1.55745e+06	1.63535e+06	955110	2.21284e+07	7.98304e+06	7.89534e+06	9.86977e+06
1,7-Dimethylxanthine	3.94	level1			179.058	26.7	C7H8N4O2	NEG	HMDB0001860	611-59-6	C13747	Organoheterocyclic compounds	有机杂环化合物	Imidazopyrimidines	Purines and purine derivatives	QUNWUDVFRNGTCO-UHFFFAOYSA-N	956888	1.91843e+07	1.91229e+07	2.18641e+07	842159	944233	658307	806903	3.00286e+07	5.19557e+06	681687	3.14549e+07	1.33887e+07	804475	1.22609e+06	6.81647e+06	1.55745e+06	1.63535e+06	955110	2.21284e+07	7.98304e+06	7.89534e+06	9.86977e+06
Ropivacaine	3.94	level1			273.198	18.5	C17H26N2O	NEG	HMDB0014441	84057-95-4	C07532	Organic acids and derivatives	有机酸及其衍生物	Carboxylic acids and derivatives	Amino acids, peptides, and analogues	ZKMNUMMKYBVTFN-HNNXBMFYSA-N	8.59713e+07	261600	223961	455884	611895	832884	735250	752450	175549	2.88127e+06	686887	252893	231950	396142	356638	1.61607e+06	0	0	408869	0	6.36835e+06	7.20746e+06	5.98005e+06
Hydroxyacetone	3.94	level1			73.0296	16	C3H6O2	NEG	HMDB0006961	116-09-6	C05235	Organic oxygen compounds	有机含氧化合物	Organooxygen compounds	Carbonyl compounds	XLSMFKSTNGKWQX-UHFFFAOYSA-N	2.60403e+06	4.66275e+06	3.54428e+06	6.52956e+06	3.81571e+06	6.66812e+06	1.22273e+07	4.19401e+06	4.16327e+06	3.04293e+06	4.42631e+06	6.96753e+06	6.01668e+06	4.15627e+06	2.8548e+06	3.0692e+06	3.4486e+06	3.86436e+06	3.04183e+06	7.48225e+06	2.52905e+06	3.16515e+06	3.79006e+06
2,6-Dihydroxybenzoic acid	3.94	level1			153.02	14.5	C7H6O4	NEG	HMDB0013676	303-07-1	C21298	Benzenoids	苯环型化合物	Benzene and substituted derivatives	Benzoic acids and derivatives	AKEUNCKRJATALU-UHFFFAOYSA-N	0	1.33849e+06	658917	692137	213798	3.35171e+06	2.23274e+06	2.6723e+06	6.56681e+06	4.78345e+06	1.20489e+06	1.39652e+06	8.35879e+06	5.84702e+06	1.44399e+06	1.44215e+06	146024	2.0519e+06	1.36227e+06	2.13474e+06	2.76577e+06	2.33268e+06	2.09153e+06
Creatine	3.93	level1			130.062	207	C4H9N3O2	NEG	HMDB0000064	57-00-1	C00300	Organic acids and derivatives	有机酸及其衍生物	Carboxylic acids and derivatives	Amino acids, peptides, and analogues	CVSVTCORWBXHQV-UHFFFAOYSA-N	855459	984059	867279	3.2891e+06	408766	677798	744829	514373	645229	2.84872e+06	968653	450786	1.05853e+06	940710	742559	4.39974e+06	5.76456e+06	921907	1.28989e+06	1.36764e+06	4.37748e+06	1.11621e+06	3.6498e+06
3-Amino-4-methylpentanoic acid	3.93	level1			130.088	158.4	C6H13NO2	NEG	HMDB0245808	5699-54-7		Organic acids and derivatives	有机酸及其衍生物	Carboxylic acids and derivatives	Amino acids, peptides, and analogues	GLUJNGJDHCTUJY-UHFFFAOYSA-N	1.12253e+08	7.28788e+07	5.56138e+07	5.99282e+07	9.43861e+07	5.2227e+07	7.30996e+07	8.10303e+07	6.12078e+07	8.10838e+07	1.02361e+08	6.94306e+07	8.3076e+07	7.89493e+07	6.65897e+07	1.21199e+08	1.7851e+08	7.80777e+07	6.56255e+07	6.13419e+07	7.04868e+07	1.14407e+08	1.12698e+08
2,3-Dihydroxybenzoic acid (Pyrocatechuic acid)	3.93	level1			153.02	14.5	C7H6O4	NEG	HMDB0000397	303-38-8	C00196	Benzenoids	苯环型化合物	Benzene and substituted derivatives	Benzoic acids and derivatives	GLDQAMYCGOIJDV-UHFFFAOYSA-N	0	1.33849e+06	658917	692137	213798	3.35171e+06	2.23274e+06	2.6723e+06	6.56681e+06	4.78345e+06	1.20489e+06	1.39652e+06	8.35879e+06	5.84702e+06	1.44399e+06	1.44215e+06	146024	2.0519e+06	1.36227e+06	2.13474e+06	2.76577e+06	2.33268e+06	2.09153e+06
3-Hydroxy-4-aminopyridine	3.93	level1			111.056	166.2	C5H6N2O	POS	HMDB0060741	52334-53-9		Organoheterocyclic compounds	有机杂环化合物	Pyridines and derivatives	Aminopyridines and derivatives	DBDKLFOUWUHPDW-UHFFFAOYSA-N	1.41349e+07	1.61139e+07	1.1967e+07	1.17538e+07	1.73504e+07	1.31083e+07	1.21432e+07	1.1402e+07	1.4246e+07	1.38696e+07	1.25307e+07	1.97348e+07	1.62787e+07	1.28575e+07	9.7788e+06	9.6155e+06	1.41989e+07	1.55981e+07	1.64866e+07	1.17487e+07	1.14292e+07	1.29787e+07	1.45182e+07
Choline	3.93	level1			104.107	160	C5H14NO	POS	HMDB0000097	62-49-7	C00114	Organic nitrogen compounds	有机含氮化合物	Organonitrogen compounds	Quaternary ammonium salts	OEYIOHPDSNJKLS-UHFFFAOYSA-N	4.558e+08	4.8495e+08	4.02114e+08	4.08629e+08	3.17822e+08	3.75852e+08	4.31666e+08	3.8768e+08	4.13247e+08	3.82972e+08	4.07823e+08	3.01112e+08	3.04045e+08	3.64003e+08	3.21763e+08	2.52013e+09	1.01806e+09	2.86642e+08	3.56909e+08	2.97315e+08	7.38762e+08	7.42239e+08	7.4411e+08
Leucine	3.93	level1			132.102	158.8	C6H13NO2	POS	HMDB0062203	61-90-5	C00123	Organic acids and derivatives	有机酸及其衍生物	Carboxylic acids and derivatives	Amino acids, peptides, and analogues	ROHFNLRQFUQHCH-YFKPBYRVSA-N	3.77753e+08	3.17579e+08	3.35969e+08	3.31221e+08	6.41264e+08	4.20939e+08	3.18841e+08	3.57534e+08	2.74516e+08	4.16032e+08	4.20592e+08	3.19618e+08	5.65399e+08	3.5707e+08	5.76462e+08	2.1906e+08	5.74447e+08	2.33911e+08	3.59035e+08	4.77383e+08	3.06373e+08	3.69752e+08	4.83051e+08
Inosine	3.93	level1			269.089	118.7	C10H12N4O5	POS	HMDB0000195	58-63-9	C00294	Nucleosides, nucleotides, and analogues	核苷、核苷酸和类似物	Purine nucleosides	Purine nucleosides	UGQMRVRMYYASKQ-KQYNXXCUSA-N	1.92556e+06	2.34954e+06	1.07939e+06	1.26676e+06	1.36074e+06	2.48345e+06	2.39891e+06	2.78153e+06	871422	3.01243e+06	1.195e+06	61030.5	483765	1.03015e+06	2.02525e+06	67424.5	7.06264e+06	1.58067e+06	2.06918e+06	403613	2.4705e+07	2.41408e+07	2.60681e+07
3-AMINO-2-PIPERIDONE	3.93	level1			115.087	102.1	C5H10N2O	POS	HMDB0000323	1892-22-4		Organic acids and derivatives	有机酸及其衍生物	Carboxylic acids and derivatives	Amino acids, peptides, and analogues	YCCMTCQQDULIFE-UHFFFAOYSA-N	3.40556e+06	2.97347e+06	2.99642e+06	2.86042e+06	2.90686e+06	4.43364e+06	4.36653e+06	2.87208e+06	3.86988e+06	3.37618e+06	3.04597e+06	3.7877e+06	2.46291e+06	1.77871e+06	4.20837e+06	5.48848e+08	4.97956e+06	7.86852e+06	2.2874e+06	1.67276e+06	2.57464e+07	2.64642e+07	2.59682e+07
2-Methylbenzoxazole	3.93	level1			134.061	15.3	C8H7NO	POS	HMDB0032390	95-21-6		Organoheterocyclic compounds	有机杂环化合物	Benzoxazoles	Benzoxazoles	DQSHFKPKFISSNM-UHFFFAOYSA-N	4.28027e+06	458115	5.53428e+06	5.49938e+06	2.08294e+06	2.77403e+06	3.83003e+06	1.22334e+06	1.07103e+06	395608	777799	1.7421e+06	5.42092e+06	1.81389e+06	651824	2.37785e+06	329236	1.904e+06	2.06681e+06	2.00096e+06	1.44573e+06	1.42641e+06	1.46158e+06
5-Hydroxyindole	3.93	level1			134.061	15.3	C8H7NO	POS	HMDB0059805	1953-54-4		Organoheterocyclic compounds	有机杂环化合物	Indoles and derivatives	Hydroxyindoles	LMIQERWZRIFWNZ-UHFFFAOYSA-N	4.28027e+06	458115	5.53428e+06	5.49938e+06	2.08294e+06	2.77403e+06	3.83003e+06	1.22334e+06	1.07103e+06	395608	777799	1.7421e+06	5.42092e+06	1.81389e+06	651824	2.37785e+06	329236	1.904e+06	2.06681e+06	2.00096e+06	1.44573e+06	1.42641e+06	1.46158e+06
Serine	3.93	level1			106.05	220.7	C3H7NO3	POS	HMDB0000187	56-45-1	C00065	Organic acids and derivatives	有机酸及其衍生物	Carboxylic acids and derivatives	Amino acids, peptides, and analogues	MTCFGRXMJLQNBG-REOHCLBHSA-N	5.86377e+06	5.70471e+06	4.8318e+06	5.08674e+06	5.72405e+06	4.80087e+06	4.03709e+06	3.72208e+06	4.15645e+06	3.18121e+06	5.50492e+06	2.90737e+06	3.51358e+06	5.94895e+06	2.88857e+06	9.27458e+06	1.03053e+07	5.68605e+06	5.03272e+06	4.32186e+06	4.55935e+06	4.90033e+06	4.76068e+06
Homoserine	3.93	level1			118.051	208.4	C4H9NO3	NEG	HMDB0000719	672-15-1	C00263	Organic acids and derivatives	有机酸及其衍生物	Carboxylic acids and derivatives	Amino acids, peptides, and analogues	UKAUYVFTDYCKQA-VKHMYHEASA-N	5.08775e+06	8.7281e+06	6.16649e+06	6.11326e+06	9.02634e+06	8.46348e+06	8.92664e+06	7.47846e+06	5.13847e+06	9.10742e+06	9.65116e+06	5.83524e+06	9.77985e+06	7.20273e+06	4.22177e+06	9.21111e+06	1.24684e+07	4.699e+06	7.40416e+06	6.97922e+06	7.03693e+06	6.77653e+06	6.79582e+06
Threonic acid	3.93	level1			135.03	188.6	C4H8O5	NEG	HMDB0062620	7306-96-9	C01620	Organic oxygen compounds	有机含氧化合物	Organooxygen compounds	Carbohydrates and carbohydrate conjugates	JPIJQSOTBSSVTP-STHAYSLISA-N	473270	662031	646639	626694	684855	634498	932473	644727	687654	681426	733105	303193	460476	557885	476276	2.85711e+06	973473	643341	620347	754650	517745	576192	534065
Glyceric acid	3.93	level1			105.02	176.6	C3H6O4	NEG	HMDB0000139	6000-40-4	C00258	Organic oxygen compounds	有机含氧化合物	Organooxygen compounds	Carbohydrates and carbohydrate conjugates	RBNPOMFGQQGHHO-UHFFFAOYSA-N	1.78258e+06	3.23754e+06	1.40572e+06	1.43686e+06	2.13377e+06	1.54715e+06	2.35713e+06	1.64181e+06	1.5093e+06	1.39414e+06	2.11434e+06	720728	1.30069e+06	2.00322e+06	1.04671e+06	1.7506e+07	2.31331e+06	910798	1.5251e+06	1.79586e+06	2.66752e+06	2.19814e+06	2.1616e+06
Acetylglycine	3.93	level1			116.036	166.6	C4H7NO3	NEG	HMDB0000532	543-24-8		Organic acids and derivatives	有机酸及其衍生物	Carboxylic acids and derivatives	Amino acids, peptides, and analogues	OKJIRPAQVSHGFK-UHFFFAOYSA-N	834866	1.15524e+06	1.48315e+06	1.57069e+06	1.18601e+06	1.12227e+06	1.25106e+06	1.08372e+06	1.37585e+06	821144	1.53532e+06	1.44942e+06	982313	2.87704e+06	749621	1.21847e+06	660333	3.31518e+06	1.82186e+06	1.12849e+06	1.45775e+06	1.43008e+06	1.4093e+06
N-Acetylmethionine	3.93	level1			190.055	108.1	C7H13NO3S	NEG	HMDB0011745	65-82-7	C02712	Organic acids and derivatives	有机酸及其衍生物	Carboxylic acids and derivatives	Amino acids, peptides, and analogues	XUYPXLNMDZIRQH-LURJTMIESA-N	1.70316e+06	2.2151e+06	2.3404e+06	2.35223e+06	1.49714e+06	2.45445e+06	2.25331e+06	1.44988e+06	1.9632e+06	1.37095e+06	1.54437e+06	1.64507e+06	1.46486e+06	3.40215e+06	1.92099e+06	303524	1.54205e+07	1.01383e+06	1.58196e+06	1.95237e+06	2.48277e+06	2.49463e+06	2.4876e+06
1,5-Anhydroglucitol	3.93	level1			163.061	102.2	C6H12O5	NEG	HMDB0002712	154-58-5	C07326	Organic oxygen compounds	有机含氧化合物	Organooxygen compounds	Carbohydrates and carbohydrate conjugates	MPCAJMNYNOGXPB-SLPGGIOYSA-N	2.12811e+07	9.09668e+06	2.68127e+07	2.83575e+07	2.61465e+07	2.587e+07	3.46708e+07	5.28871e+07	5.21407e+07	1.65949e+07	3.04048e+07	4.87009e+07	4.10518e+07	3.62646e+07	2.82115e+07	2.73757e+07	4.80254e+07	5.08354e+07	2.97942e+07	4.63028e+07	4.11225e+07	3.85228e+07	3.96774e+07
2-Methyl-3-hydroxybutyric acid	3.93	level1			117.056	101.8	C5H10O3	NEG	HMDB0000354	473-86-9		Lipids and lipid-like molecules	脂质和类脂分子	Fatty Acyls	Fatty acids and conjugates	VEXDRERIMPLZLU-UHFFFAOYSA-N	5.78399e+06	3.3048e+06	5.81166e+06	5.93894e+06	6.06753e+06	3.60914e+06	3.45999e+06	3.53126e+06	2.80928e+06	4.58845e+06	3.94146e+06	3.85778e+06	2.98452e+06	3.20017e+06	3.19869e+06	2.8019e+06	1.42362e+07	3.02083e+06	2.93218e+06	3.15611e+06	4.02114e+06	3.85881e+06	3.82318e+06
Apocholic acid	3.93	level1			389.271	73.8	C24H38O4	NEG		641-81-6	C15375	Lipids and lipid-like molecules	脂质和类脂分子	Steroids and steroid derivatives	Bile acids, alcohols and derivatives	XWJTYEGVQBFZHI-IMPNNSMHSA-N	651370	882537	893357	1.05653e+06	1.33596e+06	507664	639281	645556	281587	1.24443e+06	1.04936e+06	579383	470034	1.20799e+06	599946	457195	653159	319881	599278	380159	1.7848e+06	836643	689146
2-Hydroxy-3-methylbutyric acid	3.93	level1			117.056	58.9	C5H10O3	NEG	HMDB0000407	4026-18-0		Lipids and lipid-like molecules	脂质和类脂分子	Fatty Acyls	Fatty acids and conjugates	NGEWQZIDQIYUNV-UHFFFAOYSA-N	3.15569e+08	9.55915e+07	3.0903e+08	3.15587e+08	1.57068e+08	1.28262e+08	9.20653e+07	1.86261e+08	1.74911e+08	5.43511e+08	2.22655e+08	2.17532e+08	2.52181e+08	2.08547e+08	8.46357e+07	7.62562e+07	1.96816e+08	6.87072e+07	1.63016e+08	1.68872e+08	1.56285e+08	1.63855e+08	1.61605e+08
1-Methylinosine	3.93	level1			281.09	56.2	C11H14N4O5	NEG	HMDB0002721	2140-73-0		Nucleosides, nucleotides, and analogues	核苷、核苷酸和类似物	Purine nucleosides	Purine nucleosides	WJNGQIYEQLPJMN-IOSLPCCCSA-N	885837	811823	965398	990659	696089	1.205e+06	866316	719575	791813	1.00563e+06	809384	800201	593988	852712	848625	1.90639e+06	1.37997e+06	552275	756787	529184	916134	967979	824998
Pyruvate	3.93	level1			87.009	52	C3H4O3	NEG	HMDB0000243	127-17-3	C00022	Organic acids and derivatives	有机酸及其衍生物	Keto acids and derivatives	Alpha-keto acids and derivatives	LCTONWCANYUPML-UHFFFAOYSA-N	5.47188e+08	1.08067e+09	6.23531e+08	6.32817e+08	1.0008e+09	6.58309e+08	1.07977e+09	1.03465e+09	8.40269e+08	1.16973e+09	1.23316e+09	7.49723e+08	8.42683e+08	9.7092e+08	9.22976e+08	1.21591e+08	2.66069e+09	5.12464e+08	8.98354e+08	8.20147e+08	8.4805e+08	9.02036e+08	8.64931e+08
Indoleacetic acid	3.93	level1			174.056	51.3	C10H9NO2	NEG	HMDB0000197	87-51-4	C00954	Organoheterocyclic compounds	有机杂环化合物	Indoles and derivatives	Indolyl carboxylic acids and derivatives	SEOVTRFCIGRIMH-UHFFFAOYSA-N	1.18146e+06	1.11509e+06	4.37185e+06	3.65865e+06	3.79241e+06	5.79011e+06	3.22409e+06	1.67673e+06	3.49948e+06	3.89808e+06	1.87031e+06	1.89123e+06	3.85338e+06	2.71032e+06	1.94064e+06	1.34458e+06	614972	2.10124e+06	4.04741e+06	1.84268e+06	2.54102e+06	2.73717e+06	2.11829e+06
Benzoic acid	3.93	level1			121.03	39.7	C7H6O2	NEG	HMDB0001870	65-85-0	C00180	Benzenoids	苯环型化合物	Benzene and substituted derivatives	Benzoic acids and derivatives	WPYMKLBDIGXBTP-UHFFFAOYSA-N	3.42004e+06	3.97569e+06	2.23313e+06	2.43984e+06	3.41618e+06	3.24509e+06	2.48675e+06	2.45541e+06	2.74755e+06	2.54174e+06	2.86395e+06	2.52313e+06	3.02672e+06	3.5763e+06	3.59002e+06	7.77643e+07	9.03801e+06	4.46001e+06	2.6157e+06	3.00001e+06	6.47988e+06	6.54245e+06	6.3277e+06
1-Methylxanthine	3.93	level1			165.042	39.7	C6H6N4O2	NEG	HMDB0010738	6136-37-4	C16358	Organoheterocyclic compounds	有机杂环化合物	Imidazopyrimidines	Purines and purine derivatives	MVOYJPOZRLFTCP-UHFFFAOYSA-N	68565.6	4.44011e+06	2.82478e+06	2.94836e+06	132864	148509	177698	161602	3.89433e+06	2.05562e+06	31142	7.52864e+06	733515	201227	260918	1.49313e+06	221077	481376	135657	3.03894e+06	1.67608e+06	1.46827e+06	1.39439e+06
gamma-CEHC (gamma-Carboxyethyl hydrochroman)	3.93	level1			263.13	33.4	C15H20O4	NEG	HMDB0001931	178167-75-4		Organoheterocyclic compounds	有机杂环化合物	Benzopyrans	1-benzopyrans	VMJQLPNCUPGMNQ-UHFFFAOYSA-N	3.092e+06	1.0484e+06	610600	599778	1.26891e+06	1.2649e+06	2.24517e+06	1.09411e+06	1.29556e+06	1.65908e+06	3.86596e+06	984460	2.80402e+06	2.90992e+06	1.18117e+06	1.41374e+06	289093	2.6873e+06	1.46024e+06	1.30287e+06	1.2528e+06	1.392e+06	1.16691e+06
Eicosapentaenoic acid	3.93	level1			301.218	19.6	C20H30O2	NEG	HMDB0001999	10417-94-4	C06428	Lipids and lipid-like molecules	脂质和类脂分子	Fatty Acyls	Fatty acids and conjugates	JAZBEHYOTPTENJ-JLNKQSITSA-N	1.78242e+07	3.04776e+06	1.03968e+07	7.24666e+06	3.56703e+06	3.38735e+06	4.97803e+06	7.51211e+06	6.27634e+06	7.32979e+06	1.05106e+07	3.76305e+06	4.87533e+06	1.81548e+07	9.6822e+06	1.06346e+08	1.77368e+07	2.15217e+06	2.20139e+06	7.37381e+06	1.3357e+07	2.23393e+07	1.19039e+07
Docosahexaenoic acid (DHA)	3.93	level1			327.234	19.5	C22H32O2	NEG	HMDB0002183	6217-54-5	C06429	Lipids and lipid-like molecules	脂质和类脂分子	Fatty Acyls	Fatty acids and conjugates	MBMBGCFOFBJSGT-UHFFFAOYSA-N	5.66003e+07	3.38451e+07	6.89692e+07	7.20916e+07	7.32127e+07	5.81169e+07	6.56079e+07	4.9124e+07	2.74537e+07	3.23791e+07	5.21311e+07	5.16054e+07	3.29709e+07	4.18744e+07	7.67138e+07	4.7669e+08	3.72562e+07	3.64014e+07	2.90203e+07	3.95065e+07	8.00724e+07	7.82967e+07	6.83058e+07
Indole-3-carboxaldehyde	3.93	level1			144.046	19	C9H7NO	NEG	HMDB0029737	487-89-8	C08493	Organoheterocyclic compounds	有机杂环化合物	Indoles and derivatives	Indoles	OLNJUISKUQQNIM-UHFFFAOYSA-N	5.74981e+06	4.02142e+06	3.1922e+06	3.92871e+06	7.18079e+06	5.72805e+06	6.32666e+06	5.30741e+06	4.69298e+06	5.57821e+06	7.52274e+06	5.1617e+06	4.73539e+06	6.62623e+06	6.56066e+06	6.50249e+06	4.73849e+06	2.63745e+06	3.64396e+06	6.32373e+06	5.72094e+06	4.33182e+06	5.02862e+06
Indoxyl sulfate	3.93	level1			212.003	15.8	C8H7NO4S	NEG	HMDB0000682	487-94-5		Organic acids and derivatives	有机酸及其衍生物	Organic sulfuric acids and derivatives	Arylsulfates	BXFFHSIDQOFMLE-UHFFFAOYSA-N	7.14152e+08	7.10163e+07	7.0843e+08	7.32664e+08	3.30177e+08	5.43779e+08	6.60792e+08	2.42829e+08	2.16478e+08	1.10857e+08	1.60859e+08	3.14429e+08	7.80119e+08	3.64883e+08	1.29377e+08	2.30829e+08	9.33415e+07	2.03935e+08	3.03788e+08	3.06206e+08	2.99883e+08	3.1692e+08	3.15781e+08
Phenylbutazone	3.93	level1			307.146	14.7	C19H20N2O2	NEG	HMDB0014950	50-33-9	C07440	Benzenoids	苯环型化合物	Benzene and substituted derivatives	Benzene and substituted derivatives	VYMDGNCVAMGZFE-UHFFFAOYSA-N	0	269158	130966	0	29194.9	546792	149625	0	709913	4.46875e+09	225009	0	0	95366.5	60524.7	587022	0	138521	0	0	7.75896e+07	8.15954e+07	8.17052e+07
Phenylsulfate	3.93	level1			172.992	14.4	C6H6O4S	NEG	HMDB0060015	937-34-8	C02180	Organic acids and derivatives	有机酸及其衍生物	Organic sulfuric acids and derivatives	Arylsulfates	CTYRPMDGLDAWRQ-UHFFFAOYSA-N	2.67031e+09	1.26562e+08	5.38408e+08	5.46997e+08	2.42312e+08	1.44235e+08	1.88935e+08	2.13171e+08	9.2151e+07	1.98493e+08	2.63306e+08	1.52143e+09	1.47165e+09	2.90817e+08	2.55288e+08	6.07147e+08	8.60849e+07	5.66791e+08	3.91069e+08	3.50696e+08	5.89955e+08	6.12825e+08	5.98778e+08
Stearic acid	3.93	level1			283.265	19.8	C18H36O2	NEG	HMDB0000827	57-11-4	C01530	Lipids and lipid-like molecules	脂质和类脂分子	Fatty Acyls	Fatty acids and conjugates	QIQXTHQIDYTFRH-UHFFFAOYSA-N	4.20751e+08	3.42297e+08	4.36702e+08	6.95081e+08	7.91036e+08	3.36427e+08	4.78902e+08	3.99766e+08	3.94753e+08	7.93203e+08	3.85122e+08	4.12818e+08	3.43559e+08	4.04168e+08	7.45872e+08	1.23922e+09	4.28848e+08	7.00163e+08	4.0963e+08	4.84133e+08	4.14925e+08	6.74275e+08	6.96024e+08
7-Ketolithocholic acid	3.92	level1			389.271	39.9	C24H38O4	NEG	HMDB0000467	4651-67-6		Lipids and lipid-like molecules	脂质和类脂分子	Steroids and steroid derivatives	Bile acids, alcohols and derivatives	DXOCDBGWDZAYRQ-AURDAFMXSA-N	5.73255e+06	1.43921e+07	5.62959e+06	5.58329e+06	1.19895e+07	4.32649e+06	4.39847e+06	6.54282e+06	3.13736e+06	1.57812e+07	6.6832e+06	3.8749e+06	1.18667e+07	2.32755e+07	6.20285e+06	6.10183e+06	5.42744e+06	3.35253e+06	3.31713e+06	2.53095e+06	5.93217e+06	5.89448e+06	5.82653e+06
beta-Alanine	3.92	level1			88.0405	205	C3H7NO2	NEG	HMDB0000056	107-95-9	C00099	Organic acids and derivatives	有机酸及其衍生物	Carboxylic acids and derivatives	Amino acids, peptides, and analogues	UCMIRNVEIXFBKS-UHFFFAOYSA-N	1.44645e+07	1.9674e+07	1.32526e+07	1.27021e+07	2.17021e+07	1.46997e+07	1.84605e+07	2.24777e+07	1.56731e+07	1.75411e+07	2.37379e+07	1.33969e+07	2.38675e+07	2.28773e+07	1.54867e+07	2.01769e+07	3.28214e+07	1.25665e+07	2.13839e+07	1.94377e+07	1.83845e+07	1.72487e+07	1.7167e+07
Theophylline	3.92	level1			179.058	26.7	C7H8N4O2	NEG	HMDB0001889	58-55-9	C07130	Organoheterocyclic compounds	有机杂环化合物	Imidazopyrimidines	Purines and purine derivatives	ZFXYFBGIUFBOJW-UHFFFAOYSA-N	956888	1.91843e+07	1.91229e+07	2.18641e+07	842159	944233	658307	806903	3.00286e+07	5.19557e+06	681687	3.14549e+07	1.33887e+07	804475	1.22609e+06	6.81647e+06	1.55745e+06	1.63535e+06	955110	2.21284e+07	7.98304e+06	7.89534e+06	9.86977e+06
2'-O-Methylinosine	3.92	level1			281.09	56.2	C11H14N4O5	NEG		3881-21-8		Nucleosides, nucleotides, and analogues	核苷、核苷酸和类似物	Purine nucleosides	Purine nucleosides	HPHXOIULGYVAKW-UHFFFAOYSA-N	885837	811823	965398	990659	696089	1.205e+06	866316	719575	791813	1.00563e+06	809384	800201	593988	852712	848625	1.90639e+06	1.37997e+06	552275	756787	529184	916134	967979	824998
Trimethylamine N-oxide	3.92	level1			76.0761	195.2	C3H9NO	POS	HMDB0000925	1184-78-7	C01104	Organic nitrogen compounds	有机含氮化合物	Organonitrogen compounds	Aminoxides	UYPYRKYUKCHHIB-UHFFFAOYSA-N	8.33831e+07	3.3331e+07	3.30781e+07	3.44325e+07	3.14439e+07	7.40794e+06	5.36116e+07	3.04197e+07	3.86546e+07	1.47616e+07	6.89289e+06	2.85934e+07	4.97995e+07	2.18903e+07	1.47912e+07	2.03578e+07	2.7623e+07	4.02179e+07	2.18455e+07	1.79302e+07	3.31575e+07	3.44578e+07	3.44746e+07
Dimethylglycine	3.92	level1			104.071	178.4	C4H9NO2	POS	HMDB0000092	1118-68-9	C01026	Organic acids and derivatives	有机酸及其衍生物	Carboxylic acids and derivatives	Amino acids, peptides, and analogues	FFDGPVCHZBVARC-UHFFFAOYSA-N	2.9806e+07	2.82424e+07	4.73179e+07	4.65886e+07	5.45925e+07	4.02986e+07	3.50454e+07	2.34721e+07	2.97717e+07	2.65934e+07	1.97074e+07	1.56926e+07	2.58885e+07	1.89296e+07	2.2208e+07	1.33672e+07	2.01748e+07	1.61864e+07	2.1925e+07	2.55582e+07	2.96003e+07	2.7039e+07	2.66554e+07
Pehanorm	3.92	level1			122.082	170.5	C4H11NO3	POS	HMDB0240288	77-86-1	C07182	Organic nitrogen compounds	有机含氮化合物	Organonitrogen compounds	Amines	LENZDBCJOHFCAS-UHFFFAOYSA-N	3.91911e+06	3.4126e+06	5.75932e+06	5.90768e+06	4.4397e+06	4.4267e+06	3.21333e+06	4.39919e+06	3.22448e+06	4.48186e+06	2.99831e+06	4.51293e+06	3.18623e+06	4.59774e+06	5.11177e+06	2.59442e+06	3.20087e+06	3.38975e+06	3.35795e+06	4.73359e+06	3.40391e+06	4.37539e+06	4.41961e+06
Fructose	3.92	level1			203.054	157.4	C6H12O6	POS	HMDB0000660	53188-23-1	C02336	Organic oxygen compounds	有机含氧化合物	Organooxygen compounds	Carbohydrates and carbohydrate conjugates	RFSUNEUAIZKAJO-ARQDHWQXSA-N	1.81122e+06	2.88133e+06	1.99234e+06	2.12087e+06	830494	1.72609e+06	1.50481e+06	1.62161e+06	775622	2.12305e+06	2.30417e+06	2.11996e+06	2.00892e+06	2.005e+06	1.91129e+06	2.06889e+07	1.00686e+06	1.69655e+06	1.6329e+06	1.7323e+06	1.46591e+06	1.91694e+06	1.73715e+06
Val-Ile	3.92	level1			231.171	111.5	C11H22N2O3	POS	HMDB0029130	20556-14-3		Organic acids and derivatives	有机酸及其衍生物	Carboxylic acids and derivatives	Amino acids, peptides, and analogues	PNVLWFYAPWAQMU-DJLDLDEBSA-N	197303	171714	214332	183198	125658	132140	521395	173697	442330	183360	103651	22018.1	168450	208529	269544	2.39683e+06	1.94718e+06	126747	37020.6	134482	624138	545432	471781
7-Methylguanine	3.92	level1			166.073	93.5	C6H7N5O	POS	HMDB0000897	578-76-7	C02242	Organoheterocyclic compounds	有机杂环化合物	Imidazopyrimidines	Purines and purine derivatives	FZWGECJQACGGTI-UHFFFAOYSA-N	4.7893e+06	4.87452e+06	7.60561e+06	6.87145e+06	4.56797e+06	5.13313e+06	5.56746e+06	3.74419e+06	4.23118e+06	5.83659e+06	3.98433e+06	2.72041e+06	4.90747e+06	4.70733e+06	4.35344e+06	3.2953e+06	8.75669e+06	2.89382e+06	4.74169e+06	4.3609e+06	4.43594e+06	4.3283e+06	4.49754e+06
Adenosine	3.92	level1			268.105	75.6	C10H13N5O4	POS	HMDB0000050	58-61-7	C00212	Nucleosides, nucleotides, and analogues	核苷、核苷酸和类似物	Purine nucleosides	Purine nucleosides	OIRDTQYFTABQOQ-UHFFFAOYSA-N	2.05853e+06	2.20254e+06	2.13904e+06	3.22178e+06	2.04635e+06	2.70798e+06	1.79369e+06	3.02849e+06	2.4386e+06	4.59527e+06	1.72435e+06	1.84132e+06	2.14816e+06	2.2326e+06	3.63801e+06	1.85877e+06	4.75399e+07	1.4945e+06	1.80786e+06	1.23345e+06	2.76914e+08	2.81976e+08	2.9447e+08
N1-Methyl-2-pyridone-5-carboxamide	3.92	level1			153.066	33.4	C7H8N2O2	POS	HMDB0004193	701-44-0	C05842	Organoheterocyclic compounds	有机杂环化合物	Pyridines and derivatives	Pyridinecarboxylic acids and derivatives	JLQSXXWTCJPCBC-UHFFFAOYSA-N	7.63861e+06	1.38482e+07	5.29372e+06	4.7928e+06	5.28384e+06	8.56491e+06	9.61321e+06	9.14499e+06	7.43334e+06	6.34791e+06	4.58553e+06	8.15302e+06	2.52877e+06	3.56989e+06	6.26425e+06	1.69493e+07	4.00934e+06	6.176e+06	5.59463e+06	5.73176e+06	6.53197e+06	7.5815e+06	6.05372e+06
6-Methylnicotinamide	3.92	level1			137.072	23.8	C7H8N2O	POS		6960-22-1		Organoheterocyclic compounds	有机杂环化合物	Pyridines and derivatives	Pyridinecarboxylic acids and derivatives	IJXDURUAYOKSIS-UHFFFAOYSA-N	6.14916e+06	5.30071e+06	7.08785e+06	7.4459e+06	6.68447e+06	6.25952e+06	4.81549e+06	6.42236e+06	3.13983e+06	3.38876e+06	3.77923e+06	8.84949e+06	3.69575e+06	6.2396e+06	5.20883e+06	1.13675e+06	1.45502e+07	3.53771e+06	5.56908e+06	3.40497e+06	5.21591e+06	6.9121e+06	6.59297e+06
PC(16:0/18:1(9Z))	3.92	level1			760.587	18.8	C42H82NO8P	POS	HMDB0007972		C13875	Lipids and lipid-like molecules	脂质和类脂分子	Glycerophospholipids	Glycerophosphocholines	WTJKGGKOPKCXLL-RYDYYDTQSA-N	2.24916e+08	2.2347e+08	3.00287e+08	3.15017e+08	2.61407e+08	2.99225e+08	2.05735e+08	2.39735e+08	1.66937e+08	3.11485e+08	3.5038e+08	2.9267e+08	2.46418e+08	2.92753e+08	2.25531e+08	2.5588e+07	7.94039e+08	2.03309e+08	3.03153e+08	2.85175e+08	2.89902e+08	2.89922e+08	2.64116e+08
Tris(2,4-di-tert-butylphenyl)phosphate	3.92	level1			663.456	15.4	C42H63O4P	POS		31570-04-4		Organic acids and derivatives	有机酸及其衍生物	Organic phosphoric acids and derivatives	Phosphate esters	AZSKHRTUXHLAHS-UHFFFAOYSA-N	1.63464e+07	1.91006e+07	1.77723e+07	1.74175e+07	2.34776e+07	1.92591e+07	2.22356e+07	1.92316e+07	1.8365e+07	1.26921e+07	1.71731e+07	2.04518e+07	2.1836e+07	1.83222e+07	2.04787e+07	2.00137e+07	3.27594e+07	1.88257e+07	1.59982e+07	1.6473e+07	1.7526e+07	1.69355e+07	1.76939e+07
Glutathione disulfide	3.92	level1			611.147	278.6	C20H32N6O12S2	NEG	HMDB0003337	27025-41-8	C00127	Organic acids and derivatives	有机酸及其衍生物	Carboxylic acids and derivatives	Amino acids, peptides, and analogues	YPZRWBKMTBYPTK-BJDJZHNGSA-N	12546.8	19877.9	43099.1	2911.7	2466.73	14194.4	250466	6074.97	107084	4705.21	5192.98	5355.99	41952.5	27372.6	73985	15196.8	2.82824e+06	2289.67	2384.25	116670	909312	754744	728125
cis-Aconitic acid	3.92	level1			173.01	252.4	C6H6O6	NEG	HMDB0000072	4023-65-8	C00417	Organic acids and derivatives	有机酸及其衍生物	Carboxylic acids and derivatives	Tricarboxylic acids and derivatives	GTZCVFVGUGFEME-IWQZZHSRSA-N	2.47487e+06	2.60494e+06	2.69266e+06	2.68182e+06	3.48051e+06	3.05293e+06	3.36499e+06	2.73535e+06	2.89755e+06	2.45666e+06	1.77789e+06	1.42348e+06	2.9918e+06	2.19632e+06	3.43924e+06	5.22153e+06	1.16147e+06	2.40795e+06	2.69555e+06	2.45934e+06	3.15584e+06	2.67943e+06	2.59165e+06
Glutamate	3.92	level1			146.046	232.4	C5H9NO4	NEG	HMDB0000148	56-86-0	C00025	Organic acids and derivatives	有机酸及其衍生物	Carboxylic acids and derivatives	Amino acids, peptides, and analogues	WHUUTDBJXJRKMK-VKHMYHEASA-N	1.47385e+06	789233	1.02598e+06	972186	1.28326e+06	1.52232e+06	1.69993e+06	989418	1.85357e+06	1.75859e+06	1.75875e+06	1.18453e+06	634747	1.27916e+06	1.38721e+06	1.78687e+07	5.78012e+06	1.60912e+06	680972	1.62679e+06	2.0714e+06	1.89553e+06	1.78564e+06
myo-Inositol	3.92	level1			179.057	226.5	C6H12O6	NEG	HMDB0000211	87-89-8	C00137	Organic oxygen compounds	有机含氧化合物	Organooxygen compounds	Alcohols and polyols	CDAISMWEOUEBRE-UHFFFAOYSA-N	1.98367e+06	2.71156e+06	1.92981e+06	2.98503e+06	1.83584e+06	2.82964e+06	2.28754e+06	2.27342e+06	3.06963e+06	3.37539e+06	1.60677e+06	1.75891e+06	1.93584e+06	2.09996e+06	3.713e+06	2.84349e+06	1.54442e+06	2.90673e+06	2.37479e+06	1.9777e+06	2.7474e+06	2.29847e+06	2.26161e+06
Glycine	3.92	level1			74.0249	214	C2H5NO2	NEG	HMDB0000123	56-40-6	C00037	Organic acids and derivatives	有机酸及其衍生物	Carboxylic acids and derivatives	Amino acids, peptides, and analogues	DHMQDGOQFOQNFH-UHFFFAOYSA-N	595988	753857	512080	1.14746e+06	1.55817e+06	1.22555e+06	518778	845710	789595	811792	631663	1.03184e+06	919834	1.32467e+06	988647	838032	672513	1.69547e+06	1.02187e+06	1.33084e+06	975506	647791	840324
Ioversol	3.92	level1			805.861	180.8	C18H24I3N3O9	NEG	HMDB0253553	87771-40-2	D01555	Benzenoids	苯环型化合物	Benzene and substituted derivatives	Benzoic acids and derivatives	AMDBBAQNWSUWGN-UHFFFAOYSA-N	0	0	486409	422268	30465.6	0	0	0	6459.45	6223.53	0	0	0	0	9261.75	0	36158.6	0	5389.16	0	41804.6	27869.6	34399.1
S-Methylcysteine	3.92	level1			134.029	178	C4H9NO2S	NEG	HMDB0002108	1187-84-4	C22040	Organic acids and derivatives	有机酸及其衍生物	Carboxylic acids and derivatives	Amino acids, peptides, and analogues	IDIDJDIHTAOVLG-VKHMYHEASA-N	438356	610510	378450	427342	426057	360156	608799	355208	406332	166803	1.08715e+06	272867	573342	674642	265376	358528	1.14267e+06	353013	498114	138261	396863	387181	383455
Methionine	3.92	level1			148.044	170.7	C5H11NO2S	NEG	HMDB0033951	59-51-8	C01733	Organic acids and derivatives	有机酸及其衍生物	Carboxylic acids and derivatives	Amino acids, peptides, and analogues	FFEARJCKVFRZRR-UHFFFAOYSA-N	3.59846e+06	6.08359e+06	3.7607e+06	3.35921e+06	5.56454e+06	3.43609e+06	3.63437e+06	4.83014e+06	3.24506e+06	2.46625e+06	6.14201e+06	3.16851e+06	5.23075e+06	4.55043e+06	3.39088e+06	3.69827e+06	5.74038e+06	2.80551e+06	3.90664e+06	4.97517e+06	3.99343e+06	3.82933e+06	3.76777e+06
N-Acetyl-beta-alanine	3.92	level1			130.051	169.4	C5H9NO3	NEG	HMDB0061880	3025-95-4	C01073	Organic acids and derivatives	有机酸及其衍生物	Carboxylic acids and derivatives	Carboxylic acids	LJLLAWRMBZNPMO-UHFFFAOYSA-N	462575	829109	831731	471579	547796	925206	670612	590398	622166	491900	857283	655174	547508	978406	574532	615518	427748	543254	642123	1.02324e+06	635935	555420	591147
3,7-Dimethyluric acid	3.92	level1			195.053	127.1	C7H8N4O3	NEG	HMDB0001982	13087-49-5	C16360	Organoheterocyclic compounds	有机杂环化合物	Imidazopyrimidines	Purines and purine derivatives	HMLZLHKHNBLLJD-UHFFFAOYSA-N	43013.6	607308	692200	642138	41451.9	87385.6	90649.4	55347	1.10274e+06	101351	63249.1	661627	125625	59169.2	190982	47179.5	61425.6	18174.8	62957.5	352348	199892	125767	133337
Isovaleric acid	3.92	level1			101.061	39.7	C5H10O2	NEG	HMDB0000718	503-74-2	C08262	Lipids and lipid-like molecules	脂质和类脂分子	Fatty Acyls	Fatty acids and conjugates	GWYFCOCPABKNJV-UHFFFAOYSA-N	1.52602e+06	1.08767e+06	1.37589e+06	1.50323e+06	1.35681e+06	922754	1.10326e+06	1.32308e+06	1.26952e+06	1.23737e+06	1.30568e+06	1.15167e+06	989826	826676	1.00767e+06	1.58445e+07	1.07229e+06	1.56627e+06	1.22747e+06	1.18524e+06	1.95765e+06	1.91409e+06	2.17869e+06
12-Methyltridecanoic acid	3.92	level1			227.202	23.1	C14H28O2	NEG	HMDB0031072	2724-57-4		Lipids and lipid-like molecules	脂质和类脂分子	Fatty Acyls	Fatty acids and conjugates	YYVJAABUJYRQJO-UHFFFAOYSA-N	3.94699e+07	1.9775e+07	3.40429e+07	4.78944e+07	5.78682e+07	2.53542e+07	3.52507e+07	1.46922e+07	3.52454e+07	1.65375e+07	2.36782e+07	3.32165e+07	2.26974e+07	1.77268e+07	3.33074e+07	3.37854e+07	9.66164e+07	3.21413e+07	1.54622e+07	6.12774e+07	4.12423e+07	2.84267e+07	4.14952e+07
alpha-Linolenic acid	3.92	level1			277.218	20.7	C18H30O2	NEG	HMDB0001388	463-40-1	C06427	Lipids and lipid-like molecules	脂质和类脂分子	Fatty Acyls	Lineolic acids and derivatives	DTOSIQBPPRVQHS-PDBXOOCHSA-N	2.21028e+08	2.65218e+07	1.60474e+08	1.95579e+08	2.32397e+08	3.5657e+07	5.02925e+07	1.30817e+08	6.58167e+07	5.92123e+07	3.56541e+07	4.40006e+07	1.01463e+08	1.0318e+08	1.45695e+08	1.18703e+08	2.04326e+08	6.11045e+07	2.5239e+07	9.43055e+07	1.01949e+08	1.07696e+08	1.03571e+08
Heptadecanoic acid	3.92	level1			269.249	19.8	C17H34O2	NEG	HMDB0002259	506-12-7		Lipids and lipid-like molecules	脂质和类脂分子	Fatty Acyls	Fatty acids and conjugates	KEMQGTRYUADPNZ-UHFFFAOYSA-N	1.02985e+07	6.00016e+06	1.36614e+07	1.48304e+07	2.12732e+07	1.01566e+07	8.28657e+06	5.19872e+06	1.07243e+07	3.73004e+06	1.67169e+07	1.85215e+07	4.23585e+06	8.98637e+06	8.6733e+06	3.63948e+07	2.2624e+07	7.76231e+06	4.71864e+06	6.23939e+06	1.08829e+07	1.16514e+07	1.22449e+07
Arachidonic acid (AA)	3.92	level1			303.234	19.4	C20H32O2	NEG	HMDB0001043	506-32-1	C00219	Lipids and lipid-like molecules	脂质和类脂分子	Fatty Acyls	Fatty acids and conjugates	YZXBAPSDXZZRGB-DOFZRALJSA-N	4.91895e+07	3.39397e+07	5.48993e+07	5.95624e+07	5.07316e+07	3.47993e+07	4.28939e+07	5.26526e+07	3.67543e+07	4.29021e+07	7.14199e+07	5.2989e+07	3.32813e+07	6.36662e+07	5.29472e+07	1.0465e+09	1.79216e+08	4.33459e+07	4.19921e+07	6.10499e+07	1.71583e+08	1.68403e+08	1.51552e+08
2-Methylphenol	3.92	level1			107.051	14.4	C7H8O	NEG	HMDB0002055	95-48-7	C01542	Benzenoids	苯环型化合物	Phenols	Cresols	QWVGKYWNOKOFNN-UHFFFAOYSA-N	94300.8	126026	3.6649e+07	3.78531e+07	9.25426e+06	1.15063e+06	1.06289e+07	4.51525e+06	349441	82381.6	557069	0	2.75143e+06	4.68451e+06	1.07676e+06	1.59348e+06	1.0129e+07	9.3525e+06	3.02066e+06	1.44047e+06	5.66327e+06	6.42723e+06	5.94023e+06
3-Cresol	3.92	level1			107.051	14.4	C7H8O	NEG	HMDB0002048	108-39-4	C01467	Benzenoids	苯环型化合物	Phenols	Cresols	RLSSMJSEOOYNOY-UHFFFAOYSA-N	94300.8	126026	3.6649e+07	3.78531e+07	9.25426e+06	1.15063e+06	1.06289e+07	4.51525e+06	349441	82381.6	557069	0	2.75143e+06	4.68451e+06	1.07676e+06	1.59348e+06	1.0129e+07	9.3525e+06	3.02066e+06	1.44047e+06	5.66327e+06	6.42723e+06	5.94023e+06
2-Hydroxybutyric acid	3.92	level1			103.04	99.4	C4H8O3	NEG	HMDB0000008	3347-90-8	C05984	Organic acids and derivatives	有机酸及其衍生物	Hydroxy acids and derivatives	Alpha hydroxy acids and derivatives	AFENDNXGAFYKQO-VKHMYHEASA-N	2.45698e+08	2.06096e+08	2.00758e+08	1.74884e+08	3.20422e+08	1.70485e+08	2.21986e+08	1.59116e+08	1.52369e+08	1.58502e+08	2.50567e+08	2.49373e+08	1.48892e+08	1.66814e+08	1.99765e+08	1.68889e+08	2.96389e+08	1.58027e+08	1.55205e+08	2.09632e+08	1.89342e+08	1.92233e+08	2.26244e+08
Maltose	3.91	level1			365.107	228.3	C12H22O11	POS	HMDB0000163	69-79-4	C00208	Organic oxygen compounds	有机含氧化合物	Organooxygen compounds	Carbohydrates and carbohydrate conjugates	GUBGYTABKSRVRQ-DKBJLJRDSA-N	370188	792287	363554	258387	419097	3.26561e+06	1.07737e+06	2.53808e+06	967958	1.72571e+06	488997	338038	666556	538060	912845	540172	1.03851e+06	330576	1.06927e+06	840991	559733	1.48154e+06	556098
Hydroxyisocaproic acid	3.91	level1			131.072	40.4	C6H12O3	NEG	HMDB0000665	498-36-2	C03264	Lipids and lipid-like molecules	脂质和类脂分子	Fatty Acyls	Fatty acids and conjugates	LVRFTAZAXQPQHI-UHFFFAOYSA-N	2.61211e+07	9.45594e+06	1.96944e+07	2.09592e+07	1.59375e+07	1.81284e+07	9.06157e+06	1.52888e+07	1.38465e+07	5.0224e+07	2.56313e+07	1.73411e+07	2.13308e+07	2.58548e+07	1.09493e+07	1.37015e+07	1.99031e+07	7.92787e+06	9.85834e+06	1.34123e+07	1.7107e+07	1.65323e+07	1.74934e+07
4-Hydroxyproline	3.91	level1			130.051	205	C5H9NO3	NEG	HMDB0000725	51-35-4	C01157	Organic acids and derivatives	有机酸及其衍生物	Carboxylic acids and derivatives	Amino acids, peptides, and analogues	PMMYEEVYMWASQN-DMTCNVIQSA-N	1.19464e+06	1.3731e+06	2.02601e+06	1.97028e+06	6.39024e+06	1.22914e+06	1.03315e+06	1.21528e+06	1.23605e+06	1.89446e+06	667975	1.23383e+06	1.52487e+06	575482	560280	1.11154e+06	858565	1.32601e+06	2.36264e+06	2.25164e+06	1.1245e+06	1.27815e+06	1.24247e+06
Deoxycholic acid	3.91	level1			391.286	64.3	C24H40O4	NEG	HMDB0000626	83-44-3	C04483	Lipids and lipid-like molecules	脂质和类脂分子	Steroids and steroid derivatives	Bile acids, alcohols and derivatives	KXGVEGMKQFWNSR-LLQZFEROSA-N	1.35657e+07	5.80151e+06	3.07385e+06	2.66199e+06	4.14542e+06	1.76794e+06	3.37384e+06	4.73075e+06	5.4056e+06	4.45957e+06	4.05451e+06	3.82087e+06	5.60645e+06	982026	1.1618e+06	2.24402e+06	2.61526e+06	1.67143e+06	7.26352e+06	1.46701e+06	819507	5.1231e+06	4.66423e+06
3'-O-Methylinosine	3.91	level1			281.09	56.2	C11H14N4O5	NEG		75479-64-0		Nucleosides, nucleotides, and analogues	核苷、核苷酸和类似物	Purine nucleosides	Purine nucleosides	ABXDBVMGRKZFRC-VTFQDDHLSA-N	885837	811823	965398	990659	696089	1.205e+06	866316	719575	791813	1.00563e+06	809384	800201	593988	852712	848625	1.90639e+06	1.37997e+06	552275	756787	529184	916134	967979	824998
N-Methylnicotinamide	3.91	level1			137.072	23.8	C7H8N2O	POS	HMDB0003152	114-33-0		Organoheterocyclic compounds	有机杂环化合物	Pyridines and derivatives	Pyridinecarboxylic acids and derivatives	ZYVXHFWBYUDDBM-UHFFFAOYSA-N	6.14916e+06	5.30071e+06	7.08785e+06	7.4459e+06	6.68447e+06	6.25952e+06	4.81549e+06	6.42236e+06	3.13983e+06	3.38876e+06	3.77923e+06	8.84949e+06	3.69575e+06	6.2396e+06	5.20883e+06	1.13675e+06	1.45502e+07	3.53771e+06	5.56908e+06	3.40497e+06	5.21591e+06	6.9121e+06	6.59297e+06
Valeric acid	3.91	level1			101.061	39.7	C5H10O2	NEG	HMDB0000892	109-52-4	C00803	Lipids and lipid-like molecules	脂质和类脂分子	Fatty Acyls	Fatty acids and conjugates	NQPDZGIKBAWPEJ-UHFFFAOYSA-N	1.52602e+06	1.08767e+06	1.37589e+06	1.50323e+06	1.35681e+06	922754	1.10326e+06	1.32308e+06	1.26952e+06	1.23737e+06	1.30568e+06	1.15167e+06	989826	826676	1.00767e+06	1.58445e+07	1.07229e+06	1.56627e+06	1.22747e+06	1.18524e+06	1.95765e+06	1.91409e+06	2.17869e+06
Glycerophosphocholine	3.91	level1			258.111	226.5	C8H20NO6P	POS	HMDB0000086	28319-77-9	C00670	Lipids and lipid-like molecules	脂质和类脂分子	Glycerophospholipids	Glycerophosphocholines	SUHOQUVVVLNYQR-MRVPVSSYSA-N	9.32304e+06	5.53668e+06	6.411e+06	6.60216e+06	5.30442e+06	1.25939e+07	5.56816e+06	8.3143e+06	1.49389e+07	1.00565e+07	1.50354e+07	7.53348e+06	5.65275e+06	1.1481e+07	2.3006e+07	6.86386e+07	3.13727e+07	1.0139e+07	1.0055e+07	6.84447e+06	1.41434e+07	1.37916e+07	1.35398e+07
Asparagine	3.91	level1			133.061	221.6	C4H8N2O3	POS	HMDB0000168	70-47-3	C00152	Organic acids and derivatives	有机酸及其衍生物	Carboxylic acids and derivatives	Amino acids, peptides, and analogues	DCXYFEDJOCDNAF-REOHCLBHSA-N	4.99969e+06	7.73721e+06	5.46969e+06	5.31151e+06	6.81869e+06	5.84609e+06	4.91815e+06	4.57722e+06	3.80446e+06	4.0701e+06	1.29635e+07	4.64242e+06	5.96475e+06	6.64532e+06	4.06778e+06	596385	1.47925e+07	4.81539e+06	4.89599e+06	4.88594e+06	5.85103e+06	5.81904e+06	5.5811e+06
Metoprolol acid	3.91	level1			268.156	195.1	C14H21NO4	POS	HMDB0254682	56392-14-4		Benzenoids	苯环型化合物	Phenol ethers	Phenol ethers	PUQIRTNPJRFRCZ-UHFFFAOYSA-N	9482.12	24733.6	24831.9	21644.7	1.34266e+07	25658.1	13555.9	12534.6	26546.4	19483.9	28086.1	23980.8	18354.4	22477	19593	22792.4	3921.36	15999.5	17743.5	16365	417009	417761	437023
2-Aminobutyric acid	3.91	level1			104.071	192.7	C4H9NO2	POS	HMDB0000452	1492-24-6	C02356	Organic acids and derivatives	有机酸及其衍生物	Carboxylic acids and derivatives	Amino acids, peptides, and analogues	QWCKQJZIFLGMSD-VKHMYHEASA-N	1.06626e+07	1.6345e+07	9.65043e+06	9.48029e+06	1.68918e+07	1.10274e+07	1.27929e+07	9.58239e+06	7.26581e+06	7.72444e+06	1.19666e+07	1.01278e+07	7.21343e+06	9.90858e+06	1.07165e+07	1.22333e+07	5.62441e+06	7.05307e+06	1.181e+07	1.23022e+07	9.64248e+06	9.23528e+06	9.15709e+06
Tyrosine O-sulfate	3.91	level1			262.039	180.1	C9H11NO6S	POS	HMDB0155722	956-46-7		Organic acids and derivatives	有机酸及其衍生物	Carboxylic acids and derivatives	Amino acids, peptides, and analogues	CIQHWLTYGMYQQR-QMMMGPOBSA-N	585721	775480	878918	866418	691392	888481	889304	523814	582215	962329	693857	450780	593751	657369	738218	512799	261945	537623	640503	424687	676161	573250	661655
Trigonelline	3.91	level1			138.056	170.4	C7H7NO2	POS	HMDB0000875	535-83-1	C01004	Alkaloids and derivatives	生物碱和衍生物	Alkaloids and derivatives	Alkaloids and derivatives	WWNNZCOKKKDOPX-UHFFFAOYSA-N	1.89095e+06	6.7208e+06	3.05481e+06	2.72704e+06	1.05574e+06	7.01168e+06	4.05677e+06	2.38021e+06	7.47503e+06	5.15306e+06	1.99736e+06	1.33742e+06	1.04191e+07	3.16957e+06	2.15216e+06	9.65349e+06	1.90693e+06	5.45858e+06	3.50142e+06	702314	4.45835e+06	4.1926e+06	4.14603e+06
Stachydrine	3.91	level1			144.102	161.8	C7H13NO2	POS	HMDB0004827	4136-37-2	C10172	Organic acids and derivatives	有机酸及其衍生物	Carboxylic acids and derivatives	Amino acids, peptides, and analogues	CMUNUTVVOOHQPW-LURJTMIESA-N	9.15768e+06	3.04718e+08	6.85532e+07	7.39007e+07	1.61279e+08	2.77584e+08	3.16852e+08	2.96275e+08	5.83204e+08	1.48835e+08	2.25195e+07	1.10689e+07	1.19434e+08	2.60984e+08	1.86605e+08	2.13809e+07	9.93219e+07	1.98067e+08	3.48978e+06	1.97128e+07	1.62547e+08	1.60907e+08	1.59771e+08
1,3-Dimethyluracil	3.91	level1			141.066	18	C6H8N2O2	POS	HMDB0002144	874-14-6		Organoheterocyclic compounds	有机杂环化合物	Diazines	Pyrimidines and pyrimidine derivatives	JSDBKAHWADVXFU-UHFFFAOYSA-N	2.5268e+06	5.16373e+06	5.39742e+06	5.7417e+06	5.80413e+06	5.59039e+06	8.80852e+06	3.64238e+07	3.0076e+06	4.9015e+06	3.72469e+07	3.65617e+07	3.37312e+07	1.47042e+07	3.70365e+07	1.85227e+06	2.97132e+07	4.43658e+06	3.55457e+07	3.62541e+07	3.78113e+06	3.17517e+07	3.27221e+07
Stearamide	3.91	level1			284.296	16.7	C18H37NO	POS	HMDB0034146	124-26-5	C13846	Organic acids and derivatives	有机酸及其衍生物	Carboximidic acids and derivatives	Carboximidic acids	LYRFLYHAGKPMFH-UHFFFAOYSA-N	1.56371e+07	1.14991e+07	2.05312e+07	2.7009e+06	1.60769e+07	4.48652e+06	9.33909e+06	5.47337e+06	8.98407e+06	1.06598e+07	583924	1.67214e+06	1.88983e+06	754295	7.75252e+06	1.46569e+06	1.56095e+06	6.33769e+06	1.97168e+07	4.21903e+07	7.48415e+06	6.52367e+06	6.3241e+06
Valine	3.91	level1			116.072	179.3	C5H11NO2	NEG	HMDB0000883	72-18-4	C00183	Organic acids and derivatives	有机酸及其衍生物	Carboxylic acids and derivatives	Amino acids, peptides, and analogues	KZSNJWFQEVHDMF-BYPYZUCNSA-N	5.93222e+07	5.36587e+07	4.22261e+07	4.43564e+07	6.24201e+07	4.24214e+07	5.35888e+07	7.05868e+07	4.82356e+07	4.58761e+07	7.58182e+07	5.3327e+07	5.37398e+07	6.89391e+07	4.6227e+07	6.41879e+07	8.40955e+07	4.10789e+07	4.90709e+07	5.23012e+07	5.05323e+07	5.33644e+07	5.37697e+07
N-Acetyltryptophan	3.91	level1			245.094	106.7	C13H14N2O3	NEG	HMDB0013713	1218-34-4	C03137	Organic acids and derivatives	有机酸及其衍生物	Carboxylic acids and derivatives	Amino acids, peptides, and analogues	DZTHIGRZJZPRDV-LBPRGKRZSA-N	276144	606365	331938	375679	565990	597670	1.0968e+06	589285	470313	949964	549834	542180	407749	441018	417530	197616	159155	438295	437968	629751	435197	488624	639310
2-Methylbutyrylglycine	3.91	level1			158.083	97.4	C7H13NO3	NEG	HMDB0000339	52320-67-9		Organic acids and derivatives	有机酸及其衍生物	Carboxylic acids and derivatives	Amino acids, peptides, and analogues	HOACIBQKYRHBOW-UHFFFAOYSA-N	3.63146e+06	4.94204e+06	3.39274e+06	3.51368e+06	4.31017e+06	3.35817e+06	4.9169e+06	4.11089e+06	4.63028e+06	2.7215e+06	3.22154e+06	2.90786e+06	2.61786e+06	1.01126e+07	4.15104e+06	3.98239e+06	1.81918e+06	2.98285e+06	4.44444e+06	2.89864e+06	3.4134e+06	3.211e+06	5.63326e+06
Nordeoxycholic acid	3.91	level1			377.271	73.7	C23H38O4	NEG	HMDB0304947	53608-86-9		Lipids and lipid-like molecules	脂质和类脂分子	Steroids and steroid derivatives	Bile acids, alcohols and derivatives	PLRQOCVIINWCFA-AHFDLSHQSA-N	928513	917329	922369	1.29785e+06	1.04787e+06	323893	628993	1.12215e+06	319179	1.18266e+06	1.92359e+06	444021	927775	998988	806196	340879	547792	249167	386362	456915	877437	1.71926e+06	1.05093e+06
Uridine	3.91	level1			243.063	67.6	C9H12N2O6	NEG	HMDB0000296	58-96-8	C00299	Nucleosides, nucleotides, and analogues	核苷、核苷酸和类似物	Pyrimidine nucleosides	Pyrimidine nucleosides	DRTQHJPVMGBUCF-XVFCMESISA-N	9.56534e+07	7.29514e+07	1.08768e+08	1.09358e+08	6.75875e+07	8.86197e+07	9.54638e+07	7.79568e+07	8.11239e+07	1.55604e+08	8.97217e+07	6.58216e+07	4.42631e+07	6.39543e+07	8.42135e+07	9.87604e+07	4.87406e+07	7.44577e+07	7.68777e+07	7.02639e+07	9.49042e+07	9.30227e+07	1.07241e+08
Indolelactic acid	3.91	level1			204.067	56.9	C11H11NO3	NEG	HMDB0000671	1821-52-9	C02043	Organoheterocyclic compounds	有机杂环化合物	Indoles and derivatives	Indolyl carboxylic acids and derivatives	XGILAAMKEQUXLS-UHFFFAOYSA-N	9.01381e+06	8.30865e+06	1.84954e+07	1.49474e+07	1.53808e+07	2.0455e+07	1.3915e+07	1.32667e+07	1.27453e+07	1.94888e+07	1.62942e+07	1.35185e+07	1.19456e+07	1.75915e+07	7.84679e+06	8.08782e+06	1.27014e+07	6.99419e+06	7.54269e+06	1.03587e+07	1.12753e+07	1.83411e+07	1.05193e+07
2'-Deoxyuridine	3.91	level1			227.068	41.2	C9H12N2O5	NEG	HMDB0000012	951-78-0	C00526	Nucleosides, nucleotides, and analogues	核苷、核苷酸和类似物	Pyrimidine nucleosides	Pyrimidine 2'-deoxyribonucleosides	MXHRCPNRJAMMIM-SHYZEUOFSA-N	174777	216008	205303	249600	168102	362747	87420.8	125570	452325	166256	268208	128879	130505	168245	130378	4.98998e+06	441243	86578.5	171656	560957	336433	447529	385186
Cyclamic acid	3.91	level1			178.055	29.1	C6H13NO3S	NEG	HMDB0031340	100-88-9	C02824	Organic acids and derivatives	有机酸及其衍生物	Sulfamic acid derivatives	Cyclamates	HCAJEUSONLESMK-UHFFFAOYSA-N	111169	546750	4.01587e+06	4.16744e+06	102685	171982	85289.7	141123	3.95232e+06	83661.8	49446.4	122407	229918	191460	4.27212e+06	729452	1.23359e+07	3.31191e+06	96989.8	438389	1.33493e+06	1.24095e+06	1.20271e+06
Cholest-4-en-26-oic acid, 7alpha-hydroxy-3-oxo	3.91	level1			429.302	28.5	C27H42O4	NEG	HMDB0012458	115538-85-7	C17337	Lipids and lipid-like molecules	脂质和类脂分子	Steroids and steroid derivatives	Bile acids, alcohols and derivatives	SATGKQGFUDXGAX-SLTBQWEQSA-N	3.00741e+07	3.20566e+07	3.00274e+07	2.92376e+07	3.27168e+07	4.14701e+07	2.11409e+07	4.84628e+07	2.32925e+07	4.61429e+07	2.97556e+07	4.05284e+07	4.07966e+07	4.20866e+07	2.23657e+07	555790	1.06412e+07	1.78177e+07	3.87469e+07	2.62218e+07	2.61678e+07	2.72446e+07	2.56627e+07
Valproic acid	3.91	level1			143.108	26.7	C8H16O2	NEG	HMDB0001877	99-66-1	C07185	Lipids and lipid-like molecules	脂质和类脂分子	Fatty Acyls	Fatty acids and conjugates	NIJJYAXOARWZEE-UHFFFAOYSA-N	4.52562e+06	1.55234e+06	3.66505e+06	3.30039e+06	4.28319e+06	2.90654e+06	2.38098e+06	1.36637e+06	2.13237e+06	2.27248e+06	2.14328e+06	2.42402e+06	4.13934e+06	2.1559e+06	4.09409e+06	1.22255e+07	1.17851e+07	6.43437e+06	1.46171e+06	1.52593e+06	3.86812e+06	3.7477e+06	3.40973e+06
9-Oxo-10(E),12(E)-octadecadienoic acid	3.91	level1			293.213	25.5	C18H30O3	NEG	HMDB0004669	54232-58-5	C14766	Lipids and lipid-like molecules	脂质和类脂分子	Fatty Acyls	Lineolic acids and derivatives	LUZSWWYKKLTDHU-SIGMCMEVSA-N	5.01381e+06	2.15433e+06	4.14129e+06	3.64086e+06	4.27884e+06	1.89067e+06	2.62089e+06	1.59436e+06	2.15254e+06	2.60474e+06	3.06718e+06	2.42083e+06	2.8734e+06	3.58583e+06	5.08219e+06	3.81061e+07	4.21812e+07	1.62479e+06	1.45999e+06	2.0044e+06	6.34113e+06	6.08592e+06	6.47182e+06
3-Hydroxydecanoic acid	3.91	level1			169.124	25.2	C10H20O3	NEG	HMDB0002203	19526-23-9		Organic acids and derivatives	有机酸及其衍生物	Hydroxy acids and derivatives	Medium-chain hydroxy acids and derivatives	FYSSBMZUBSBFJL-VIFPVBQESA-N	2.19909e+07	5.38172e+06	1.41505e+07	1.58313e+07	2.07679e+07	1.09423e+07	1.49157e+07	3.42363e+06	8.76136e+06	7.21003e+06	6.89855e+06	9.75268e+06	9.26143e+06	7.64374e+06	1.37307e+07	8.5262e+06	3.80385e+07	5.18787e+06	7.62941e+06	5.99041e+06	1.27314e+07	1.19517e+07	1.20274e+07
10-Undecenoic acid	3.91	level1			183.139	25.2	C11H20O2	NEG	HMDB0033724	1333-28-4	C13910	Lipids and lipid-like molecules	脂质和类脂分子	Fatty Acyls	Fatty acids and conjugates	FRPZMMHWLSIFAZ-UHFFFAOYSA-N	3.75682e+06	3.23854e+06	6.67878e+06	7.02872e+06	7.79667e+06	5.73461e+06	5.98047e+06	1.30443e+06	873455	1.14588e+06	1.11139e+06	5.85909e+06	1.20985e+06	3.70479e+06	3.95256e+06	3.55165e+06	1.33632e+06	2.18669e+06	1.57888e+06	4.075e+06	3.92719e+06	4.00961e+06	4.06196e+06
13(S)-HODE	3.91	level1			295.228	24.7	C18H32O3	NEG	HMDB0004667	29623-28-7	C14762	Lipids and lipid-like molecules	脂质和类脂分子	Fatty Acyls	Lineolic acids and derivatives	HNICUWMFWZBIFP-IRQZEAMPSA-N	1.34871e+07	4.94672e+06	8.44616e+06	7.35307e+06	1.36217e+07	8.90959e+06	6.83443e+06	4.54454e+06	5.39636e+06	5.97626e+06	6.88761e+06	5.34543e+06	7.35592e+06	6.95455e+06	8.1377e+06	1.58916e+08	1.21307e+08	4.83957e+06	4.43236e+06	5.7957e+06	1.95187e+07	1.98967e+07	2.71167e+07
Palmitic acid	3.91	level1			255.233	21.8	C16H32O2	NEG	HMDB0000220	57-10-3	C00249	Lipids and lipid-like molecules	脂质和类脂分子	Fatty Acyls	Fatty acids and conjugates	IPCSVZSSVZVIGE-UHFFFAOYSA-N	7.1613e+08	4.47471e+08	7.90396e+08	6.49902e+08	8.37921e+08	1.05403e+09	7.01325e+08	5.54664e+08	5.88794e+08	6.45939e+08	1.00626e+09	7.04133e+08	5.48949e+08	6.20464e+08	6.60065e+08	1.76626e+09	1.34938e+09	7.53335e+08	6.00082e+08	8.21127e+08	7.40011e+08	7.03905e+08	7.30545e+08
3alpha-Hydroxy-6-oxo-5alpha-cholan-24-oic acid	3.9	level1			389.271	39.9	C24H38O4	NEG		10573-17-8		Lipids and lipid-like molecules	脂质和类脂分子	Steroids and steroid derivatives	Bile acids, alcohols and derivatives	JWZBXKZZDYMDCJ-NYGMMZBPSA-N	5.73255e+06	1.43921e+07	5.62959e+06	5.58329e+06	1.19895e+07	4.32649e+06	4.39847e+06	6.54282e+06	3.13736e+06	1.57812e+07	6.6832e+06	3.8749e+06	1.18667e+07	2.32755e+07	6.20285e+06	6.10183e+06	5.42744e+06	3.35253e+06	3.31713e+06	2.53095e+06	5.93217e+06	5.89448e+06	5.82653e+06
Hyodeoxycholic acid	3.9	level1			391.286	64.3	C24H40O4	NEG	HMDB0000664	83-49-8	C15517	Lipids and lipid-like molecules	脂质和类脂分子	Steroids and steroid derivatives	Bile acids, alcohols and derivatives	DGABKXLVXPYZII-SIBKNCMHSA-N	1.35657e+07	5.80151e+06	3.07385e+06	2.66199e+06	4.14542e+06	1.76794e+06	3.37384e+06	4.73075e+06	5.4056e+06	4.45957e+06	4.05451e+06	3.82087e+06	5.60645e+06	982026	1.1618e+06	2.24402e+06	2.61526e+06	1.67143e+06	7.26352e+06	1.46701e+06	819507	5.1231e+06	4.66423e+06
Norleucine	3.9	level1			132.102	158.8	C6H13NO2	POS	HMDB0251526	104809-14-5	C01933	Organic acids and derivatives	有机酸及其衍生物	Carboxylic acids and derivatives	Amino acids, peptides, and analogues	LRQKBLKVPFOOQJ-UHFFFAOYSA-N	3.77753e+08	3.17579e+08	3.35969e+08	3.31221e+08	6.41264e+08	4.20939e+08	3.18841e+08	3.57534e+08	2.74516e+08	4.16032e+08	4.20592e+08	3.19618e+08	5.65399e+08	3.5707e+08	5.76462e+08	2.1906e+08	5.74447e+08	2.33911e+08	3.59035e+08	4.77383e+08	3.06373e+08	3.69752e+08	4.83051e+08
2-Hydroxy-2-methylbutyric acid	3.9	level1			117.056	58.9	C5H10O3	NEG	HMDB0001987	3739-30-8		Lipids and lipid-like molecules	脂质和类脂分子	Fatty Acyls	Fatty acids and conjugates	MBIQENSCDNJOIY-UHFFFAOYSA-N	3.15569e+08	9.55915e+07	3.0903e+08	3.15587e+08	1.57068e+08	1.28262e+08	9.20653e+07	1.86261e+08	1.74911e+08	5.43511e+08	2.22655e+08	2.17532e+08	2.52181e+08	2.08547e+08	8.46357e+07	7.62562e+07	1.96816e+08	6.87072e+07	1.63016e+08	1.68872e+08	1.56285e+08	1.63855e+08	1.61605e+08
p-Toluquinone	3.9	level1			121.03	39.7	C7H6O2	NEG		553-97-9		Organic oxygen compounds	有机含氧化合物	Organooxygen compounds	Carbonyl compounds	VTWDKFNVVLAELH-UHFFFAOYSA-N	3.42004e+06	3.97569e+06	2.23313e+06	2.43984e+06	3.41618e+06	3.24509e+06	2.48675e+06	2.45541e+06	2.74755e+06	2.54174e+06	2.86395e+06	2.52313e+06	3.02672e+06	3.5763e+06	3.59002e+06	7.77643e+07	9.03801e+06	4.46001e+06	2.6157e+06	3.00001e+06	6.47988e+06	6.54245e+06	6.3277e+06
2-Methylnicotinamide	3.9	level1			137.072	23.8	C7H8N2O	POS	HMDB0059711	58539-65-4		Organoheterocyclic compounds	有机杂环化合物	Pyridines and derivatives	Pyridinecarboxylic acids and derivatives	JRYYVMDEUJQWRO-UHFFFAOYSA-N	6.14916e+06	5.30071e+06	7.08785e+06	7.4459e+06	6.68447e+06	6.25952e+06	4.81549e+06	6.42236e+06	3.13983e+06	3.38876e+06	3.77923e+06	8.84949e+06	3.69575e+06	6.2396e+06	5.20883e+06	1.13675e+06	1.45502e+07	3.53771e+06	5.56908e+06	3.40497e+06	5.21591e+06	6.9121e+06	6.59297e+06
Myristic acid	3.9	level1			227.202	23.1	C14H28O2	NEG	HMDB0000806	544-63-8	C06424	Lipids and lipid-like molecules	脂质和类脂分子	Fatty Acyls	Fatty acids and conjugates	TUNFSRHWOTWDNC-UHFFFAOYSA-N	3.94699e+07	1.9775e+07	3.40429e+07	4.78944e+07	5.78682e+07	2.53542e+07	3.52507e+07	1.46922e+07	3.52454e+07	1.65375e+07	2.36782e+07	3.32165e+07	2.26974e+07	1.77268e+07	3.33074e+07	3.37854e+07	9.66164e+07	3.21413e+07	1.54622e+07	6.12774e+07	4.12423e+07	2.84267e+07	4.14952e+07
gamma-Linolenic acid	3.9	level1			277.218	20.7	C18H30O2	NEG	HMDB0003073	506-26-3	C06426	Lipids and lipid-like molecules	脂质和类脂分子	Fatty Acyls	Lineolic acids and derivatives	VZCCETWTMQHEPK-QNEBEIHSSA-N	2.21028e+08	2.65218e+07	1.60474e+08	1.95579e+08	2.32397e+08	3.5657e+07	5.02925e+07	1.30817e+08	6.58167e+07	5.92123e+07	3.56541e+07	4.40006e+07	1.01463e+08	1.0318e+08	1.45695e+08	1.18703e+08	2.04326e+08	6.11045e+07	2.5239e+07	9.43055e+07	1.01949e+08	1.07696e+08	1.03571e+08
Caprylic acid	3.9	level1			143.108	26.7	C8H16O2	NEG	HMDB0000482	124-07-2	C06423	Lipids and lipid-like molecules	脂质和类脂分子	Fatty Acyls	Fatty acids and conjugates	WWZKQHOCKIZLMA-UHFFFAOYSA-N	4.52562e+06	1.55234e+06	3.66505e+06	3.30039e+06	4.28319e+06	2.90654e+06	2.38098e+06	1.36637e+06	2.13237e+06	2.27248e+06	2.14328e+06	2.42402e+06	4.13934e+06	2.1559e+06	4.09409e+06	1.22255e+07	1.17851e+07	6.43437e+06	1.46171e+06	1.52593e+06	3.86812e+06	3.7477e+06	3.40973e+06
Histamine	3.9	level1			112.087	212.2	C5H9N3	POS	HMDB0000870	51-45-6	C00388	Organic nitrogen compounds	有机含氮化合物	Organonitrogen compounds	Amines	NTYJJOPFIAHURM-UHFFFAOYSA-N	1.8829e+06	6.29395e+06	1.89925e+06	1.71299e+06	3.64671e+06	5.2528e+06	5.31677e+06	6.35526e+06	1.94089e+06	5.08925e+06	2.80784e+06	5.49193e+06	3.8871e+06	5.14608e+06	5.96585e+06	4.46008e+06	1.18556e+06	3.42023e+06	6.20911e+06	3.01741e+06	5.84881e+06	4.59165e+06	1.99166e+06
N-Acetylputrescine	3.9	level1			131.119	191.7	C6H14N2O	POS	HMDB0002064	18233-70-0	C02714	Organic acids and derivatives	有机酸及其衍生物	Carboximidic acids and derivatives	Carboximidic acids	KLZGKIDSEJWEDW-UHFFFAOYSA-N	2.18096e+06	2.54956e+06	2.29097e+06	2.28788e+06	1.50076e+06	1.81094e+06	1.965e+06	1.62669e+06	2.1195e+06	2.21258e+06	2.10337e+06	1.95333e+06	2.15943e+06	2.04742e+06	1.78449e+06	1.72204e+06	939068	1.72799e+06	2.19433e+06	2.32984e+06	1.87756e+06	1.86175e+06	1.79056e+06
1-Methylnicotinamide	3.9	level1			137.072	177.8	C7H9N2O	POS	HMDB0000699	3106-60-3	C02918	Organoheterocyclic compounds	有机杂环化合物	Pyridines and derivatives	Pyridinecarboxylic acids and derivatives	LDHMAVIPBRSVRG-UHFFFAOYSA-O	7.79175e+06	1.30313e+07	4.14719e+06	4.31691e+06	4.86479e+06	8.16364e+06	6.75467e+06	1.13269e+07	6.28484e+06	6.64877e+06	6.88277e+06	8.03933e+06	4.01875e+06	6.80691e+06	7.01503e+06	1.39192e+06	1.76367e+07	5.40372e+06	6.84349e+06	5.19978e+06	7.08928e+06	7.21783e+06	7.25283e+06
Phenylalanine	3.9	level1			166.087	156.2	C9H11NO2	POS	HMDB0000159	63-91-2	C00079	Organic acids and derivatives	有机酸及其衍生物	Carboxylic acids and derivatives	Amino acids, peptides, and analogues	COLNVLDHVKWLRT-QMMMGPOBSA-N	1.67951e+08	2.04068e+08	1.74692e+08	1.73678e+08	2.12609e+08	1.83326e+08	2.00752e+08	1.85802e+08	1.33658e+08	1.41846e+08	2.06278e+08	1.42999e+08	2.09394e+08	1.9515e+08	1.84417e+08	1.72028e+08	3.81069e+08	1.1846e+08	1.92379e+08	1.428e+08	1.85177e+08	1.70097e+08	1.63665e+08
Guanosine	3.9	level1			284.101	155.8	C10H13N5O5	POS	HMDB0000133	118-00-3	C00387	Nucleosides, nucleotides, and analogues	核苷、核苷酸和类似物	Purine nucleosides	Purine nucleosides	NYHBQMYGNKIUIF-UUOKFMHZSA-N	173323	244637	132351	112193	139085	275532	278645	557631	86778.3	465339	56310.1	40030.3	109080	250279	111402	72836.2	291382	112585	267481	135158	493597	433847	427250
LPC(16:0)	3.9	level1			496.341	118.6	C24H50NO7P	POS	HMDB0010382	17364-16-8		Lipids and lipid-like molecules	脂质和类脂分子	Glycerophospholipids	Glycerophosphocholines	ASWBNKHCZGQVJV-HSZRJFAPSA-N	3.5192e+09	2.23702e+09	3.20954e+09	2.81671e+09	2.86987e+09	2.36655e+09	2.08271e+09	2.94346e+09	1.90025e+09	1.7383e+09	4.27846e+09	4.37702e+09	2.96337e+09	4.22727e+09	2.078e+09	6.31402e+07	2.17472e+09	2.06908e+09	2.64208e+09	2.69313e+09	2.64124e+09	2.508e+09	2.89191e+09
Hypaphorine	3.9	level1			247.145	113.4	C14H18N2O2	POS	HMDB0061115	487-58-1	C09213	Organic acids and derivatives	有机酸及其衍生物	Carboxylic acids and derivatives	Amino acids, peptides, and analogues	AOHCBEAZXHZMOR-ZDUSSCGKSA-N	2.94875e+07	9.82531e+07	8.75444e+06	9.21191e+06	1.58958e+07	5.0769e+07	7.15536e+07	2.09723e+07	2.76463e+08	1.23703e+08	6.07669e+07	6.55939e+07	4.91214e+07	6.70176e+07	8.29909e+07	5.69791e+07	2.68035e+07	1.03176e+08	8.00898e+07	7.03829e+07	8.04188e+07	7.8238e+07	7.9249e+07
2-Methoxybenzoic-acid	3.9	level1			135.045	60.9	C8H8O3	POS	HMDB0032604	579-75-9		Benzenoids	苯环型化合物	Benzene and substituted derivatives	Benzoic acids and derivatives	ILUJQPXNXACGAN-UHFFFAOYSA-N	1.48969e+06	1.17648e+06	1.54715e+06	838071	2.01432e+06	2.09424e+06	597538	1.86658e+06	1.07536e+06	877149	2.33467e+06	1.34833e+06	1.36455e+06	1.50012e+06	1.0402e+06	1.56689e+06	1.09578e+06	1.54605e+06	1.40978e+06	420336	22832.3	1.34245e+06	1.33765e+06
Daltogen	3.9	level1			150.113	59.7	C6H15NO3	POS	HMDB0032538	102-71-6	C06771	Organic nitrogen compounds	有机含氮化合物	Organonitrogen compounds	Amines	GSEJCLTVZPLZKY-UHFFFAOYSA-N	4.91767e+06	4.46083e+06	4.82711e+06	4.2691e+06	5.46455e+06	6.4568e+06	6.34046e+06	5.26939e+06	5.52373e+06	4.42337e+06	4.65822e+06	5.11513e+06	5.31552e+06	4.67257e+06	4.90153e+06	5.1967e+06	7.24182e+06	6.06977e+06	5.456e+06	4.72662e+06	5.40911e+06	5.73215e+06	5.65996e+06
Nicotinamide	3.9	level1			123.056	28	C6H6N2O	POS	HMDB0001406	98-92-0	C00153	Organoheterocyclic compounds	有机杂环化合物	Pyridines and derivatives	Pyridinecarboxylic acids and derivatives	DFPAKSUCGFBDDF-UHFFFAOYSA-N	4.50085e+06	4.00916e+06	4.42017e+06	4.38373e+06	2.57703e+06	5.6198e+06	2.9384e+06	5.61696e+06	5.91911e+06	7.07536e+06	4.85905e+06	2.47299e+06	2.77366e+06	2.72825e+06	1.49123e+07	3.71116e+06	6.30748e+08	3.09265e+06	2.7995e+06	1.03354e+07	4.40675e+07	4.63603e+07	4.49722e+07
Clindamycin (Drug)	3.9	level1			425.189	18.5	C18H33ClN2O5S	POS	HMDB0015321	58207-19-5	C06914,D00277	Organic acids and derivatives	有机酸及其衍生物	Carboxylic acids and derivatives	Amino acids, peptides, and analogues	KDLRVYVGXIQJDK-AWPVFWJPSA-N	0	4.21698e+08	0	0	0	0	0	0	0	0	0	0	0	0	0	0	0	0	0	0	1.44487e+07	1.01967e+07	1.0193e+07
Etomidate	3.9	level1			245.13	17.4	C14H16N2O2	POS		33125-97-2		Organoheterocyclic compounds	有机杂环化合物	Azoles	Imidazoles	NPUKDXXFDDZOKR-UHFFFAOYSA-N	1.87351e+06	6.41334e+06	8.78882e+06	9.54305e+06	7.62709e+06	8.84684e+06	1.26574e+07	4.13657e+06	2.51617e+06	5.90196e+06	1.5064e+07	1.29407e+07	2.47979e+06	2.07591e+07	9.59652e+06	2.29823e+06	5.8209e+06	3.92999e+06	4.15673e+06	5.85022e+06	5.62018e+06	4.3184e+06	5.23733e+06
PC(16:0/16:0)	3.9	level1			734.572	19.2	C40H80NO8P	POS	HMDB0000564	63-89-8		Lipids and lipid-like molecules	脂质和类脂分子	Glycerophospholipids	Glycerophosphocholines	KILNVBDSWZSGLL-KXQOOQHDSA-N	4.57788e+07	7.2196e+07	7.85588e+07	8.11786e+07	6.47662e+07	7.38537e+07	4.8505e+07	7.00799e+07	3.12164e+07	5.57526e+07	5.53197e+07	4.59975e+07	5.61295e+07	7.55073e+07	5.72576e+07	4.70227e+06	1.23972e+08	3.97025e+07	7.29279e+07	8.86086e+07	6.38225e+07	5.71814e+07	5.80176e+07
Phosphoglycolic acid	3.9	level1			154.976	265.7	C2H5O6P	NEG	HMDB0000816	13147-57-4	C00988	Organic acids and derivatives	有机酸及其衍生物	Organic phosphoric acids and derivatives	Phosphate esters	ASCFNMCAHFUBCO-UHFFFAOYSA-N	671300	646219	670496	669939	680880	658210	24990.4	666787	661732	678983	672493	686257	669006	678078	666567	652879	625492	704474	683405	681598	197390	174845	166406
Citrulline	3.9	level1			174.089	229.9	C6H13N3O3	NEG	HMDB0000904	372-75-8	C00327	Organic acids and derivatives	有机酸及其衍生物	Carboxylic acids and derivatives	Amino acids, peptides, and analogues	RHGKLRLOHDJJDR-BYPYZUCNSA-N	1.20902e+06	1.48163e+06	1.18382e+06	1.22802e+06	1.04896e+06	1.78787e+06	1.17922e+06	1.03689e+06	1.59152e+06	1.19629e+06	1.2227e+06	917364	994298	915274	1.16575e+06	1.11696e+06	823313	974155	1.04302e+06	882709	1.18459e+06	1.15378e+06	1.05724e+06
Succinate	3.9	level1			117.02	225.8	C4H6O4	NEG	HMDB0000254	110-15-6	C00042	Organic acids and derivatives	有机酸及其衍生物	Carboxylic acids and derivatives	Dicarboxylic acids and derivatives	KDYFGRWQOYBRFD-UHFFFAOYSA-N	4.53305e+06	3.91755e+06	4.1803e+06	4.60816e+06	4.56499e+06	4.80271e+06	5.55846e+06	3.8256e+06	5.40544e+06	5.22314e+06	3.9883e+06	2.95523e+06	5.26316e+06	3.33971e+06	3.7965e+06	1.40495e+07	3.10658e+06	2.93575e+06	3.92688e+06	3.27349e+06	4.33021e+06	5.11668e+06	4.33878e+06
Sucrose	3.9	level1			341.11	214	C12H22O11	NEG	HMDB0000258	57-50-1	C00089	Organic oxygen compounds	有机含氧化合物	Organooxygen compounds	Carbohydrates and carbohydrate conjugates	CZMRCDWAGMRECN-UGDNZRGBSA-N	41847.9	73898.8	40305.9	146713	32003.4	192579	239296	123119	83947.3	338671	97916.2	133955	303262	292913	134653	186853	139425	115747	251519	117985	136304	138925	100197
Pseudouridine	3.9	level1			243.063	136.8	C9H12N2O6	NEG	HMDB0000767	1445-07-4	C02067	Nucleosides, nucleotides, and analogues	核苷、核苷酸和类似物	Nucleoside and nucleotide analogues	Nucleoside and nucleotide analogues	PTJWIQPHWPFNBW-GBNDHIKLSA-N	6.65359e+06	9.05508e+06	9.78483e+06	1.00972e+07	8.22083e+06	1.17064e+07	1.06876e+07	8.25255e+06	1.05052e+07	9.56621e+06	9.5758e+06	6.47139e+06	6.06368e+06	7.91337e+06	7.95106e+06	7.7057e+06	7.41298e+06	6.5468e+06	6.98011e+06	7.15489e+06	9.13424e+06	8.16155e+06	7.83369e+06
Xanthine	3.9	level1			151.026	114.9	C5H4N4O2	NEG	HMDB0000292	69-89-6	C00385	Organoheterocyclic compounds	有机杂环化合物	Imidazopyrimidines	Purines and purine derivatives	LRFVTYWOQMYALW-UHFFFAOYSA-N	1.05666e+07	8.50364e+06	1.26009e+07	1.32965e+07	1.26517e+07	1.77572e+07	9.75427e+06	9.57041e+06	1.76382e+07	2.15263e+07	1.64476e+07	1.02385e+07	8.86354e+06	1.15123e+07	2.46982e+07	2.08288e+07	3.21937e+07	9.06581e+06	9.70506e+06	1.56964e+07	1.53413e+07	1.48174e+07	1.56884e+07
5-Acetylamino-6-amino-3-methyluracil (AAMU)	3.9	level1			197.069	106.8	C7H10N4O3	NEG	HMDB0004400	1196153-01-1	C16366	Organic nitrogen compounds	有机含氮化合物	Organonitrogen compounds	N-arylamides	POQOTWQIYYNXAT-UHFFFAOYSA-N	517725	8.56357e+06	4.42974e+06	5.10555e+06	1.206e+06	487969	270345	381952	5.23527e+06	3.82364e+06	497107	5.58842e+06	789652	366249	161265	4.0739e+06	161316	207680	309339	4.36164e+06	1.87754e+06	1.79328e+06	1.68262e+06
Deoxyinosine	3.9	level1			251.079	86.2	C10H12N4O4	NEG	HMDB0000071	890-38-0	C05512	Nucleosides, nucleotides, and analogues	核苷、核苷酸和类似物	Purine nucleosides	Purine 2'-deoxyribonucleosides	VGONTNSXDCQUGY-RRKCRQDMSA-N	82787.7	27432.5	40699	60387	30372.7	45167.2	26240.8	29784.6	77748.9	17008.1	17428.5	48165.6	0	119355	83324.5	1.42646e+06	4.89096e+06	49947.2	82166	19185	480140	423109	422630
2-Hydroxyethanesulfonic acid	3.9	level1			124.992	74.4	C2H6O4S	NEG	HMDB0003903	107-36-8	C05123	Organic acids and derivatives	有机酸及其衍生物	Organic sulfonic acids and derivatives	Organosulfonic acids and derivatives	SUMDYPCJJOFFON-UHFFFAOYSA-N	5.10799e+06	8.43073e+06	1.83738e+07	1.75587e+07	6.66648e+06	9.08361e+06	1.15443e+07	1.19567e+07	6.47139e+06	1.3475e+07	5.27881e+06	4.92265e+06	3.30566e+06	4.013e+06	4.47837e+06	6.43121e+06	6.54926e+06	4.75259e+06	6.64658e+06	4.83083e+06	9.16161e+06	8.90322e+06	8.2908e+06
Ribothymidine	3.9	level1			257.079	53.3	C10H14N2O6	NEG	HMDB0000884	1463-10-1		Nucleosides, nucleotides, and analogues	核苷、核苷酸和类似物	Pyrimidine nucleosides	Pyrimidine nucleosides	DWRXFEITVBNRMK-JXOAFFINSA-N	4.10986e+06	4.44389e+06	3.80086e+06	3.82023e+06	5.00475e+06	5.47382e+06	4.3017e+06	4.03182e+06	4.59492e+06	5.25102e+06	4.91706e+06	3.81465e+06	3.94514e+06	4.86087e+06	3.98641e+06	5.64121e+06	2.63119e+06	5.03805e+06	5.30138e+06	5.80569e+06	4.54974e+06	4.81924e+06	4.4402e+06
Citraconic acid	3.9	level1			129.02	27.1	C5H6O4	NEG	HMDB0000634	498-23-7	C02226	Lipids and lipid-like molecules	脂质和类脂分子	Fatty Acyls	Fatty acids and conjugates	HNEGQIOMVPPMNR-IHWYPQMZSA-N	245008	972978	682377	3.43871e+06	6.64971e+06	1.46959e+07	1.20031e+06	1.57185e+06	4.45427e+06	1.34766e+06	8.59284e+06	6.93753e+06	1.18481e+06	7.34915e+06	5.61034e+06	1.90254e+06	2.30617e+06	1.2833e+06	2.07734e+06	5.99903e+06	2.97163e+06	4.84526e+06	4.91651e+06
12-Hydroxystearic acid	3.9	level1			299.26	24.8	C18H36O3	NEG	HMDB0061706	106-14-9		Lipids and lipid-like molecules	脂质和类脂分子	Fatty Acyls	Fatty acids and conjugates	ULQISTXYYBZJSJ-UHFFFAOYSA-N	1.41559e+07	1.02399e+07	1.46066e+07	1.46642e+07	1.85128e+07	1.14612e+07	1.54465e+07	1.21894e+07	9.02148e+06	1.33144e+07	1.35471e+07	1.05826e+07	1.06501e+07	1.58761e+07	1.24186e+07	2.58425e+07	1.46075e+07	7.70266e+06	9.41201e+06	9.82596e+06	1.3159e+07	1.3054e+07	1.26916e+07
2-Hydroxystearic acid	3.9	level1			299.26	24.8	C18H36O3	NEG	HMDB0062549	26531-80-6	C03045	Lipids and lipid-like molecules	脂质和类脂分子	Fatty Acyls	Fatty acids and conjugates	KIHBGTRZFAVZRV-UHFFFAOYSA-N	1.41559e+07	1.02399e+07	1.46066e+07	1.46642e+07	1.85128e+07	1.14612e+07	1.54465e+07	1.21894e+07	9.02148e+06	1.33144e+07	1.35471e+07	1.05826e+07	1.06501e+07	1.58761e+07	1.24186e+07	2.58425e+07	1.46075e+07	7.70266e+06	9.41201e+06	9.82596e+06	1.3159e+07	1.3054e+07	1.26916e+07
Dodecanoic acid	3.9	level1			199.171	23.8	C12H24O2	NEG	HMDB0000638	143-07-7	C02679	Lipids and lipid-like molecules	脂质和类脂分子	Fatty Acyls	Fatty acids and conjugates	POULHZVOKOAJMA-UHFFFAOYSA-N	8.93908e+06	4.78095e+06	1.32793e+07	1.24194e+07	1.04403e+07	9.19038e+06	8.74925e+06	5.40079e+06	6.22239e+06	6.79863e+06	6.8593e+06	8.18451e+06	8.06928e+06	6.42798e+06	1.29479e+07	1.15233e+07	2.37991e+07	1.75749e+07	3.41069e+06	1.53121e+07	9.80155e+06	1.00591e+07	1.01638e+07
3-hydroxybenzaldehyde	3.9	level1			121.03	23.1	C7H6O2	NEG		100-83-4	C03067	Organic oxygen compounds	有机含氧化合物	Organooxygen compounds	Carbonyl compounds	IAVREABSGIHHMO-UHFFFAOYSA-N	4.49085e+06	2.21036e+06	1.86091e+06	2.13595e+06	2.0899e+06	4.53355e+06	4.75517e+06	2.83396e+06	2.04883e+06	2.01813e+06	1.88897e+06	3.11685e+06	2.21412e+06	2.10559e+06	2.3749e+06	4.54365e+06	2.41269e+06	2.52003e+06	2.27792e+06	2.29212e+06	2.57556e+06	2.11328e+06	2.14746e+06
4-Hydroxybenzaldehyde	3.9	level1			121.03	23.1	C7H6O2	NEG	HMDB0011718	123-08-0	C00633	Organic oxygen compounds	有机含氧化合物	Organooxygen compounds	Carbonyl compounds	RGHHSNMVTDWUBI-UHFFFAOYSA-N	4.49085e+06	2.21036e+06	1.86091e+06	2.13595e+06	2.0899e+06	4.53355e+06	4.75517e+06	2.83396e+06	2.04883e+06	2.01813e+06	1.88897e+06	3.11685e+06	2.21412e+06	2.10559e+06	2.3749e+06	4.54365e+06	2.41269e+06	2.52003e+06	2.27792e+06	2.29212e+06	2.57556e+06	2.11328e+06	2.14746e+06
cis-9-Palmitoleic acid	3.9	level1			253.218	21.8	C16H30O2	NEG	HMDB0003229	373-49-9	C08362	Lipids and lipid-like molecules	脂质和类脂分子	Fatty Acyls	Fatty acids and conjugates	SECPZKHBENQXJG-FPLPWBNLSA-N	6.5082e+07	1.97984e+07	8.56228e+07	9.23869e+07	6.30619e+07	5.81128e+07	7.73251e+07	2.05206e+07	4.10685e+07	2.55471e+07	2.52897e+07	4.73888e+07	6.31557e+07	2.74302e+07	4.77832e+07	8.96089e+07	2.85072e+08	5.22439e+07	2.83561e+07	9.87882e+07	7.66975e+07	7.4536e+07	7.35716e+07
cis-11-Eicosenoic acid	3.9	level1			309.281	19.6	C20H38O2	NEG	HMDB0002231	26764-41-0	C16526	Lipids and lipid-like molecules	脂质和类脂分子	Fatty Acyls	Fatty acids and conjugates	BITHHVVYSMSWAG-KTKRTIGZSA-N	5.35998e+06	3.68634e+06	6.20052e+06	7.04549e+06	6.36626e+06	4.64705e+06	6.5952e+06	3.21217e+06	3.40666e+06	3.26884e+06	5.33823e+06	5.23028e+06	4.1529e+06	3.38107e+06	5.50357e+06	2.69028e+07	3.75861e+07	5.60577e+06	3.57559e+06	6.82473e+06	1.10442e+07	9.87541e+06	9.32035e+06
3-Hydroxybutyric acid	3.9	level1			103.04	129.9	C4H8O3	NEG	HMDB0000011	625-72-9	C01089	Organic acids and derivatives	有机酸及其衍生物	Hydroxy acids and derivatives	Beta hydroxy acids and derivatives	WHBMMWSBFZVSSR-GSVOUGTGSA-N	8.73165e+07	4.33487e+07	1.19291e+08	1.3016e+08	2.79355e+08	1.04855e+08	6.65214e+07	1.76091e+07	3.87135e+07	1.08213e+07	2.04203e+07	3.65514e+07	1.9868e+07	6.78557e+07	7.25749e+07	1.31769e+08	2.68468e+07	4.90952e+07	3.53777e+07	4.8334e+07	6.63228e+07	5.99593e+07	6.18098e+07
Cotinine	3.89	level1			177.103	25.8	C10H12N2O	POS		486-56-6		Organoheterocyclic compounds	有机杂环化合物	Pyridines and derivatives	Pyrrolidinylpyridines	UIKROCXWUNQSPJ-VIFPVBQESA-N	808832	1.95462e+07	1.15409e+06	1.06042e+06	833042	1.04231e+06	245107	1.53565e+06	2.07732e+06	1.37697e+06	9.21908e+07	1.44108e+06	816397	771446	1.00774e+06	1.05442e+06	1.4775e+06	637376	84965.6	116265	4.35329e+06	4.44084e+06	4.47596e+06
Trehalose	3.89	level1			365.107	228.3	C12H22O11	POS	HMDB0000975	99-20-7	C01083	Organic oxygen compounds	有机含氧化合物	Organooxygen compounds	Carbohydrates and carbohydrate conjugates	HDTRYLNUVZCQOY-LIZSDCNHSA-N	370188	792287	363554	258387	419097	3.26561e+06	1.07737e+06	2.53808e+06	967958	1.72571e+06	488997	338038	666556	538060	912845	540172	1.03851e+06	330576	1.06927e+06	840991	559733	1.48154e+06	556098
2-Hydroxy-6-methoxybenzoic acid	3.89	level1			167.035	24.8	C8H8O4	NEG		3147-64-6		Benzenoids	苯环型化合物	Benzene and substituted derivatives	Benzoic acids and derivatives	AAUQLHHARJUJEH-UHFFFAOYSA-N	1.02805e+06	3.52001e+06	4.36659e+06	4.27718e+06	4.69872e+06	3.75985e+07	1.31321e+06	2.48662e+07	1.62688e+07	1.51142e+06	9.00008e+06	4.30288e+06	3.96485e+06	9.22797e+06	7.77738e+06	3.51571e+06	2.68727e+06	2.04239e+06	1.77457e+07	1.74901e+07	8.10892e+06	8.38979e+06	8.35775e+06
Gentisic acid	3.89	level1			153.02	14.5	C7H6O4	NEG	HMDB0000152	490-79-9	C00628	Benzenoids	苯环型化合物	Benzene and substituted derivatives	Benzoic acids and derivatives	WXTMDXOMEHJXQO-UHFFFAOYSA-N	0	1.33849e+06	658917	692137	213798	3.35171e+06	2.23274e+06	2.6723e+06	6.56681e+06	4.78345e+06	1.20489e+06	1.39652e+06	8.35879e+06	5.84702e+06	1.44399e+06	1.44215e+06	146024	2.0519e+06	1.36227e+06	2.13474e+06	2.76577e+06	2.33268e+06	2.09153e+06
3-Methylxanthine	3.89	level1			165.042	39.7	C6H6N4O2	NEG	HMDB0001886	1076-22-8	C16357	Organoheterocyclic compounds	有机杂环化合物	Imidazopyrimidines	Purines and purine derivatives	GMSNIKWWOQHZGF-UHFFFAOYSA-N	68565.6	4.44011e+06	2.82478e+06	2.94836e+06	132864	148509	177698	161602	3.89433e+06	2.05562e+06	31142	7.52864e+06	733515	201227	260918	1.49313e+06	221077	481376	135657	3.03894e+06	1.67608e+06	1.46827e+06	1.39439e+06
1,7-Dimethyluric acid	3.89	level1			195.053	127.1	C7H8N4O3	NEG	HMDB0011103	33868-03-0	C16356	Organoheterocyclic compounds	有机杂环化合物	Imidazopyrimidines	Purines and purine derivatives	NOFNCLGCUJJPKU-UHFFFAOYSA-N	43013.6	607308	692200	642138	41451.9	87385.6	90649.4	55347	1.10274e+06	101351	63249.1	661627	125625	59169.2	190982	47179.5	61425.6	18174.8	62957.5	352348	199892	125767	133337
Turanose	3.89	level1			341.11	214	C12H22O11	NEG		547-25-1		Organic oxygen compounds	有机含氧化合物	Organooxygen compounds	Carbohydrates and carbohydrate conjugates	SEWFWJUQVJHATO-UHFFFAOYSA-N	41847.9	73898.8	40305.9	146713	32003.4	192579	239296	123119	83947.3	338671	97916.2	133955	303262	292913	134653	186853	139425	115747	251519	117985	136304	138925	100197
Lysine	3.89	level1			147.113	294.9	C6H14N2O2	POS	HMDB0000182	56-87-1	C00047	Organic acids and derivatives	有机酸及其衍生物	Carboxylic acids and derivatives	Amino acids, peptides, and analogues	KDXKERNSBIXSRK-YFKPBYRVSA-N	8.04312e+07	6.42096e+07	7.84833e+07	5.98682e+07	6.39309e+07	5.14287e+07	8.91148e+07	7.87344e+07	6.65986e+07	5.0277e+07	7.0347e+07	6.72508e+07	7.75805e+07	8.57476e+07	5.54695e+07	1.10353e+08	1.36837e+08	5.33125e+07	6.77689e+07	7.46352e+07	7.17723e+07	8.84578e+07	1.05003e+08
gamma-Glutamylglutamine	3.89	level1			276.12	247	C10H17N3O6	POS	HMDB0011738	10148-81-9	C05283	Organic acids and derivatives	有机酸及其衍生物	Carboxylic acids and derivatives	Amino acids, peptides, and analogues	JBFYFLXEJFQWMU-WDSKDSINSA-N	2.22535e+06	4.1663e+06	2.91157e+06	2.74427e+06	2.78397e+06	3.29374e+06	3.63889e+06	3.48567e+06	3.63689e+06	3.07786e+06	1.98948e+06	1.95282e+06	2.34404e+06	2.75977e+06	2.02164e+06	390360	52569	2.04485e+06	2.7396e+06	1.90567e+06	2.52634e+06	2.28153e+06	2.23684e+06
N-Acetyl-arginine	3.89	level1			217.131	218	C8H16N4O3	POS	HMDB0004620	155-84-0		Organic acids and derivatives	有机酸及其衍生物	Carboxylic acids and derivatives	Amino acids, peptides, and analogues	SNEIUMQYRCDYCH-LURJTMIESA-N	4.80513e+06	6.63539e+06	5.05156e+06	5.39175e+06	4.19343e+06	4.47354e+06	6.24311e+06	6.7447e+06	4.2859e+06	6.80025e+06	6.67977e+06	4.64495e+06	5.57361e+06	2.79294e+06	3.64238e+06	3.44107e+06	2.5618e+06	4.53987e+06	4.96028e+06	7.79187e+06	4.75616e+06	4.78283e+06	4.87477e+06
Ergothioneine	3.89	level1			230.097	195.4	C9H15N3O2S	POS	HMDB0003045	497-30-3	C05570	Organic acids and derivatives	有机酸及其衍生物	Carboxylic acids and derivatives	Amino acids, peptides, and analogues	SSISHJJTAXXQAX-ZETCQYMHSA-N	256963	404292	245275	168115	513653	159179	503756	468857	417552	140477	699681	492332	206113	491865	1.915e+06	1.67265e+06	3.42756e+07	247968	364422	590698	3.44279e+06	3.03952e+06	2.90707e+06
Tyrosine	3.89	level1			182.082	182.9	C9H11NO3	POS	HMDB0000158	60-18-4	C00082	Organic acids and derivatives	有机酸及其衍生物	Carboxylic acids and derivatives	Amino acids, peptides, and analogues	OUYCCCASQSFEME-QMMMGPOBSA-N	1.37589e+07	1.56305e+07	1.0657e+07	1.04416e+07	1.76698e+07	1.31045e+07	1.42809e+07	1.51422e+07	1.46601e+07	8.06628e+06	1.56087e+07	1.05283e+07	1.38976e+07	1.82501e+07	1.29962e+07	1.56986e+07	1.75036e+07	9.26095e+06	1.17056e+07	1.59504e+07	1.40384e+07	1.15424e+07	1.10343e+07
Urocanic acid	3.89	level1			139.051	173.8	C6H6N2O2	POS	HMDB0000301	104-98-3	C00785	Organoheterocyclic compounds	有机杂环化合物	Azoles	Imidazoles	LOIYMIARKYCTBW-OWOJBTEDSA-N	749886	1.06897e+06	1.30298e+06	1.2996e+06	1.14694e+06	2.16244e+06	1.30522e+06	1.04256e+06	1.29115e+06	995137	1.46145e+06	1.37677e+06	1.14948e+06	1.25389e+06	1.92884e+07	1.44313e+06	1.12174e+06	8.75295e+06	789284	1.23904e+06	2.62287e+06	2.28735e+06	2.16176e+06
2-Aminoheptanoic acid	3.89	level1			146.118	147	C7H15NO2	POS	HMDB0094649	44902-02-5		Organic acids and derivatives	有机酸及其衍生物	Carboxylic acids and derivatives	Amino acids, peptides, and analogues	RDFMDVXONNIGBC-LURJTMIESA-N	837395	847066	435924	465808	535447	673250	594725	607221	726378	797490	567138	416703	640275	526790	535819	472222	669357	453024	484195	523471	632289	579340	564241
Palmitoyl sphingomyelin	3.89	level1			703.576	104.1	C39H79N2O6P	POS	HMDB0061712	6254-89-3		Lipids and lipid-like molecules	脂质和类脂分子	Sphingolipids	Phosphosphingolipids	RWKUXQNLWDTSLO-GWQJGLRPSA-N	3.8893e+09	3.15772e+09	4.76621e+09	4.88113e+09	3.37315e+09	4.33103e+09	3.38116e+09	4.1339e+09	3.84089e+09	3.60476e+09	6.04704e+09	5.53565e+09	5.50781e+09	6.89722e+09	4.40167e+09	4.96791e+09	1.06609e+10	3.53697e+09	4.77407e+09	4.56456e+09	5.19857e+09	4.89745e+09	4.95585e+09
1-Methylguanosine	3.89	level1			298.116	102.1	C11H15N5O5	POS	HMDB0001563	2140-65-0		Nucleosides, nucleotides, and analogues	核苷、核苷酸和类似物	Purine nucleosides	Purine nucleosides	UTAIYTHAJQNQDW-KQYNXXCUSA-N	4.24506e+06	3.98194e+06	3.25211e+06	3.63484e+06	3.131e+06	3.59561e+06	3.85918e+06	3.50151e+06	3.1487e+06	4.5796e+06	3.39926e+06	2.69251e+06	3.12209e+06	2.12033e+06	3.52232e+06	3.9655e+06	210873	2.49237e+06	3.02e+06	3.11308e+06	2.8903e+06	2.47596e+06	3.35838e+06
1-oleoyl-2-myristoyl-sn-glycero-3-phosphocholine	3.89	level1			732.557	60.3	C40H78NO8P	POS	HMDB0008097	95896-56-3		Lipids and lipid-like molecules	脂质和类脂分子	Glycerophospholipids	Glycerophosphocholines	KIVAJCJTVPWSRJ-OQHNRNOKSA-N	8.27641e+06	4.31153e+06	1.09674e+07	1.109e+07	7.77335e+06	1.00906e+07	7.2521e+06	1.09833e+07	3.36561e+06	1.13813e+07	158827	8.28927e+06	1.32453e+07	1.79942e+07	5.55253e+06	401356	1.89027e+07	2.75416e+06	1.00669e+07	7.39366e+06	7.19147e+06	1.05012e+07	9.00901e+06
PC(16:0/20:4)	3.89	level1			782.572	59.6	C44H80NO8P	POS	HMDB0007982	35418-58-7		Lipids and lipid-like molecules	脂质和类脂分子	Glycerophospholipids	Glycerophosphocholines	IIZPXYDJLKNOIY-JXPKJXOSSA-N	3.19417e+07	4.06923e+07	5.67788e+07	5.82349e+07	5.26857e+06	5.14281e+07	3.65249e+07	4.43953e+07	4.83083e+07	1.1528e+07	9.78308e+07	9.02351e+07	4.38214e+07	9.28277e+06	3.99728e+07	1.53679e+06	7.39829e+07	3.63833e+07	7.37145e+07	4.03267e+07	4.70423e+07	4.753e+06	2.24564e+06
2-Piperidone	3.89	level1			100.076	26	C5H9NO	POS	HMDB0011749	675-20-7		Organoheterocyclic compounds	有机杂环化合物	Piperidines	Piperidinones	XUWHAWMETYGRKB-UHFFFAOYSA-N	3.18441e+08	1.8791e+07	2.91528e+07	2.58834e+07	1.95092e+07	1.89464e+07	9.21805e+07	6.14998e+07	2.17278e+08	1.3374e+07	3.53104e+07	1.76067e+08	2.01906e+07	1.072e+07	1.10062e+07	6.5286e+07	6.86763e+07	2.75882e+07	1.20558e+08	1.35854e+08	1.00785e+08	9.86797e+07	9.73621e+07
4-Methylamino antipyrine	3.89	level1			218.13	22	C12H15N3O	POS	HMDB0013839	519-98-2		Organoheterocyclic compounds	有机杂环化合物	Azoles	Pyrazoles	JILCEWWZTBBOFS-UHFFFAOYSA-N	1.53274e+06	896086	583474	987539	1.38327e+06	707545	992138	707827	1.09064e+09	194552	1.05158e+06	470846	741077	1.86459e+06	941840	1.27649e+06	643383	64951	680828	1.41314e+06	7.31985e+06	6.90529e+06	6.60635e+06
Erucamide	3.89	level1			338.343	17.3	C22H43NO	POS	HMDB0244507	112-84-5		Lipids and lipid-like molecules	脂质和类脂分子	Fatty Acyls	Fatty amides	UAUDZVJPLUQNMU-KTKRTIGZSA-N	1.00122e+09	1.3136e+09	1.98208e+09	1.65895e+09	1.71665e+09	1.54626e+09	1.61983e+09	1.72616e+09	1.29327e+09	1.35913e+09	2.12088e+09	2.27522e+09	2.23934e+09	1.75917e+09	1.5935e+09	2.04739e+09	2.25667e+09	1.925e+09	1.94292e+09	1.61581e+09	1.84787e+09	2.00185e+09	2.03176e+09
Inosine 5'-monophosphate (IMP)	3.89	level1			347.041	258.9	C10H13N4O8P	NEG	HMDB0000175	131-99-7	C00130	Nucleosides, nucleotides, and analogues	核苷、核苷酸和类似物	Purine nucleotides	Purine ribonucleotides	GRSZFWQUAKGDAV-KQYNXXCUSA-N	25922.8	49155.6	113483	22040.7	13971.5	27870.2	916807	15079.4	177761	18552.2	30550.2	12193.2	68269.1	37219.7	51832.8	23818.2	2.99985e+07	19598.6	18020.8	231458	2.42175e+06	2.3113e+06	2.34165e+06
Adenosine monophosphate (AMP)	3.89	level1			346.057	251.1	C10H14N5O7P	NEG	HMDB0000045	61-19-8	C00020	Nucleosides, nucleotides, and analogues	核苷、核苷酸和类似物	Purine nucleotides	Purine ribonucleotides	UDMBCSSLTHHNCD-KQYNXXCUSA-N	2034.21	17551.4	97154.7	1724.57	0	0	749006	2681.3	81007.6	0	11698.7	1828.12	30924.3	2839.58	19748.8	7917.66	2.34286e+07	1498.7	0	192389	1.2567e+06	1.12067e+06	1.03327e+06
Glucuronic acid	3.89	level1			193.036	225.9	C6H10O7	NEG	HMDB0000127	528-16-5|6556-12-3|576-37-4|72121-88-1	C00191	Organic oxygen compounds	有机含氧化合物	Organooxygen compounds	Carbohydrates and carbohydrate conjugates	AEMOLEFTQBMNLQ-AQKNRBDQSA-N	229849	350176	268874	277318	259356	333466	332502	226695	1.11297e+06	336458	210056	178147	198085	208649	271681	211142	115404	208627	214685	201452	314257	284568	314563
Fumaric acid	3.89	level1			115.004	220.8	C4H4O4	NEG	HMDB0000134	110-17-8	C00122	Organic acids and derivatives	有机酸及其衍生物	Carboxylic acids and derivatives	Dicarboxylic acids and derivatives	VZCYOOQTPOCHFL-OWOJBTEDSA-N	219413	498339	247389	286011	613081	282675	316405	325633	354793	339556	167364	112004	266104	153447	234996	287839	556372	149680	232793	258710	315626	335544	377525
Sarcosine	3.89	level1			88.0406	184.2	C3H7NO2	NEG	HMDB0000271	107-97-1	C00213	Organic acids and derivatives	有机酸及其衍生物	Carboxylic acids and derivatives	Amino acids, peptides, and analogues	FSYKKLYZXJSNPZ-UHFFFAOYSA-N	4.19176e+06	1.21283e+06	2.28312e+06	1.2068e+06	2.06094e+06	1.22928e+06	1.36068e+06	1.23358e+06	1.22228e+06	3.64741e+06	1.50121e+06	1.178e+06	1.99231e+06	2.48422e+06	1.40148e+06	4.07935e+06	3.14495e+06	1.2604e+06	1.2397e+06	1.37426e+06	1.51423e+06	1.33369e+06	1.35529e+06
O-Acetylserine	3.89	level1			146.046	177.3	C5H9NO4	NEG	HMDB0003011	5147-00-2	C00979	Organic acids and derivatives	有机酸及其衍生物	Carboxylic acids and derivatives	Amino acids, peptides, and analogues	VZXPDPZARILFQX-BYPYZUCNSA-N	4.78009e+06	7.03642e+06	5.8907e+06	5.96171e+06	4.71039e+06	5.56419e+06	6.13346e+06	4.35044e+06	4.05462e+06	4.45973e+06	5.42695e+06	3.52464e+06	4.40707e+06	7.17261e+06	3.42558e+06	3.01006e+06	2.77409e+06	3.35309e+06	4.00324e+06	5.52994e+06	5.16185e+06	4.49075e+06	4.35243e+06
2-Keto-3-deoxygluconic acid	3.89	level1			177.041	175.5	C6H10O6	NEG	HMDB0001353	17510-99-5	C00204	Organic acids and derivatives	有机酸及其衍生物	Keto acids and derivatives	Medium-chain keto acids and derivatives	WPAMZTWLKIDIOP-WVZVXSGGSA-N	1.72412e+06	901346	1.48584e+06	1.53974e+06	1.78055e+06	1.50741e+06	2.40579e+06	1.45617e+06	1.28858e+06	1.23229e+06	1.66687e+06	1.29494e+06	1.24112e+06	1.65017e+06	1.48505e+06	1.90228e+06	4.44164e+06	1.47372e+06	1.68654e+06	755415	2.52845e+06	2.24709e+06	2.50153e+06
4-Hydroxyhippuric acid	3.89	level1			194.047	143.5	C9H9NO4	NEG	HMDB0013678	2482-25-9		Benzenoids	苯环型化合物	Benzene and substituted derivatives	Benzoic acids and derivatives	ZMHLUFWWWPBTIU-UHFFFAOYSA-N	38452.5	135947	68767.2	71019.3	61889.8	69527.3	272685	89454.8	166910	63278	98811.6	74309.6	65301.7	149379	101792	92133.5	56249.2	51189.5	46482.5	87808.8	104791	100012	80086.1
4-Hydroxyphenylacetic acid	3.89	level1			151.04	106.1	C8H8O3	NEG	HMDB0000020	156-38-7	C00642	Benzenoids	苯环型化合物	Phenols	1-hydroxy-2-unsubstituted benzenoids	XQXPVVBIMDBYFF-UHFFFAOYSA-N	232505	467298	591579	679311	673567	494272	1.31318e+06	630564	1.81887e+06	284479	340453	544609	487226	458862	419231	394967	324794	557266	365063	536933	580490	513543	527626
7-Ketodeoxycholic acid	3.89	level1			405.266	104.7	C24H38O5	NEG	HMDB0000391	911-40-0	C04643	Lipids and lipid-like molecules	脂质和类脂分子	Steroids and steroid derivatives	Bile acids, alcohols and derivatives	RHCPKKNRWFXMAT-RRWYKFPJSA-N	279672	1.79688e+06	354904	323165	2.62458e+06	670289	1.72688e+06	297348	478732	1.31621e+06	1.28099e+06	483924	470336	1.17977e+06	616677	1.4804e+06	404942	535216	538457	563916	837581	757042	409137
Indole-3-propionic acid	3.89	level1			188.072	38.7	C11H11NO2	NEG	HMDB0002302	830-96-6	C22236	Organoheterocyclic compounds	有机杂环化合物	Indoles and derivatives	Indolyl carboxylic acids and derivatives	GOLXRNDWAUTYKT-UHFFFAOYSA-N	1.74351e+07	2.43915e+07	3.16547e+06	3.0938e+06	1.51433e+07	23002.2	2.5174e+07	1.13379e+07	586263	8.64459e+06	2.99037e+06	1.11556e+06	5.31702e+06	1.9161e+07	1.43179e+07	6.78091e+06	2.09538e+06	1.94746e+07	2.03333e+07	3.07919e+06	1.09723e+07	1.0344e+07	1.02235e+07
trans-2-Octenoic acid	3.89	level1			141.092	30	C8H14O2	NEG	HMDB0001568	1871-67-6		Lipids and lipid-like molecules	脂质和类脂分子	Fatty Acyls	Fatty acids and conjugates	CWMPPVPFLSZGCY-VOTSOKGWSA-N	1.36258e+07	3.35292e+06	8.42189e+06	8.6008e+06	9.29892e+06	4.07979e+06	5.95026e+06	2.51596e+06	2.02187e+06	2.09598e+06	2.35803e+06	4.14483e+06	4.13204e+06	7.54634e+06	1.01062e+07	6.70521e+06	2.4159e+06	1.72857e+06	2.36272e+06	2.45172e+06	5.14812e+06	5.26049e+06	4.8148e+06
Pomolic acid	3.89	level1			471.349	28.3	C30H48O4	NEG		13849-91-7		Lipids and lipid-like molecules	脂质和类脂分子	Prenol lipids	Triterpenoids	ZZTYPLSBNNGEIS-OPAXANQDSA-N	1.05964e+07	1.12808e+07	7.07196e+06	7.35552e+06	7.2041e+06	5.06186e+06	5.68949e+06	8.87801e+06	2.71982e+06	6.63999e+06	8.54441e+06	7.84349e+06	4.55905e+06	1.0779e+07	1.22272e+07	9.66989e+06	2.43776e+06	5.95112e+06	4.66236e+06	5.55134e+06	4.42593e+06	8.47335e+06	7.51267e+06
Echinocystic acid	3.89	level1			471.349	28.3	C30H48O4	NEG		510-30-5	C08942	Lipids and lipid-like molecules	脂质和类脂分子	Prenol lipids	Triterpenoids	YKOPWPOFWMYZJZ-PRIAQAIDSA-N	1.05964e+07	1.12808e+07	7.07196e+06	7.35552e+06	7.2041e+06	5.06186e+06	5.68949e+06	8.87801e+06	2.71982e+06	6.63999e+06	8.54441e+06	7.84349e+06	4.55905e+06	1.0779e+07	1.22272e+07	9.66989e+06	2.43776e+06	5.95112e+06	4.66236e+06	5.55134e+06	4.42593e+06	8.47335e+06	7.51267e+06
2-Ketocaproic acid	3.89	level1			129.056	26.4	C6H10O3	NEG	HMDB0001864	2492-75-3	C00902	Organic acids and derivatives	有机酸及其衍生物	Keto acids and derivatives	Medium-chain keto acids and derivatives	XNIHZNNZJHYHLC-UHFFFAOYSA-N	9.25978e+08	5.86756e+08	4.55519e+08	4.38795e+08	1.14896e+09	4.89815e+08	6.56008e+08	8.80408e+08	6.23116e+08	5.52638e+08	1.29806e+09	1.01655e+09	8.51216e+08	1.24827e+09	8.0931e+08	5.17283e+08	7.08515e+08	6.77934e+08	6.32122e+08	8.96432e+08	7.00494e+08	7.65035e+08	7.18535e+08
3-Methyl-2-oxovaleric acid	3.89	level1			129.056	26.4	C6H10O3	NEG	HMDB0000491	1460-34-0	C03465	Organic acids and derivatives	有机酸及其衍生物	Keto acids and derivatives	Short-chain keto acids and derivatives	JVQYSWDUAOAHFM-UHFFFAOYSA-N	9.25978e+08	5.86756e+08	4.55519e+08	4.38795e+08	1.14896e+09	4.89815e+08	6.56008e+08	8.80408e+08	6.23116e+08	5.52638e+08	1.29806e+09	1.01655e+09	8.51216e+08	1.24827e+09	8.0931e+08	5.17283e+08	7.08515e+08	6.77934e+08	6.32122e+08	8.96432e+08	7.00494e+08	7.65035e+08	7.18535e+08
Ketoleucine	3.89	level1			129.056	26.4	C6H10O3	NEG	HMDB0000695	816-66-0	C00233	Organic acids and derivatives	有机酸及其衍生物	Keto acids and derivatives	Short-chain keto acids and derivatives	BKAJNAXTPSGJCU-UHFFFAOYSA-N	9.25978e+08	5.86756e+08	4.55519e+08	4.38795e+08	1.14896e+09	4.89815e+08	6.56008e+08	8.80408e+08	6.23116e+08	5.52638e+08	1.29806e+09	1.01655e+09	8.51216e+08	1.24827e+09	8.0931e+08	5.17283e+08	7.08515e+08	6.77934e+08	6.32122e+08	8.96432e+08	7.00494e+08	7.65035e+08	7.18535e+08
Pelargonic acid	3.89	level1			157.124	25.8	C9H18O2	NEG	HMDB0000847	112-05-0	C01601	Lipids and lipid-like molecules	脂质和类脂分子	Fatty Acyls	Fatty acids and conjugates	FBUKVWPVBMHYJY-UHFFFAOYSA-N	560573	621813	779990	671832	1.1578e+06	876412	587492	521079	545636	493617	487478	2.97047e+06	726603	499611	756990	4.67084e+06	1.33494e+07	3.05167e+06	417597	725174	1.16567e+06	878205	998160
Hexylresorcinol	3.89	level1			193.124	25.4	C12H18O2	NEG	HMDB0032567	136-77-6	D04441	Benzenoids	苯环型化合物	Phenols	Benzenediols	WFJIVOKAWHGMBH-UHFFFAOYSA-N	1.66627e+07	3.50983e+06	1.36196e+07	1.60311e+07	1.2755e+07	3.15761e+06	8.15209e+06	1.59874e+06	3.04419e+06	1.67864e+06	2.20027e+06	4.36205e+06	5.01633e+06	6.56622e+06	1.19834e+07	6.3906e+06	1.45267e+06	2.71012e+06	2.58497e+06	2.45242e+06	6.41646e+06	6.19187e+06	906981
3-Methoxy-4-hydroxyphenylglycol sulfate	3.89	level1			263.024	23.2	C9H12O7S	NEG	HMDB0003332	71324-20-4		Benzenoids	苯环型化合物	Phenols	Methoxyphenols	SBKADJXSGGTEPN-UHFFFAOYSA-N	4.77967e+06	4.62609e+06	7.20079e+06	7.36348e+06	8.69497e+06	8.95098e+06	1.39563e+07	5.76782e+06	6.25707e+06	6.16546e+06	5.4385e+06	7.2253e+06	4.255e+06	5.99249e+06	4.20122e+06	4.90969e+06	2.3076e+06	3.30155e+06	4.98147e+06	3.48152e+06	6.13161e+06	5.7485e+06	6.07366e+06
Phloroglucinaldehyde	3.88	level1			153.02	14.5	C7H6O4	NEG	HMDB0125090	487-70-7		Benzenoids	苯环型化合物	Phenols	Benzenetriols and derivatives	BTQAJGSMXCDDAJ-UHFFFAOYSA-N	0	1.33849e+06	658917	692137	213798	3.35171e+06	2.23274e+06	2.6723e+06	6.56681e+06	4.78345e+06	1.20489e+06	1.39652e+06	8.35879e+06	5.84702e+06	1.44399e+06	1.44215e+06	146024	2.0519e+06	1.36227e+06	2.13474e+06	2.76577e+06	2.33268e+06	2.09153e+06
2'-Deoxyguanosine 5'-monophosphate (dGMP)	3.88	level1			346.057	251.1	C10H14N5O7P	NEG	HMDB0001044	902-04-5	C00362	Nucleosides, nucleotides, and analogues	核苷、核苷酸和类似物	Purine nucleotides	Purine deoxyribonucleotides	LTFMZDNNPPEQNG-KVQBGUIXSA-N	2034.21	17551.4	97154.7	1724.57	0	0	749006	2681.3	81007.6	0	11698.7	1828.12	30924.3	2839.58	19748.8	7917.66	2.34286e+07	1498.7	0	192389	1.2567e+06	1.12067e+06	1.03327e+06
N6-Methyllysine	3.88	level1			161.129	298.8	C7H16N2O2	POS	HMDB0002038	1188-07-4	C02728	Organic acids and derivatives	有机酸及其衍生物	Carboxylic acids and derivatives	Amino acids, peptides, and analogues	PQNASZJZHFPQLE-LURJTMIESA-N	1.26527e+07	1.27145e+07	9.67399e+06	1.03103e+07	9.537e+06	8.08625e+06	1.21424e+07	7.78337e+06	9.40003e+06	8.68785e+06	6.18417e+07	1.01604e+07	4.72473e+07	5.90273e+07	1.03357e+07	1.30887e+07	5.91602e+06	8.78433e+06	8.52468e+06	8.34847e+06	1.19731e+07	1.23963e+07	1.22796e+07
Threonine	3.88	level1			120.066	212.4	C4H9NO3	POS	HMDB0000167	72-19-5	C00188	Organic acids and derivatives	有机酸及其衍生物	Carboxylic acids and derivatives	Amino acids, peptides, and analogues	AYFVYJQAPQTCCC-GBXIJSLDSA-N	1.05604e+07	8.5543e+06	1.35043e+07	1.34588e+07	8.75451e+06	6.77346e+06	9.04648e+06	6.91401e+06	5.41642e+06	9.27132e+06	8.39757e+06	1.51359e+07	9.2936e+06	1.30942e+07	9.79731e+06	8.50191e+06	1.3206e+07	1.13527e+07	1.32657e+07	1.45295e+07	6.59075e+06	1.49554e+07	1.46435e+07
Imidazoleacetic acid	3.88	level1			127.051	194.4	C5H6N2O2	POS	HMDB0002024	645-65-8	C02835	Organoheterocyclic compounds	有机杂环化合物	Azoles	Imidazoles	PRJKNHOMHKJCEJ-UHFFFAOYSA-N	726468	1.23293e+06	778894	744812	915857	1.17881e+06	1.09917e+06	1.23127e+06	814062	774567	1.06556e+06	960189	955585	1.10295e+06	1.38712e+06	1.36465e+06	466471	831249	953317	832173	979548	926333	845446
N-Acetylhistidine	3.88	level1			198.088	191.1	C8H11N3O3	POS	HMDB0032055	39145-52-3	C02997	Organic acids and derivatives	有机酸及其衍生物	Carboxylic acids and derivatives	Amino acids, peptides, and analogues	KBOJOGQFRVVWBH-ZETCQYMHSA-N	575054	622355	433637	400263	506674	653171	687617	516784	876450	466006	431539	466404	280151	470480	487026	1.48176e+06	222148	310486	585138	550106	413743	526601	467447
Propionylcarnitine (Car(3:0))	3.88	level1			218.14	170.4	C10H19NO4	POS	HMDB0000824	17298-37-2	C03017	Lipids and lipid-like molecules	脂质和类脂分子	Fatty Acyls	Fatty acid esters	UFAHZIUFPNSHSL-UHFFFAOYSA-N	4.97444e+07	4.2778e+07	4.16979e+07	4.1304e+07	3.50452e+07	5.49335e+07	7.04024e+07	5.82113e+07	4.60713e+07	6.0032e+07	9.79136e+07	5.16181e+07	5.50883e+07	5.65241e+07	3.05869e+07	176859	6.91176e+07	5.17509e+07	7.40001e+07	5.32027e+07	5.00477e+07	4.8663e+07	4.88501e+07
Isobutyrylcarnitine (Car(4:0))	3.88	level1			232.155	157.7	C11H21NO4	POS	HMDB0000736	25518-49-4		Lipids and lipid-like molecules	脂质和类脂分子	Fatty Acyls	Fatty acid esters	LRCNOZRCYBNMEP-SECBINFHSA-O	2.21032e+07	1.60677e+07	3.98307e+07	3.98686e+07	1.85401e+07	2.27234e+07	3.25846e+07	2.69636e+07	1.71631e+07	3.10221e+07	4.11175e+07	1.89361e+07	3.28252e+07	2.23397e+07	1.7173e+07	16567.2	1.62306e+07	3.53767e+07	3.15648e+07	3.1527e+07	2.08278e+07	2.06327e+07	2.04311e+07
LPC(15:0)	3.88	level1			482.327	119.3	C23H48NO7P	POS	HMDB0010381	108273-89-8		Lipids and lipid-like molecules	脂质和类脂分子	Glycerophospholipids	Glycerophosphocholines	RJZVWDTYEWCUAR-JOCHJYFZSA-N	7.96525e+07	2.44117e+07	3.99786e+07	4.02839e+07	4.48848e+07	4.11123e+07	2.94365e+07	4.85438e+07	2.78812e+07	2.99599e+07	5.46853e+07	3.96373e+07	3.11619e+07	8.11407e+07	3.20697e+07	764875	4.71488e+07	3.37057e+07	3.28809e+07	2.51203e+07	4.04952e+07	3.79573e+07	3.7523e+07
LPC(17:0/0:0)	3.88	level1			510.358	116.7	C25H52NO7P	POS	HMDB0012108	50930-23-9		Lipids and lipid-like molecules	脂质和类脂分子	Glycerophospholipids	Glycerophosphocholines	SRRQPVVYXBTRQK-XMMPIXPASA-N	6.65331e+07	3.10565e+07	6.75322e+07	7.05503e+07	8.23271e+07	3.08505e+07	3.53606e+07	4.55268e+07	2.22938e+07	1.59394e+07	8.89595e+07	7.49075e+07	3.0205e+07	1.03489e+08	3.60766e+07	2.15842e+06	4.14771e+07	5.37487e+07	3.37861e+07	2.22277e+07	4.97527e+07	4.61456e+07	4.57983e+07
PC(P-16:0/0:0)	3.88	level1			480.347	109.4	C24H50NO6P	POS	HMDB0010407	97802-53-4		Lipids and lipid-like molecules	脂质和类脂分子	Glycerophospholipids	Glycerophosphocholines	HTZINLFNXLXRBC-CQLBIITFSA-N	3.77635e+07	2.73686e+07	4.11931e+07	4.09347e+07	3.56254e+07	3.37217e+07	2.77055e+07	3.83486e+07	2.81836e+07	1.49539e+07	5.62947e+07	6.20327e+07	3.72151e+07	5.84969e+07	2.92315e+07	2.42132e+08	4.0691e+07	3.61412e+07	4.5939e+07	3.53882e+07	4.68439e+07	4.43999e+07	4.44918e+07
N2,N2-Dimethylguanosine	3.88	level1			312.132	99.5	C12H17N5O5	POS	HMDB0004824	2140-67-2		Nucleosides, nucleotides, and analogues	核苷、核苷酸和类似物	Purine nucleosides	Purine nucleosides	RSPURTUNRHNVGF-IOSLPCCCSA-N	2.5826e+06	2.98328e+06	3.8764e+06	3.76185e+06	2.6603e+06	3.05876e+06	5.13951e+06	2.82803e+06	3.56986e+06	4.16064e+06	2.00129e+06	3.79381e+06	3.07291e+06	2.0294e+06	2.54106e+06	2.2683e+06	2.33779e+06	2.48748e+06	1.80241e+06	2.93932e+06	3.23163e+06	3.2572e+06	3.12724e+06
N4-Acetylcytidine	3.88	level1			286.105	68.2	C11H15N3O6	POS	HMDB0005923	3768-18-1	C22293	Nucleosides, nucleotides, and analogues	核苷、核苷酸和类似物	Pyrimidine nucleosides	Pyrimidine nucleosides	NIDVTARKFBZMOT-PEBGCTIMSA-N	1.79949e+06	1.89305e+06	2.93746e+06	3.25206e+06	1.73817e+06	2.74701e+06	2.66579e+06	2.56884e+06	3.19531e+06	4.14881e+06	2.93069e+06	1.5473e+06	1.17957e+06	1.64913e+06	1.67853e+06	108949	1.28394e+06	1.99146e+06	1.61062e+06	1.42718e+06	2.26489e+06	2.27485e+06	2.32287e+06
Sphingosine	3.88	level1			300.291	29.7	C18H37NO2	POS	HMDB0000252	123-78-4	C00319	Organic nitrogen compounds	有机含氮化合物	Organonitrogen compounds	Amines	WWUZIQQURGPMPG-KRWOKUGFSA-N	1.89773e+06	917438	1.24805e+06	1.28792e+06	1.23857e+06	1.38773e+06	1.01682e+06	2.34639e+06	1.77845e+06	3.64403e+06	2.21641e+06	1.86179e+06	1.15471e+06	1.63718e+06	2.21929e+06	967948	2.38101e+07	1.13067e+06	1.57389e+06	810110	2.74943e+06	2.86068e+06	2.95135e+06
Quinoline-2-carboxylic-acid	3.88	level1			174.056	27.8	C10H7NO2	POS	HMDB0000842	93-10-7	C06325	Organoheterocyclic compounds	有机杂环化合物	Quinolines and derivatives	Quinoline carboxylic acids	LOAUVZALPPNFOQ-UHFFFAOYSA-N	150213	84199.7	935378	889052	263947	131174	1.25433e+06	1.10241e+06	242281	73324.3	191878	1.24419e+06	1.05534e+06	1.43216e+06	1.39211e+06	142662	4.90897e+06	95639.6	1.04472e+06	2.87149e+06	1.10469e+07	1.1569e+07	1.22076e+07
Caprolactam	3.88	level1			114.092	23.6	C6H11NO	POS	HMDB0062769	105-60-2	C06593	Organoheterocyclic compounds	有机杂环化合物	Lactams	Caprolactams	JBKVHLHDHHXQEQ-UHFFFAOYSA-N	3.39966e+06	4.62435e+06	5.06957e+06	4.71679e+06	5.21408e+06	5.20161e+06	4.91187e+06	5.07048e+06	4.41782e+06	4.40742e+06	5.03382e+06	4.83467e+06	1.76466e+06	4.89699e+06	5.56607e+06	7.73811e+06	1.94276e+06	2.65176e+06	5.01982e+06	3.36909e+06	2.05143e+06	2.20102e+06	2.47318e+06
Oleamide	3.88	level1			282.28	17.4	C18H35NO	POS	HMDB0002117	301-02-0	C19670	Lipids and lipid-like molecules	脂质和类脂分子	Fatty Acyls	Fatty amides	FATBGEAMYMYZAF-KTKRTIGZSA-N	8.40435e+06	1.27791e+07	1.67759e+07	1.11731e+07	1.97958e+07	1.08072e+07	1.41692e+07	1.29904e+07	1.15343e+07	1.02753e+07	1.03287e+07	1.06204e+07	1.15756e+07	8.62709e+06	1.24939e+07	1.15826e+07	1.35285e+07	1.14629e+07	1.13934e+07	9.85933e+06	1.07434e+07	9.95955e+06	1.13478e+07
Cer(d18:1/16:0)	3.88	level1			538.521	16.7	C34H67NO3	POS	HMDB0004949	24696-26-2		Lipids and lipid-like molecules	脂质和类脂分子	Sphingolipids	Ceramides	YDNKGFDKKRUKPY-UHFFFAOYSA-N	3.44898e+06	3.73316e+06	6.68666e+06	8.17901e+06	4.61583e+06	5.70398e+06	3.22933e+06	5.37952e+06	4.77834e+06	4.28168e+06	8.22151e+06	6.46921e+06	5.18874e+06	7.81861e+06	4.34748e+06	8.19271e+06	1.60812e+07	3.97124e+06	5.62892e+06	4.42472e+06	6.65766e+06	7.37202e+06	7.49938e+06
Dihydroxyacetone phosphate	3.88	level1			168.991	252.9	C3H7O6P	NEG	HMDB0001473	57-04-5	C00111	Organic oxygen compounds	有机含氧化合物	Organooxygen compounds	Carbohydrates and carbohydrate conjugates	GNGACRATGGDKBX-UHFFFAOYSA-N	11532.6	11065.7	2917.31	10141.7	1915.21	18176.9	19747.1	9820.67	10042.8	11295.5	7532.09	8254.21	8456.17	12503.3	30464.5	16255.8	617199	9879.01	11308.1	7610.31	191923	148798	139805
PA(16:0/18:1(9Z))	3.88	level1			673.483	124.5	C37H71O8P	NEG	HMDB0007859	169437-35-8	C13889	Lipids and lipid-like molecules	脂质和类脂分子	Glycerophospholipids	Glycerophosphates	OPVZUEPSMJNLOM-QEJMHMKOSA-N	0	0	0	0	0	0	0	0	12851.8	0	0	8609.17	0	0	16374.3	0	3.24236e+06	0	0	30443.7	253001	351386	217011
Glycolithocholic acid 3-sulfate	3.88	level1			512.27	114.2	C26H43NO7S	NEG	HMDB0002639	15324-64-8	C11301	Lipids and lipid-like molecules	脂质和类脂分子	Steroids and steroid derivatives	Bile acids, alcohols and derivatives	FHXBAFXQVZOILS-OETIFKLTSA-N	2.18439e+06	34956.9	9.09961e+06	8.62954e+06	5.37626e+06	67142.8	4.3741e+06	3.28707e+06	114844	136601	1.01381e+06	1.80007e+06	9.55574e+06	3.42843e+06	1.69806e+06	5.8657e+06	1.53314e+06	6.72245e+06	446827	1.38417e+06	2.97715e+06	2.89596e+06	3.0132e+06
5,6-Dihydroxyindole	3.88	level1			148.041	31.8	C8H7NO2	NEG	HMDB0004058	3131-52-0	C05578	Organoheterocyclic compounds	有机杂环化合物	Indoles and derivatives	Hydroxyindoles	SGNZYJXNUURYCH-UHFFFAOYSA-N	2.83287e+06	2.67928e+06	5.38715e+06	2.09206e+06	3.64578e+06	4.2623e+06	2.24081e+06	2.33686e+06	2.04653e+06	6.79388e+06	7.29222e+06	2.17037e+06	6.87452e+06	2.69564e+06	1.72341e+06	1.23801e+07	2.36496e+06	3.39659e+06	2.25225e+06	2.74025e+06	2.45429e+06	2.42628e+06	2.37814e+06
Lithocholic acid 3-sulfate	3.88	level1			455.248	29.4	C24H40O6S	NEG	HMDB0000907	64936-81-8		Lipids and lipid-like molecules	脂质和类脂分子	Steroids and steroid derivatives	Bile acids, alcohols and derivatives	AXDXVEYHEODSPN-YPLGJCPNSA-N	756231	0	1.46493e+07	1.53407e+07	8.18985e+06	0	4.80071e+06	2.80339e+06	0	0	298493	933935	3.92874e+06	3.3507e+06	1.71917e+06	3.09087e+06	1.98558e+06	1.859e+06	1.53388e+06	995860	2.83839e+06	2.79467e+06	2.80173e+06
Capric acid	3.88	level1			171.139	25.1	C10H20O2	NEG	HMDB0000511	334-48-5	C01571	Lipids and lipid-like molecules	脂质和类脂分子	Fatty Acyls	Fatty acids and conjugates	GHVNFZFCNZKVNT-UHFFFAOYSA-N	7.76809e+06	2.51668e+06	8.45045e+06	8.85098e+06	1.00131e+07	6.5212e+06	5.82811e+06	3.44716e+06	4.61706e+06	5.45199e+06	3.72584e+06	6.76034e+06	6.06627e+06	3.805e+06	5.75154e+06	8.77988e+06	1.94847e+07	7.24149e+06	2.62691e+06	3.33024e+06	6.95703e+06	6.85602e+06	6.50443e+06
cis-​9,​10-​Epoxystearic acid	3.88	level1			279.234	18.9	C18H34O3	NEG	HMDB0247617	24560-98-3	C19418	Lipids and lipid-like molecules	脂质和类脂分子	Fatty Acyls	Lineolic acids and derivatives	IMYZYCNQZDBZBQ-UHFFFAOYSA-N	4.58571e+08	2.00943e+08	3.87099e+08	4.02451e+08	5.13564e+08	3.17847e+08	3.93543e+08	1.81938e+08	2.61641e+08	2.05926e+08	3.02399e+08	2.50702e+08	3.05795e+08	2.67265e+08	4.19032e+08	1.50005e+09	1.46533e+09	3.17626e+08	2.055e+08	4.36409e+08	5.52337e+08	5.19537e+08	4.98493e+08
Glycoursodeoxycholic acid	3.87	level1			448.308	127.9	C26H43NO5	NEG	HMDB0000708	64480-66-6		Lipids and lipid-like molecules	脂质和类脂分子	Steroids and steroid derivatives	Bile acids, alcohols and derivatives	GHCZAUBVMUEKKP-OLMNLJLUSA-N	1.22508e+07	1.06794e+07	6.94439e+06	6.81548e+06	3.45446e+06	3.64761e+06	7.81504e+06	3.66046e+06	1.6094e+07	3.28127e+07	9.67024e+06	2.58753e+06	1.69752e+07	1.65146e+07	4.17935e+06	4.48279e+06	2.52528e+06	1.63712e+06	2.97161e+06	2.22604e+06	8.25072e+06	7.99408e+06	7.92895e+06
7-Methylxanthine	3.87	level1			165.042	39.7	C6H6N4O2	NEG	HMDB0001991	552-62-5	C16353	Organoheterocyclic compounds	有机杂环化合物	Imidazopyrimidines	Purines and purine derivatives	PFWLFWPASULGAN-UHFFFAOYSA-N	68565.6	4.44011e+06	2.82478e+06	2.94836e+06	132864	148509	177698	161602	3.89433e+06	2.05562e+06	31142	7.52864e+06	733515	201227	260918	1.49313e+06	221077	481376	135657	3.03894e+06	1.67608e+06	1.46827e+06	1.39439e+06
Sorbose	3.87	level1			203.054	157.4	C6H12O6	POS	HMDB0246950	87-79-6	C00247	Organic oxygen compounds	有机含氧化合物	Organooxygen compounds	Carbohydrates and carbohydrate conjugates	BJHIKXHVCXFQLS-OTWZMJIISA-N	1.81122e+06	2.88133e+06	1.99234e+06	2.12087e+06	830494	1.72609e+06	1.50481e+06	1.62161e+06	775622	2.12305e+06	2.30417e+06	2.11996e+06	2.00892e+06	2.005e+06	1.91129e+06	2.06889e+07	1.00686e+06	1.69655e+06	1.6329e+06	1.7323e+06	1.46591e+06	1.91694e+06	1.73715e+06
2-Pyrimidinylacetic acid	3.87	level1			139.051	173.8	C6H6N2O2	POS		66621-73-6		Organoheterocyclic compounds	有机杂环化合物	Diazines	Pyrimidines and pyrimidine derivatives	NRRCYZPJUABYHL-UHFFFAOYSA-N	749886	1.06897e+06	1.30298e+06	1.2996e+06	1.14694e+06	2.16244e+06	1.30522e+06	1.04256e+06	1.29115e+06	995137	1.46145e+06	1.37677e+06	1.14948e+06	1.25389e+06	1.92884e+07	1.44313e+06	1.12174e+06	8.75295e+06	789284	1.23904e+06	2.62287e+06	2.28735e+06	2.16176e+06
DMPO	3.87	level1			114.092	23.6	C6H11NO	POS	HMDB0246162	3317-61-1		Organoheterocyclic compounds	有机杂环化合物	Pyrrolines	Pyrrolines	VCUVETGKTILCLC-UHFFFAOYSA-N	3.39966e+06	4.62435e+06	5.06957e+06	4.71679e+06	5.21408e+06	5.20161e+06	4.91187e+06	5.07048e+06	4.41782e+06	4.40742e+06	5.03382e+06	4.83467e+06	1.76466e+06	4.89699e+06	5.56607e+06	7.73811e+06	1.94276e+06	2.65176e+06	5.01982e+06	3.36909e+06	2.05143e+06	2.20102e+06	2.47318e+06
Laurocapram	3.87	level1			282.28	17.4	C18H35NO	POS	HMDB0253992	59227-89-3	D04678	Organoheterocyclic compounds	有机杂环化合物	Lactams	Caprolactams	AXTGDCSMTYGJND-UHFFFAOYSA-N	8.40435e+06	1.27791e+07	1.67759e+07	1.11731e+07	1.97958e+07	1.08072e+07	1.41692e+07	1.29904e+07	1.15343e+07	1.02753e+07	1.03287e+07	1.06204e+07	1.15756e+07	8.62709e+06	1.24939e+07	1.15826e+07	1.35285e+07	1.14629e+07	1.13934e+07	9.85933e+06	1.07434e+07	9.95955e+06	1.13478e+07
Ornithine	3.87	level1			133.098	290.2	C5H12N2O2	POS	HMDB0000214	3184-13-2	C00077	Organic acids and derivatives	有机酸及其衍生物	Carboxylic acids and derivatives	Amino acids, peptides, and analogues	AHLPHDHHMVZTML-BYPYZUCNSA-N	3.68418e+07	3.91638e+07	3.93578e+07	3.39818e+07	2.60543e+07	5.36856e+07	4.09946e+07	3.58953e+07	3.35835e+07	3.55021e+07	4.40176e+07	3.76883e+07	3.54179e+07	3.37558e+07	2.16593e+07	6.24295e+07	1.277e+08	3.22599e+07	2.37704e+07	2.39749e+07	2.66955e+07	2.0014e+07	3.0266e+07
gamma-Glutamyllysine	3.87	level1			276.157	277.3	C11H21N3O5	POS	HMDB0029154			Organic acids and derivatives	有机酸及其衍生物	Carboxylic acids and derivatives	Amino acids, peptides, and analogues	LNLLNTMHVMIMOG-SFYZADRCSA-N	638249	733826	863147	651066	524474	596725	813571	594129	687667	570062	921977	621682	594259	738962	767829	745889	534277	393382	593856	698101	742078	719746	725356
Prolylhydroxyproline	3.87	level1			229.119	244.8	C10H16N2O4	POS	HMDB0006695	18684-24-7		Organic acids and derivatives	有机酸及其衍生物	Carboxylic acids and derivatives	Amino acids, peptides, and analogues	ONPXCLZMBSJLSP-CSMHCCOUSA-N	8.58747e+06	6.03728e+06	1.17764e+07	1.30256e+07	1.06521e+07	1.70819e+07	6.93722e+06	8.47004e+06	1.22251e+07	1.35104e+07	8.52303e+06	1.02079e+07	9.34972e+06	7.49717e+06	9.01056e+06	548682	5.8875e+06	7.58881e+06	1.33221e+07	5.61684e+07	1.17571e+07	1.07243e+07	1.26905e+07
4-Guanidinobutyric acid	3.87	level1			146.093	213	C5H11N3O2	POS	HMDB0003464	463-00-3	C01035	Organic acids and derivatives	有机酸及其衍生物	Carboxylic acids and derivatives	Amino acids, peptides, and analogues	TUHVEAJXIMEOSA-UHFFFAOYSA-N	4.29701e+06	4.91555e+06	4.52461e+06	3.99043e+06	4.66121e+06	4.29263e+06	4.01355e+06	4.73676e+06	3.6316e+06	3.55444e+06	4.85829e+06	3.54934e+06	4.71002e+06	3.62627e+06	4.1146e+06	7.66231e+06	1.68164e+06	3.22352e+06	5.4369e+06	4.3265e+06	4.28652e+06	3.95589e+06	3.94375e+06
3-Hydroxybutyrylcarnitine (Car(4:0-O))	3.87	level1			248.15	192.7	C11H21NO5	POS	HMDB0013127	1469900-92-2		Lipids and lipid-like molecules	脂质和类脂分子	Fatty Acyls	Fatty acid esters	UEFRDQSMQXDWTO-BDAKNGLRSA-N	2.3779e+07	1.12182e+07	2.75486e+07	2.77125e+07	3.5911e+07	3.80646e+07	1.49514e+07	6.06498e+06	7.77618e+06	6.86889e+06	6.36862e+06	6.54282e+06	8.01778e+06	5.15327e+06	2.80858e+07	76322.1	2.18829e+06	4.91141e+06	5.5374e+06	1.11183e+07	1.40955e+07	1.37484e+07	1.37106e+07
Acetylcarnitine (Car(2:0))	3.87	level1			204.124	183.7	C9H17NO4	POS	HMDB0000201	3040-38-8	C02571	Lipids and lipid-like molecules	脂质和类脂分子	Fatty Acyls	Fatty acid esters	RDHQFKQIGNGIED-MRVPVSSYSA-N	1.60967e+08	8.38656e+07	2.23172e+08	2.04919e+08	1.60261e+08	1.53121e+08	1.52441e+08	9.26568e+07	1.19334e+08	7.16239e+07	9.54926e+07	1.31238e+08	9.54103e+07	1.10399e+08	8.58724e+07	781124	1.39762e+07	1.13606e+08	1.52355e+08	1.25246e+08	7.3545e+07	7.16421e+07	7.19149e+07
Tryptophan	3.87	level1			205.098	158.1	C11H12N2O2	POS	HMDB0030396	73-22-3	C00078	Organoheterocyclic compounds	有机杂环化合物	Indoles and derivatives	Indolyl carboxylic acids and derivatives	QIVBCDIJIAJPQS-VIFPVBQESA-N	2.84334e+07	2.67693e+07	2.48017e+07	2.36103e+07	4.21227e+07	2.95035e+07	3.62053e+07	3.21174e+07	3.03763e+07	2.07076e+07	4.37824e+07	2.53628e+07	2.62021e+07	4.67526e+07	3.06076e+07	1.73548e+07	3.81931e+07	1.52561e+07	2.55396e+07	3.08581e+07	3.30983e+07	2.58134e+07	2.4044e+07
3-methylcytidine	3.87	level1			258.11	143.4	C10H15N3O5	POS	HMDB0000982	2140-61-6		Nucleosides, nucleotides, and analogues	核苷、核苷酸和类似物	Pyrimidine nucleosides	Pyrimidine nucleosides	RDPUKVRQKWBSPK-ZOQUXTDFSA-N	612828	930989	802666	790533	803046	853050	700217	627995	716457	871478	779126	668632	554100	554211	807436	56118.1	754387	481015	598059	864771	797379	754350	757456
Guanine	3.87	level1			152.058	130.9	C5H5N5O	POS	HMDB0000132	73-40-5	C00242	Organoheterocyclic compounds	有机杂环化合物	Imidazopyrimidines	Purines and purine derivatives	UYTPUPDQBNUYGX-UHFFFAOYSA-N	253286	928627	574741	538938	265540	420055	186929	887791	870548	228587	202534	172328	93902.7	315699	1.14548e+06	214641	1.19066e+06	218657	665153	195596	2.1005e+06	1.80909e+06	1.76801e+06
LPC(20:0)	3.87	level1			552.405	112.8	C28H58NO7P	POS	HMDB0010390	108341-80-6		Lipids and lipid-like molecules	脂质和类脂分子	Glycerophospholipids	Glycerophosphocholines	UATOAILWGVYRQS-HHHXNRCGSA-N	8.34852e+06	2.54215e+06	4.14926e+06	4.28713e+06	3.5897e+06	3.54368e+06	3.11802e+06	4.17311e+06	3.8859e+06	2.348e+06	9.91461e+06	6.45758e+06	5.44068e+06	1.11135e+07	4.15209e+06	1.62142e+06	1.21497e+07	3.6185e+06	4.12553e+06	3.39313e+06	5.30269e+06	4.92884e+06	4.70255e+06
Cefazolin	3.87	level1			455.039	99.5	C14H14N8O4S3	POS	HMDB0015422	25953-19-9	C06880	Organoheterocyclic compounds	有机杂环化合物	Lactams	Beta lactams	MLYYVTUWGNIJIB-BXKDBHETSA-N	0	0	0	0	1.82943e+09	1.82364e+09	0	0	1.36557e+09	0	0	2.37367e+07	0	0	42103.9	0	1.81833e+08	0	12113.3	0	4.25128e+08	4.21657e+08	4.21808e+08
SM(d18:1/18:0)	3.87	level1			731.61	83.9	C41H83N2O6P	POS	HMDB0062559	58909-84-5		Lipids and lipid-like molecules	脂质和类脂分子	Sphingolipids	Phosphosphingolipids	LKQLRGMMMAHREN-YJFXYUILSA-N	1.69938e+06	1.9907e+06	2.41108e+06	3.07619e+06	1.63562e+06	1.69933e+06	2.05676e+06	2.00228e+06	2.93237e+06	1.34329e+06	5.06271e+06	9.99783e+06	2.46378e+06	3.36281e+06	2.36868e+06	3.15541e+06	2.15395e+07	3.15223e+06	3.6585e+06	2.63248e+06	2.71208e+06	2.01735e+06	2.4067e+06
Adenine	3.87	level1			136.062	65.1	C5H5N5	POS	HMDB0000034	73-24-5	C00147	Organoheterocyclic compounds	有机杂环化合物	Imidazopyrimidines	Purines and purine derivatives	GFFGJBXGBJISGV-UHFFFAOYSA-N	1.42685e+06	1.09971e+06	1.35473e+06	1.23373e+06	1.12352e+06	1.30775e+06	2.05237e+06	1.09236e+06	1.5787e+06	1.60534e+06	1.28268e+06	1.54442e+06	1.29996e+06	2.89232e+06	1.67524e+06	2.65921e+06	2.08356e+06	1.5193e+06	1.35205e+06	1.91816e+06	2.79555e+06	4.71612e+06	2.7284e+06
PC(18:1(6Z)/18:1(6Z))	3.87	level1			786.604	59.8	C44H84NO8P	POS		56391-91-4		Lipids and lipid-like molecules	脂质和类脂分子	Glycerophospholipids	Glycerophosphocholines	KLJBLQFSKZACGJ-MMKOEKFTSA-N	2.28998e+07	1.03954e+07	9.8209e+07	1.03352e+08	1.37987e+07	1.32546e+07	1.20735e+07	1.32766e+07	9.3151e+07	1.1812e+07	1.8386e+08	1.70475e+07	1.69147e+07	2.80098e+07	1.27339e+08	793271	2.10488e+07	9.57738e+07	1.49655e+07	9.7262e+07	1.41207e+08	1.57029e+07	1.42127e+07
N6-Methyladenosine	3.87	level1			282.121	48.3	C11H15N5O4	POS	HMDB0004044	1867-73-8		Nucleosides, nucleotides, and analogues	核苷、核苷酸和类似物	Purine nucleosides	Purine nucleosides	VQAYFKKCNSOZKM-IOSLPCCCSA-N	251282	169283	225829	221005	165718	214333	216390	334702	464243	287972	849003	205037	336596	612274	505551	3.57862e+06	82575.5	1.91658e+06	322119	387760	667555	700144	714678
Bisoprolol (hemifumarate)	3.87	level1			326.234	41.7	C18H31NO4	POS	HMDB0014750	66722-44-9	C06852	Benzenoids	苯环型化合物	Benzene and substituted derivatives	Benzylethers	VHYCDWMUTMEGQY-UHFFFAOYSA-N	6275.37	0	16231	0	0	1.57603e+07	3.33241e+07	0	20864	40185.6	0	14731.8	0	4.69389e+07	0	28238.4	0	9220.49	0	0	4.31049e+06	4.52045e+06	4.43807e+06
Isoquinoline	3.87	level1			130.066	24.6	C9H7N	POS	HMDB0034244	119-65-3	C06323	Organoheterocyclic compounds	有机杂环化合物	Isoquinolines and derivatives	Isoquinolines and derivatives	AWJUIBRHMBBTKR-UHFFFAOYSA-N	1.28464e+06	924896	1.26217e+06	1.29518e+06	1.91296e+06	1.57108e+06	2.29175e+06	1.84162e+06	802490	1.26825e+06	1.36886e+06	1.61312e+06	1.17028e+06	1.70145e+06	1.81965e+06	1.59469e+06	1.16994e+06	1.04649e+06	1.29878e+06	1.43709e+06	1.19951e+06	2.05464e+06	1.37628e+06
Lidocaine (Drug)	3.87	level1			235.181	17.4	C14H22N2O	POS	HMDB0014426	137-58-6	C07073	Benzenoids	苯环型化合物	Benzene and substituted derivatives	Xylenes	NNJVILVZKWQKPM-UHFFFAOYSA-N	7.13341e+06	596168	2.51525e+07	2.9528e+07	9.90847e+06	354533	549363	1.36792e+07	1.37011e+07	2.37037e+07	6.48831e+06	2.60903e+06	2.15056e+06	2.98531e+06	2.4088e+06	5.97425e+06	5.6167e+06	3.18479e+07	1.63679e+06	7.4178e+06	9.43925e+06	8.36036e+06	8.95247e+06
Citric acid	3.87	level1			191.02	247.5	C6H8O7	NEG	HMDB0000094	77-92-9	C00158	Organic acids and derivatives	有机酸及其衍生物	Carboxylic acids and derivatives	Tricarboxylic acids and derivatives	KRKNYBCHXYNGOX-UHFFFAOYSA-N	170484	390389	305443	325771	281130	369484	326367	458463	411155	357705	282450	153994	652466	511108	329923	222620	229409	440407	326673	370530	549750	435057	705374
Malic acid	3.87	level1			133.015	241	C4H6O5	NEG	HMDB0000744	6915-15-7	C00149	Organic acids and derivatives	有机酸及其衍生物	Hydroxy acids and derivatives	Beta hydroxy acids and derivatives	BJEPYKJPYRNKOW-UHFFFAOYSA-N	1.45571e+06	929959	960301	857799	1.04075e+06	2.12085e+06	1.20912e+06	1.07439e+06	901116	2.16901e+06	712438	894518	813678	737552	888344	688114	3.32445e+06	447634	1.4376e+06	761236	1.23304e+06	2.063e+06	1.02201e+06
Pregnanediol 3-O-glucuronide	3.87	level1			495.298	135.2	C27H44O8	NEG	HMDB0010318	1852-49-9	C03033	Lipids and lipid-like molecules	脂质和类脂分子	Steroids and steroid derivatives	Steroidal glycosides	ZFFFJLDTCLJDHL-JQYCEVDMSA-N	14498.5	104493	135687	142276	161266	34875.5	227877	74596.5	13443.6	16688	24796.2	89161.4	87953.6	44847.5	138376	33592.4	30586.9	87290.6	198032	27663.5	85600.3	71393.7	66839.1
Candesartan	3.87	level1			439.154	106	C24H20N6O3	NEG	HMDB0014934	139481-59-7	C07468	Benzenoids	苯环型化合物	Benzene and substituted derivatives	Biphenyls and derivatives	HTQMVQVXFRQIKW-UHFFFAOYSA-N	16793.5	0	14472.1	0	0	78795.7	25444.7	3.33298e+06	0	0	0	0	0	0	6.09005e+06	0	0	0	16308.8	8459.84	359145	472618	421334
3-Phenylpropanoic acid	3.87	level1			149.061	34.1	C9H10O2	NEG	HMDB0000764	501-52-0	C05629	Phenylpropanoids and polyketides	苯丙素类和聚酮类	Phenylpropanoic acids	Phenylpropanoic acids	XMIIGOLPHOKFCH-UHFFFAOYSA-N	4.14194e+06	1.12382e+06	1.92902e+06	1.76784e+06	3.00244e+06	312679	1.1826e+06	1.20657e+06	548709	568435	2.49429e+07	5.58214e+06	7.74771e+06	4.73508e+07	4.2754e+07	1.19849e+08	9.38138e+07	7.2992e+06	4.87402e+06	719552	2.17723e+07	1.88578e+07	1.78462e+07
alpha-Ketoisovaleric acid	3.87	level1			115.04	29.4	C5H8O3	NEG	HMDB0000019	759-05-7	C00141	Organic acids and derivatives	有机酸及其衍生物	Keto acids and derivatives	Short-chain keto acids and derivatives	QHKABHOOEWYVLI-UHFFFAOYSA-N	2.43531e+08	1.91936e+08	1.00755e+08	1.01949e+08	2.61836e+08	1.43685e+08	1.91174e+08	2.43004e+08	2.32957e+08	1.83606e+08	3.8189e+08	3.03356e+08	2.31496e+08	3.20122e+08	2.1042e+08	1.57634e+08	2.53786e+08	2.58266e+08	2.11744e+08	2.58317e+08	2.13275e+08	2.16437e+08	2.21287e+08
2-Hydroxypalmitic acid	3.87	level1			271.228	24.5	C16H32O3	NEG	HMDB0031057	764-67-0		Lipids and lipid-like molecules	脂质和类脂分子	Fatty Acyls	Fatty acids and conjugates	JGHSBPIZNUXPLA-UHFFFAOYSA-N	7.82618e+07	7.04839e+07	7.4921e+07	7.97265e+07	1.05041e+08	6.26346e+07	9.29973e+07	6.27708e+07	4.92241e+07	6.2174e+07	8.36498e+07	5.37744e+07	4.6216e+07	9.38651e+07	6.97726e+07	1.11781e+08	7.629e+07	3.60123e+07	4.81045e+07	4.13263e+07	7.02193e+07	6.69395e+07	6.91961e+07
N-Formylnornicotine	3.86	level1			177.103	25.8	C10H12N2O	POS		3000-81-5		Organoheterocyclic compounds	有机杂环化合物	Pyridines and derivatives	Pyrrolidinylpyridines	GQLSEYOOXBRDFZ-SNVBAGLBSA-N	808832	1.95462e+07	1.15409e+06	1.06042e+06	833042	1.04231e+06	245107	1.53565e+06	2.07732e+06	1.37697e+06	9.21908e+07	1.44108e+06	816397	771446	1.00774e+06	1.05442e+06	1.4775e+06	637376	84965.6	116265	4.35329e+06	4.44084e+06	4.47596e+06
PC(18:1(9Z)/18:1(9Z))	3.86	level1			786.604	59.8	C44H84NO8P	POS	HMDB0000593	4235-95-4		Lipids and lipid-like molecules	脂质和类脂分子	Glycerophospholipids	Glycerophosphocholines	SNKAWJBJQDLSFF-AOMFJDGTSA-N	2.28998e+07	1.03954e+07	9.8209e+07	1.03352e+08	1.37987e+07	1.32546e+07	1.20735e+07	1.32766e+07	9.3151e+07	1.1812e+07	1.8386e+08	1.70475e+07	1.69147e+07	2.80098e+07	1.27339e+08	793271	2.10488e+07	9.57738e+07	1.49655e+07	9.7262e+07	1.41207e+08	1.57029e+07	1.42127e+07
1-Methyladenosine	3.86	level1			282.121	48.3	C11H15N5O4	POS	HMDB0003331	15763-06-1	C02494	Nucleosides, nucleotides, and analogues	核苷、核苷酸和类似物	Purine nucleosides	Purine nucleosides	GFYLSDSUCHVORB-IOSLPCCCSA-N	251282	169283	225829	221005	165718	214333	216390	334702	464243	287972	849003	205037	336596	612274	505551	3.57862e+06	82575.5	1.91658e+06	322119	387760	667555	700144	714678
1-Methylhistidine	3.86	level1			170.093	224.1	C7H11N3O2	POS	HMDB0000001	332-80-9	C01152	Organic acids and derivatives	有机酸及其衍生物	Carboxylic acids and derivatives	Amino acids, peptides, and analogues	BRMWTNUJHUMWMS-LURJTMIESA-N	1.24964e+07	4.88587e+07	1.01809e+08	1.47415e+08	2.50842e+07	4.76001e+07	3.60909e+07	2.36796e+07	2.45041e+07	5.47508e+07	2.87752e+07	2.69807e+07	3.97368e+07	2.80825e+07	1.87278e+07	3.04888e+07	3.07469e+07	2.2199e+07	2.96765e+07	1.6317e+07	3.09824e+07	3.25917e+07	3.203e+07
Stercobilin	3.86	level1			595.353	169.8	C33H46N4O6	POS	HMDB0004159	34217-90-8	C05793	Organoheterocyclic compounds	有机杂环化合物	Tetrapyrroles and derivatives	Bilirubins	TYOWQSLRVAUSMI-UHFFFAOYSA-N	0	0	711678	615664	675228	0	0	33238.3	0	0	0	0	0	4297.09	0	0	144325	0	0	0	119749	66885.8	56616.7
Tiglylcarnitine (Car(5:1))	3.86	level1			244.156	154.5	C12H21NO4	POS	HMDB0002366	64681-36-3		Lipids and lipid-like molecules	脂质和类脂分子	Fatty Acyls	Fatty acid esters	WURBQCVBQNMUQT-RMKNXTFCSA-N	1.65213e+06	3.30178e+06	1.15292e+06	1.18297e+06	2.49012e+06	2.61108e+06	2.71317e+06	1.91426e+06	1.16407e+06	2.39827e+06	3.84515e+06	2.19434e+06	822426	1.24921e+06	1.08788e+06	436360	1.47992e+06	1.6713e+06	1.33793e+06	3.33032e+06	1.82407e+06	1.75585e+06	1.70826e+06
Arachidonoylcarnitine (Car(20:4))	3.86	level1			448.344	84.8	C27H45NO4	POS	HMDB0006455	36816-11-2		Lipids and lipid-like molecules	脂质和类脂分子	Fatty Acyls	Fatty acid esters	RBFQHRALHSUPIA-JTPUQHSZSA-N	386819	276418	734260	562676	776480	450412	330161	353118	579881	172859	1.44033e+06	987067	342220	559280	530456	0	2.10394e+06	101229	439244	622892	609451	663671	675265
N-[3-(2-oxopyrrolidin-1-yl)propyl]acetamide	3.86	level1			185.129	30.1	C9H16N2O2	POS	HMDB0061384	106692-36-8		Organoheterocyclic compounds	有机杂环化合物	Pyrrolidines	N-alkylpyrrolidines	OAUYENAPBFTAQT-UHFFFAOYSA-N	3.59484e+07	3.46494e+07	6.36035e+07	6.44342e+07	4.24467e+07	5.28997e+07	3.68892e+07	4.68752e+07	3.94796e+07	4.77757e+07	4.53765e+07	2.59845e+07	3.85669e+07	3.50404e+07	3.67571e+07	2.83334e+07	2.55448e+07	2.36579e+07	4.36535e+07	3.36034e+07	3.90419e+07	3.87186e+07	3.92354e+07
Hydroxydehydro Nifedipine Carboxylate	3.86	level1			347.089	28.7	C16H14N2O7	POS	HMDB0246184	34783-31-8		Organoheterocyclic compounds	有机杂环化合物	Pyridines and derivatives	Phenylpyridines	ARDQNVJJIRIJPD-UHFFFAOYSA-N	0	0	0	0	1.11616e+08	36408	0	0	2.81481e+08	327151	24914.2	0	0	0	17617.2	9120.67	922076	15113.5	9470.28	32012.1	3.77373e+07	3.84444e+07	3.70789e+07
Urapidil	3.86	level1			388.237	24.8	C20H29N5O3	POS	HMDB0259712	34661-75-1	D01333	Organoheterocyclic compounds	有机杂环化合物	Diazinanes	Piperazines	ICMGLRUYEQNHPF-UHFFFAOYSA-N	57774	85214.5	0	15960.9	0	4.54795e+07	0	0	0	0	0	0	0	0	0	35772.5	0	0	0	0	2.1277e+06	2.05061e+06	2.06875e+06
(-)-Camphoric acid	3.86	level1			199.098	195.3	C10H16O4	NEG		560-09-8		Organic acids and derivatives	有机酸及其衍生物	Carboxylic acids and derivatives	Dicarboxylic acids and derivatives	LSPHULWDVZXLIL-QUBYGPBYSA-N	84917.7	111030	218325	248420	160898	115124	54841.1	89797.4	62519.3	80546.3	130439	57291	88951.8	85310.5	60279.9	79733.9	91491	112780	71426.3	94058.1	76426.5	70396	75595.4
4-Hydroxyisoleucine	3.86	level1			146.083	178	C6H13NO3	NEG	HMDB0029449	781658-23-9	C20802	Organic acids and derivatives	有机酸及其衍生物	Carboxylic acids and derivatives	Amino acids, peptides, and analogues	OSCCDBFHNMXNME-DSDZBIDZSA-N	1.18419e+06	1.58527e+06	940396	934860	1.19379e+06	835689	904607	956543	770817	703520	1.06595e+06	710582	954568	1.18111e+06	883025	566322	485032	577006	584015	682192	952833	755015	805952
1-Palmitoyllysophosphatidate	3.86	level1			409.238	162.6	C19H39O7P	NEG	HMDB0007853	22002-85-3	C04036	Lipids and lipid-like molecules	脂质和类脂分子	Glycerophospholipids	Glycerophosphates	YNDYKPRNFWPPFU-UHFFFAOYSA-N	26580.1	10818.3	17127.2	17031.1	13666.3	24060.8	12968.5	39436.6	26887.5	11696.8	95575.4	27797.2	38911.5	161971	25170.9	653629	48613.4	148089	27429.7	22897.3	56049.8	60680.5	58246.2
4-(4'-Methyl-[2,2'-bipyridin]-4-yl)butanoic acid	3.86	level1			255.115	116.7	C15H16N2O2	NEG		114527-28-5		Organoheterocyclic compounds	有机杂环化合物	Pyridines and derivatives	Bipyridines and oligopyridines	LFMPLEMXVCGLMX-UHFFFAOYSA-N	145377	158699	332653	297705	332058	229329	252653	255847	104563	238557	129105	260181	210436	141259	323189	135535	5.78419e+06	156370	77505.8	321162	4.31362e+06	2.84665e+06	3.3866e+06
Acetylleucine	3.86	level1			172.098	104.1	C8H15NO3	NEG	HMDB0011756	1188-21-2	C02710	Organic acids and derivatives	有机酸及其衍生物	Carboxylic acids and derivatives	Amino acids, peptides, and analogues	WXNXCEHXYPACJF-ZETCQYMHSA-N	894331	798789	2.72854e+06	770203	733867	976633	1.37793e+06	689143	2.59051e+06	773668	973845	582556	866263	2.81898e+06	1.00304e+06	827717	499166	2.10489e+06	2.84448e+06	906598	729383	812607	709722
beta-Muricholic acid	3.86	level1			407.281	99.5	C24H40O5	NEG	HMDB0000415	2393-59-1	C17726	Lipids and lipid-like molecules	脂质和类脂分子	Steroids and steroid derivatives	Bile acids, alcohols and derivatives	DKPMWHFRUGMUKF-CRKPLTDNSA-N	453060	983082	652365	534178	892311	343028	973689	611926	194392	886421	1.11575e+06	699954	905603	1.05734e+06	801187	716066	526643	709838	729183	329407	673268	744642	622953
Taurohyodeoxycholic acid	3.86	level1			498.291	40.7	C26H45NO6S	NEG	HMDB0247202	386523		Lipids and lipid-like molecules	脂质和类脂分子	Steroids and steroid derivatives	Bile acids, alcohols and derivatives	HMXPOCDLAFAFNT-BHYUGXBJSA-N	3.1826e+06	4.2801e+06	2.33262e+06	1.65728e+06	2.34855e+06	5.71954e+06	4.3197e+06	1.98474e+06	6.00553e+06	6.0954e+07	2.21579e+06	794296	6.79348e+06	6.18907e+06	5.06847e+06	1.76913e+06	712224	1.37303e+06	554819	1.00087e+06	4.66934e+06	4.22644e+06	5.72831e+06
2-Hydroxyoctanoic acid	3.86	level1			159.103	39.6	C8H16O3	NEG	HMDB0000711	617-73-2		Lipids and lipid-like molecules	脂质和类脂分子	Fatty Acyls	Fatty acids and conjugates	JKRDADVRIYVCCY-UHFFFAOYSA-N	6.76467e+06	3.16335e+06	7.35035e+06	7.51358e+06	1.60871e+07	1.02868e+07	6.63521e+06	1.54906e+06	3.95142e+06	4.71052e+06	3.28379e+06	3.95623e+06	4.14455e+06	2.84424e+06	7.11642e+06	5.24024e+06	5.35169e+06	2.48949e+06	3.74426e+06	2.79803e+06	5.18932e+06	5.5149e+06	5.55148e+06
Ganoderic acid DM	3.86	level1			467.316	31.5	C30H44O4	NEG		173075-45-1		Lipids and lipid-like molecules	脂质和类脂分子	Prenol lipids	Triterpenoids	ZTKZZRIVAYGFSF-PIPDTRPPSA-N	1.77988e+06	6.50352e+06	1.98959e+06	1.07928e+06	2.39138e+06	3.50419e+06	1.26926e+06	2.08817e+06	3.51788e+06	1.15634e+06	1.06232e+06	2.37105e+06	942098	2.02126e+06	2.02696e+06	2.40002e+06	1.31847e+06	1.95564e+06	1.13621e+06	508854	1.33357e+06	1.32475e+06	1.26306e+06
Butyrylcarnitine (Car(4:0))	3.85	level1			232.155	157.7	C11H21NO4	POS	HMDB0002013	25576-40-3	C02862	Lipids and lipid-like molecules	脂质和类脂分子	Fatty Acyls	Fatty acid esters	QWYFHHGCZUCMBN-SECBINFHSA-N	2.21032e+07	1.60677e+07	3.98307e+07	3.98686e+07	1.85401e+07	2.27234e+07	3.25846e+07	2.69636e+07	1.71631e+07	3.10221e+07	4.11175e+07	1.89361e+07	3.28252e+07	2.23397e+07	1.7173e+07	16567.2	1.62306e+07	3.53767e+07	3.15648e+07	3.1527e+07	2.08278e+07	2.06327e+07	2.04311e+07
Phosphorylcholine	3.85	level1			184.074	278	C5H15NO4P	POS	HMDB0001565	3616-04-4	C00588	Organic nitrogen compounds	有机含氮化合物	Organonitrogen compounds	Quaternary ammonium salts	YHHSONZFOIEMCP-UHFFFAOYSA-O	3.28699e+06	2.85337e+06	1.62725e+06	1.57854e+06	2.74763e+06	3.53671e+06	3.32343e+06	2.11884e+06	2.39878e+06	2.73849e+06	2.73948e+06	1.6289e+06	2.57805e+06	1.89283e+06	9.19561e+06	1.40892e+06	1.53206e+07	1.93027e+06	1.64027e+06	2.92879e+06	3.62425e+06	3.57144e+06	3.42196e+06
Guanosine 5'-monophosphate (GMP)	3.85	level1			364.067	262.5	C10H14N5O8P	POS	HMDB0001397	85-32-5	C00144	Nucleosides, nucleotides, and analogues	核苷、核苷酸和类似物	Purine nucleotides	Purine ribonucleotides	RQFCJASXJCIDSX-UUOKFMHZSA-N	67291.1	59244.8	72939.4	69872.9	62456.8	65627.1	224716	78752.7	23970.4	66701.1	72961.9	57750.8	77892.1	70295.3	33103.7	77381.4	4.7619e+06	64852.5	65056.3	60278.8	675514	451308	410911
Cystine	3.85	level1			241.032	255	C6H12N2O4S2	POS	HMDB0250712	56-89-3	C00491	Organic acids and derivatives	有机酸及其衍生物	Carboxylic acids and derivatives	Amino acids, peptides, and analogues	LEVWYRKDKASIDU-IMJSIDKUSA-N	1.37476e+07	2.06929e+07	1.53535e+07	1.35013e+07	1.98607e+07	1.57013e+07	1.54998e+07	1.63681e+07	1.86032e+07	1.30222e+07	1.71215e+07	1.10109e+07	1.12675e+07	9.16055e+06	1.17098e+07	2.99874e+06	1.772e+06	8.47247e+06	1.38098e+07	1.32401e+07	1.214e+07	1.18231e+07	1.19925e+07
Glutarylcarnitine	3.85	level1			276.146	233.9	C12H21NO6	POS	HMDB0013130	102636-82-8		Lipids and lipid-like molecules	脂质和类脂分子	Fatty Acyls	Fatty acid esters	NXJAXUYOQLTISD-SECBINFHSA-N	2.40857e+06	4.72741e+06	6.0708e+06	6.1652e+06	5.66382e+06	7.55175e+06	4.11043e+06	1.05192e+07	3.33469e+06	4.20601e+06	5.47798e+06	5.10982e+06	3.89786e+06	5.1919e+06	2.92054e+06	286640	2.85293e+06	3.88289e+06	6.32187e+06	6.3076e+06	4.51057e+06	4.51585e+06	5.24832e+06
Isoxanthopterin	3.85	level1			180.05	171	C6H5N5O2	POS	HMDB0000704	529-69-1	C03975	Organoheterocyclic compounds	有机杂环化合物	Pteridines and derivatives	Pterins and derivatives	GLKCOBIIZKYKFN-UHFFFAOYSA-N	3.98866e+06	9.46404e+06	9.47953e+06	8.7895e+06	8.95057e+06	1.10568e+07	1.0252e+07	1.17069e+07	9.03753e+06	5.92548e+06	1.2158e+07	8.93696e+06	8.51105e+06	9.38999e+06	1.21227e+07	8.05971e+06	3.19649e+06	6.04737e+06	9.84172e+06	1.27722e+07	1.23858e+07	7.22257e+06	6.79836e+06
Kynurenine	3.85	level1			209.093	158.8	C10H12N2O3	POS	HMDB0000684	2922-83-0	C00328	Organic oxygen compounds	有机含氧化合物	Organooxygen compounds	Carbonyl compounds	YGPSJZOEDVAXAB-QMMMGPOBSA-N	3.23626e+06	2.48776e+06	3.32751e+06	3.21395e+06	2.74262e+06	3.54889e+06	3.15077e+06	3.21161e+06	3.52478e+06	2.84005e+06	3.69397e+06	3.01425e+06	2.48561e+06	3.01475e+06	2.44046e+06	843906	3.10341e+06	1.96117e+06	2.28866e+06	2.63483e+06	2.7262e+06	3.08302e+06	2.45416e+06
Hexanoylcarnitine (Car(6:0))	3.85	level1			260.187	138	C13H25NO4	POS	HMDB0000756	6418-78-6		Lipids and lipid-like molecules	脂质和类脂分子	Fatty Acyls	Fatty acid esters	VVPRQWTYSNDTEA-UHFFFAOYSA-N	1.96061e+07	1.06708e+07	3.45627e+07	3.53114e+07	2.26241e+07	2.20997e+07	2.17175e+07	9.06636e+06	1.45037e+07	1.13568e+07	9.25074e+06	1.38496e+07	1.28292e+07	1.24183e+07	1.8253e+07	97204.2	1.23891e+07	1.07944e+07	1.92167e+07	1.98217e+07	1.62859e+07	1.58964e+07	1.63948e+07
LPC(18:2/0:0)	3.85	level1			520.342	117.3	C26H50NO7P	POS	HMDB0010386	22252-07-9	C04100	Lipids and lipid-like molecules	脂质和类脂分子	Glycerophospholipids	Glycerophosphocholines	SPJFYYJXNPEZDW-FTJOPAKQSA-N	1.07226e+09	6.05339e+08	4.78613e+08	4.74715e+08	7.26715e+08	4.77094e+08	6.58995e+08	7.4292e+08	5.62657e+08	4.22462e+08	1.18775e+09	1.02255e+09	6.51155e+08	1.18935e+09	5.16539e+08	1.10038e+07	3.45179e+08	7.09876e+08	8.5607e+08	7.5608e+08	7.01929e+08	6.65697e+08	6.63145e+08
cis-4-Decenoylcarnitine	3.85	level1			314.234	116.1	C17H31NO4	POS	HMDB0240585	98930-66-6		Lipids and lipid-like molecules	脂质和类脂分子	Fatty Acyls	Fatty acid esters	OQWOHRPOYAVIOK-UHFFFAOYSA-N	6.18473e+07	4.29259e+07	7.84349e+07	8.12086e+07	7.73413e+07	6.58372e+07	1.0047e+08	3.44738e+07	6.24474e+07	3.31313e+07	4.7157e+07	6.23699e+07	5.07515e+07	4.90893e+07	6.57939e+07	271934	2.41187e+07	2.54727e+07	5.49819e+07	6.2015e+07	5.45089e+07	5.39618e+07	5.40576e+07
Kynurenic acid	3.85	level1			190.051	98.8	C10H7NO3	POS	HMDB0000715	492-27-3	C01717	Organoheterocyclic compounds	有机杂环化合物	Quinolines and derivatives	Quinoline carboxylic acids	HCZHHEIFKROPDY-UHFFFAOYSA-N	859103	1.01161e+06	1.17134e+06	1.06381e+06	812938	1.3763e+06	1.67985e+06	920673	693366	1.79067e+06	1.31985e+06	710609	411802	1.08244e+06	798667	820302	0	842709	713713	1.00435e+06	886465	868688	935402
Car(18:1)	3.85	level1			426.36	87.6	C25H47NO4	POS	HMDB0013337	13962-05-5		Lipids and lipid-like molecules	脂质和类脂分子	Fatty Acyls	Fatty acid esters	IPOLTUVFXFHAHI-WHIOSMTNSA-N	8.12145e+06	5.8334e+06	1.34895e+07	1.39146e+07	1.32357e+07	6.84845e+06	7.10926e+06	3.60989e+06	5.80439e+06	5.44261e+06	1.24513e+07	9.4965e+06	3.99502e+06	7.6349e+06	9.10655e+06	0	1.63181e+08	3.34164e+06	3.73303e+06	8.16197e+06	1.30626e+07	1.28224e+07	1.28535e+07
Pyridoxal (Vitamin B6)	3.85	level1			150.056	30.6	C8H9NO3	POS	HMDB0001545	66-72-8	C00250	Organoheterocyclic compounds	有机杂环化合物	Pyridines and derivatives	Pyridine carboxaldehydes	RADKZDMFGJYCBB-UHFFFAOYSA-N	260354	299795	192887	177387	221219	319396	255690	279605	167313	173119	303619	211823	287661	315390	237710	294013	218352	268667	187426	212914	270993	186105	292649
Antipyrine (Phenazone)	3.85	level1			189.103	23.9	C11H12N2O	POS	HMDB0015503	60-80-0	C13244	Organoheterocyclic compounds	有机杂环化合物	Azoles	Pyrazoles	VEQOALNAAJBPNY-UHFFFAOYSA-N	388827	326364	369212	252320	700863	539185	256052	476348	2.28984e+07	276146	360239	280763	319640	240234	470783	463020	2.76809e+06	404527	289127	723048	1.81828e+06	1.65205e+06	2.33607e+06
Eplerenone	3.85	level1			415.213	18	C24H30O6	POS		107724-20-9		Lipids and lipid-like molecules	脂质和类脂分子	Steroids and steroid derivatives	Steroid lactones	JUKPWJGBANNWMW-MKKQDWMASA-N	3.28602e+07	1.3704e+08	1.14017e+08	1.18651e+08	1.52866e+08	1.11718e+08	1.07635e+08	1.20699e+08	1.11093e+08	9.02923e+07	1.16603e+08	1.02067e+08	9.52471e+07	1.08452e+08	1.40624e+08	1.28905e+08	1.40273e+08	1.23207e+08	8.79292e+07	9.17887e+07	9.49021e+07	1.13563e+08	1.07698e+08
Mannose 6-phosphate	3.85	level1			259.023	272.1	C6H13O9P	NEG	HMDB0001078	3672-15-9	C00275	Organic oxygen compounds	有机含氧化合物	Organooxygen compounds	Carbohydrates and carbohydrate conjugates	NBSCHQHZLSJFNQ-RWOPYEJCSA-N	61128.3	38959.6	30821	34034.3	41482.5	59623.6	43936.7	27638.4	77397.6	61329.7	48743.8	17942.8	38513.4	33400.1	231673	8830.14	306138	23560.7	29340	83439.8	133849	193091	113435
4-(dimethylamino)butanoate	3.85	level1			130.088	185	C6H13NO2	NEG		693-11-8		Lipids and lipid-like molecules	脂质和类脂分子	Fatty Acyls	Fatty acids and conjugates	OXOWTLDONRGYOT-UHFFFAOYSA-N	6.62074e+06	7.07917e+06	7.76807e+06	1.86905e+07	67838	6.594e+06	7.71506e+06	7.16222e+06	6.78079e+06	6.49543e+06	7.32355e+06	6.82235e+06	7.06758e+06	7.06526e+06	7.49072e+06	7.1519e+06	9.57461e+06	49868.4	6.18746e+06	6.86581e+06	9.97201e+06	69376.7	6.65022e+06
PS(18:0/18:2)	3.85	level1			786.531	118.4	C42H78NO10P	NEG	HMDB0012380	322647-11-0		Lipids and lipid-like molecules	脂质和类脂分子	Glycerophospholipids	Glycerophosphoserines	AGTPCXBHIGMTEU-NREGDSCDSA-N	1.26844e+06	1.20729e+06	881536	796970	1.45456e+06	1.81472e+06	1.61388e+06	2.10839e+06	2.28529e+06	2.44633e+06	884615	1.63459e+06	1.6677e+06	1.57525e+06	3.15905e+06	29151.2	2.75887e+07	1.40659e+06	1.27973e+06	1.23882e+06	4.20189e+06	4.54361e+06	3.75341e+06
4-Oxohexanoic acid	3.85	level1			129.056	63.9	C6H10O3	NEG		1117-74-4		Organic acids and derivatives	有机酸及其衍生物	Keto acids and derivatives	Medium-chain keto acids and derivatives	CLJBDOUIEHLLEN-UHFFFAOYSA-N	1.41192e+07	1.4524e+06	2.06678e+06	1.96895e+06	3.24457e+06	1.53374e+06	1.39788e+06	1.67264e+06	1.45466e+06	2.47563e+06	2.05963e+06	1.82745e+06	6.79474e+07	1.76541e+06	6.15976e+07	1.78253e+06	2.10053e+06	1.4663e+06	1.45846e+06	1.52003e+06	1.62568e+06	1.92172e+06	1.8248e+06
LPG(18:1(9Z))	3.85	level1			509.29	54.7	C24H47O9P	NEG	HMDB0240602	326495-24-3		Lipids and lipid-like molecules	脂质和类脂分子	Glycerophospholipids	Glycerophosphoglycerols	FQQQKGAFQIIGLQ-SNZQZGEVSA-N	1.45945e+06	1.11032e+06	2.76562e+06	1.67758e+06	2.39973e+06	1.94905e+06	1.3787e+06	1.71952e+06	1.76744e+06	1.6099e+06	1.19445e+06	1.57534e+06	1.63389e+06	2.02697e+06	1.77829e+06	67429.9	3.8566e+06	745610	1.80733e+06	1.1608e+06	1.45094e+06	1.63006e+06	1.4126e+06
3,6-Dioxo-5alpha-cholan-24-oic acid	3.85	level1			387.255	35.9	C24H36O4	NEG				Lipids and lipid-like molecules	脂质和类脂分子	Steroids and steroid derivatives	Bile acids, alcohols and derivatives	AWINBLVINXVKTE-DLKBGQMWSA-N	7.61065e+06	6.18464e+06	5.60715e+06	6.08044e+06	7.28921e+06	699565	5.43468e+06	5.35047e+06	1.92949e+06	7.71142e+06	5.24327e+06	3.92022e+06	5.49734e+06	1.18816e+07	9.26482e+06	3.78668e+06	1.5651e+06	1.49324e+06	1.257e+06	1.72557e+06	5.37087e+06	5.34985e+06	5.62599e+06
N1-Methyl-4-pyridone-3-carboxamide	3.84	level1			153.066	33.4	C7H8N2O2	POS	HMDB0004194	769-49-3	C05843	Organoheterocyclic compounds	有机杂环化合物	Pyridines and derivatives	Pyridinecarboxylic acids and derivatives	KTLRWTOPTKGYQY-UHFFFAOYSA-N	7.63861e+06	1.38482e+07	5.29372e+06	4.7928e+06	5.28384e+06	8.56491e+06	9.61321e+06	9.14499e+06	7.43334e+06	6.34791e+06	4.58553e+06	8.15302e+06	2.52877e+06	3.56989e+06	6.26425e+06	1.69493e+07	4.00934e+06	6.176e+06	5.59463e+06	5.73176e+06	6.53197e+06	7.5815e+06	6.05372e+06
2-Aminopurine	3.84	level1			136.062	65.1	C5H5N5	POS	HMDB0245025	452-06-2		Organoheterocyclic compounds	有机杂环化合物	Imidazopyrimidines	Purines and purine derivatives	MWBWWFOAEOYUST-UHFFFAOYSA-N	1.42685e+06	1.09971e+06	1.35473e+06	1.23373e+06	1.12352e+06	1.30775e+06	2.05237e+06	1.09236e+06	1.5787e+06	1.60534e+06	1.28268e+06	1.54442e+06	1.29996e+06	2.89232e+06	1.67524e+06	2.65921e+06	2.08356e+06	1.5193e+06	1.35205e+06	1.91816e+06	2.79555e+06	4.71612e+06	2.7284e+06
16-Hydroxypalmitic acid	3.84	level1			271.228	24.5	C16H32O3	NEG	HMDB0006294	506-13-8	C18218	Lipids and lipid-like molecules	脂质和类脂分子	Fatty Acyls	Fatty acids and conjugates	UGAGPNKCDRTDHP-UHFFFAOYSA-N	7.82618e+07	7.04839e+07	7.4921e+07	7.97265e+07	1.05041e+08	6.26346e+07	9.29973e+07	6.27708e+07	4.92241e+07	6.2174e+07	8.36498e+07	5.37744e+07	4.6216e+07	9.38651e+07	6.97726e+07	1.11781e+08	7.629e+07	3.60123e+07	4.81045e+07	4.13263e+07	7.02193e+07	6.69395e+07	6.91961e+07
Tauroursodeoxycholic acid	3.84	level1			498.291	40.7	C26H45NO6S	NEG	HMDB0000874	14605-22-2	C16868	Lipids and lipid-like molecules	脂质和类脂分子	Steroids and steroid derivatives	Bile acids, alcohols and derivatives	BHTRKEVKTKCXOH-LBSADWJPSA-N	3.1826e+06	4.2801e+06	2.33262e+06	1.65728e+06	2.34855e+06	5.71954e+06	4.3197e+06	1.98474e+06	6.00553e+06	6.0954e+07	2.21579e+06	794296	6.79348e+06	6.18907e+06	5.06847e+06	1.76913e+06	712224	1.37303e+06	554819	1.00087e+06	4.66934e+06	4.22644e+06	5.72831e+06
Mannose 1-phosphate	3.84	level1			259.023	272.1	C6H13O9P	NEG	HMDB0006330	27251-84-9	C00636	Organic oxygen compounds	有机含氧化合物	Organooxygen compounds	Carbohydrates and carbohydrate conjugates	HXXFSFRBOHSIMQ-QTVWNMPRSA-N	61128.3	38959.6	30821	34034.3	41482.5	59623.6	43936.7	27638.4	77397.6	61329.7	48743.8	17942.8	38513.4	33400.1	231673	8830.14	306138	23560.7	29340	83439.8	133849	193091	113435
Arginine	3.84	level1			175.119	294.4	C6H14N4O2	POS	HMDB0000517	74-79-3	C00062	Organic acids and derivatives	有机酸及其衍生物	Carboxylic acids and derivatives	Amino acids, peptides, and analogues	ODKSFYDXXFIFQN-BYPYZUCNSA-N	6.48119e+08	5.11573e+08	4.9961e+08	6.5166e+08	6.83921e+08	6.30104e+08	4.52347e+08	4.48115e+08	4.20224e+08	5.51547e+08	4.88576e+08	5.75369e+08	5.89522e+08	3.57791e+08	4.99786e+08	4.82073e+08	7.21665e+07	3.81474e+08	7.41534e+08	5.59099e+08	7.10454e+07	3.12422e+08	2.40906e+08
Valerylcarnitine	3.84	level1			246.171	148	C12H23NO4	POS	HMDB0013128	40225-14-7		Lipids and lipid-like molecules	脂质和类脂分子	Fatty Acyls	Fatty acid esters	VSNFQQXVMPSASB-SNVBAGLBSA-N	1.34409e+07	1.78658e+07	1.75412e+07	1.78635e+07	1.64223e+07	1.28469e+07	2.13637e+07	1.85609e+07	1.30669e+07	1.75443e+07	3.10105e+07	1.9131e+07	1.52671e+07	1.451e+07	1.38953e+07	1.24083e+06	2.11569e+07	1.3103e+07	1.49564e+07	2.91654e+07	1.66413e+07	1.64444e+07	1.66202e+07
1-O-Hexadecyl-sn-glycero-3-phosphocholine (LPC(O-16:0/0:0))	3.84	level1			482.363	122.4	C24H52NO6P	POS	HMDB0243890	52691-62-0	C13903	Lipids and lipid-like molecules	脂质和类脂分子	Glycerophospholipids	Glycerophosphocholines	VLBPIWYTPAXCFJ-XMMPIXPASA-N	2.1466e+07	1.48684e+07	2.25091e+07	2.24838e+07	1.95883e+07	1.74601e+07	1.89596e+07	2.17417e+07	1.53443e+07	1.34892e+07	5.39782e+07	3.61703e+07	1.86611e+07	3.99422e+07	1.4031e+07	5.83999e+07	7.36092e+07	1.84668e+07	2.48016e+07	2.00999e+07	2.72295e+07	2.55729e+07	2.59021e+07
1-Myristoyl-sn-glycero-3-phosphocholine (LPC(14:0/0:0))	3.84	level1			468.311	121.9	C22H46NO7P	POS	HMDB0010379	20559-16-4		Lipids and lipid-like molecules	脂质和类脂分子	Glycerophospholipids	Glycerophosphocholines	VXUOFDJKYGDUJI-OAQYLSRUSA-N	5.59955e+07	1.82867e+07	3.17128e+07	3.21199e+07	2.89577e+07	4.83673e+07	3.47503e+07	6.12902e+07	2.74193e+07	3.78063e+07	6.21484e+07	5.13598e+07	4.4899e+07	9.37501e+07	2.51363e+07	142395	1.7322e+07	2.6983e+07	3.0701e+07	4.02913e+07	3.74045e+07	3.51961e+07	3.51833e+07
LPE(18:1(9Z)/0:0)	3.84	level1			480.311	120	C23H46NO7P	POS	HMDB0011506	89576-29-4		Lipids and lipid-like molecules	脂质和类脂分子	Glycerophospholipids	Glycerophosphoethanolamines	PYVRVRFVLRNJLY-MZMPXXGTSA-N	9.27159e+06	6.11521e+06	7.74568e+06	8.6107e+06	7.44302e+06	7.7777e+06	4.9637e+06	9.18729e+06	1.1294e+07	9.35562e+06	1.37725e+07	9.36272e+06	7.17861e+06	1.06732e+07	5.78734e+06	1.89948e+06	1.83736e+07	7.55928e+06	7.39347e+06	8.54782e+06	9.05541e+06	8.15467e+06	8.65108e+06
Lauroylcarnitine	3.84	level1			344.281	106.7	C19H37NO4	POS	HMDB0002250	25518-54-1		Lipids and lipid-like molecules	脂质和类脂分子	Fatty Acyls	Fatty acid esters	FUJLYHJROOYKRA-QGZVFWFLSA-N	1.14096e+07	8.10508e+06	2.37476e+07	2.37435e+07	2.59508e+07	1.6473e+07	1.9064e+07	6.65887e+06	1.12129e+07	7.3115e+06	1.1721e+07	3.52133e+07	9.56251e+06	9.67569e+06	1.13091e+07	0	7.17529e+06	4.52355e+06	7.61151e+06	1.16301e+07	1.23308e+07	1.24718e+07	1.28001e+07
PC(16:0/18:0)	3.84	level1			744.594	61.4	C42H84NO8P	POS	HMDB0007970	59403-51-9		Lipids and lipid-like molecules	脂质和类脂分子	Glycerophospholipids	Glycerophosphocholines	PZNPLUBHRSSFHT-RRHRGVEJSA-N	6.28132e+06	1.33513e+06	1.79991e+06	1.79625e+06	2.67008e+06	5.00644e+06	387131	3.97499e+06	2.36847e+06	3.46802e+06	233024	674071	3.47756e+06	4.34519e+06	2.47923e+06	250157	537610	5.75781e+06	9.98761e+06	5.41519e+06	5.32743e+06	642559	2.03903e+06
Linoleamide	3.84	level1			280.265	18.1	C18H33NO	POS	HMDB0062656	3072-13-7		Lipids and lipid-like molecules	脂质和类脂分子	Fatty Acyls	Fatty amides	SFIHQZFZMWZOJV-HZJYTTRNSA-N	1.92401e+06	1.15435e+07	1.17709e+07	1.17353e+07	1.45548e+07	1.04262e+07	1.07093e+07	1.13018e+07	1.20691e+07	1.00913e+07	9.93399e+06	9.78961e+06	1.18425e+07	9.94234e+06	1.3372e+07	1.1782e+07	1.3826e+07	1.18209e+07	1.00621e+07	8.66718e+06	8.44391e+06	8.84229e+06	9.55673e+06
Pyrophosphate	3.84	level1			176.936	297.7	H4O7P2	NEG	HMDB0000250	14000-31-8	C00013					XPPKVPWEQAFLFU-UHFFFAOYSA-N	339705	575439	727806	574360	438495	314227	653176	606547	772550	455649	321385	477020	603234	222101	977380	233911	538964	272713	503566	537726	1.08359e+06	375991	354223
Oxalic acid	3.84	level1			88.9883	248.6	C2H2O4	NEG	HMDB0002329	144-62-7	C00209	Organic acids and derivatives	有机酸及其衍生物	Carboxylic acids and derivatives	Dicarboxylic acids and derivatives	MUBZPKHOEPUJKR-UHFFFAOYSA-N	1.31381e+06	408992	756774	681707	1.01068e+06	1.01217e+06	1.88395e+06	1.20475e+06	331528	1.43043e+06	676855	1.13783e+06	703216	1.73512e+06	1.64879e+06	540779	1.64677e+06	452158	604420	947528	1.79009e+06	550698	507155
2,4-Dihydroxybutanoic acid	3.84	level1			119.035	158.5	C4H8O4	NEG	HMDB0000360	1518-62-3		Organic acids and derivatives	有机酸及其衍生物	Hydroxy acids and derivatives	Short-chain hydroxy acids and derivatives	UFYGCFHQAXXBCF-UHFFFAOYSA-N	1.5228e+06	2.95755e+06	1.50132e+06	1.61122e+06	2.16254e+06	2.06269e+06	2.76523e+06	1.72614e+06	2.02793e+06	1.46424e+06	2.19347e+06	1.55657e+06	1.44911e+06	1.76375e+06	1.35406e+06	1.15111e+07	2.77757e+06	1.13963e+06	1.6523e+06	1.53885e+06	2.08699e+06	2.08802e+06	1.93646e+06
(2R)-6-Oxo-2-piperidinecarboxylic acid	3.84	level1			142.051	157.6	C6H9NO3	NEG	HMDB0061705	72002-30-3		Organic acids and derivatives	有机酸及其衍生物	Carboxylic acids and derivatives	Amino acids, peptides, and analogues	FZXCPFJMYOQZCA-SCSAIBSYSA-N	618095	720953	576537	612095	683045	801979	865814	1.03586e+06	753978	1.10159e+06	1.07868e+06	583895	628213	843778	728950	850047	623381	671042	621845	621948	660779	717877	797509
Glycocholic acid	3.84	level1			464.303	157.1	C26H43NO6	NEG	HMDB0000138	475-31-0	C01921	Lipids and lipid-like molecules	脂质和类脂分子	Steroids and steroid derivatives	Bile acids, alcohols and derivatives	RFDAIACWWDREDC-FRVQLJSFSA-N	536125	320082	162680	144861	286382	161798	793893	159520	488590	3.5233e+06	606569	213152	749134	1.45353e+06	498219	212674	144027	173441	124698	178426	529577	506078	463030
Formylmethionine	3.84	level1			176.039	104.2	C6H11NO3S	NEG	HMDB0001015	4289-98-9	C03145	Organic acids and derivatives	有机酸及其衍生物	Carboxylic acids and derivatives	Amino acids, peptides, and analogues	PYUSHNKNPOHWEZ-RXMQYKEDSA-N	2.46305e+06	3.23315e+06	3.62674e+06	3.48464e+06	3.21642e+06	3.80558e+06	3.84921e+06	2.25322e+06	2.61291e+06	3.02625e+06	3.2083e+06	2.50223e+06	2.53765e+06	3.35048e+06	2.66807e+06	1.05305e+06	1.38114e+06	2.0893e+06	2.60086e+06	2.90379e+06	2.74102e+06	2.74675e+06	2.6789e+06
N-Tigloylglycine	3.84	level1			156.067	98.3	C7H11NO3	NEG	HMDB0000959	35842-45-6		Organic acids and derivatives	有机酸及其衍生物	Carboxylic acids and derivatives	Amino acids, peptides, and analogues	WRUSVQOKJIDBLP-HWKANZROSA-N	795336	788081	727040	728574	674606	687349	1.81106e+06	709387	536192	762760	740695	665632	596221	795522	980654	859126	552573	681852	837657	3.32519e+06	804458	794791	634474
3-(3-Hydroxyphenyl)propanoic acid	3.84	level1			165.056	58.2	C9H10O3	NEG	HMDB0000375	621-54-5	C11457	Phenylpropanoids and polyketides	苯丙素类和聚酮类	Phenylpropanoic acids	Phenylpropanoic acids	QVWAEZJXDYOKEH-UHFFFAOYSA-N	1.21017e+06	1.47406e+06	396846	393402	768074	586369	2.49354e+06	715451	1.43714e+06	309535	494106	628033	311869	1.45601e+06	845678	1.65521e+06	354390	528353	517103	697060	768524	1.72011e+06	786962
Lumichrome	3.84	level1			241.073	35.7	C12H10N4O2	NEG	HMDB0254199	1086-80-2	C01727	Organoheterocyclic compounds	有机杂环化合物	Pteridines and derivatives	Alloxazines and isoalloxazines	ZJTJUVIJVLLGSP-UHFFFAOYSA-N	2.75824e+06	4.37084e+06	4.58426e+06	1.52389e+06	4.08854e+06	2.17085e+06	825476	2.01157e+06	5.30786e+06	4.18017e+06	1.23272e+06	2.39041e+06	3.6433e+06	5.78018e+06	2.89321e+06	4.43915e+06	3.5723e+06	2.87855e+06	3.76826e+06	1.15778e+06	2.17862e+06	2.68693e+06	2.79382e+06
(20S)-Protopanaxatriol	3.84	level1			475.381	27.1	C30H52O4	NEG		34080-08-5	C20716	Lipids and lipid-like molecules	脂质和类脂分子	Prenol lipids	Triterpenoids	SHCBCKBYTHZQGZ-CJPZEJHVSA-N	5.29603e+06	1.28314e+07	5.61562e+06	5.7648e+06	1.00366e+07	9.63967e+06	5.68577e+06	4.3606e+06	6.95282e+06	6.64041e+06	1.83855e+07	9.47278e+06	7.51174e+06	7.63873e+06	6.37536e+06	9.74955e+06	1.42385e+07	8.19286e+06	5.64377e+06	7.78624e+06	8.91543e+06	8.8555e+06	8.8573e+06
Pentadecanoic acid	3.84	level1			241.218	22.8	C15H30O2	NEG	HMDB0000826	1002-84-2	C16537	Lipids and lipid-like molecules	脂质和类脂分子	Fatty Acyls	Fatty acids and conjugates	WQEPLUUGTLDZJY-UHFFFAOYSA-N	4.80685e+06	2.51076e+06	6.8404e+06	6.12459e+06	9.01093e+06	3.5144e+06	4.35215e+06	3.26393e+06	4.50479e+06	2.91206e+06	3.07355e+06	5.049e+06	2.88808e+06	4.33326e+06	4.2323e+06	1.30606e+07	1.12668e+07	5.55089e+06	3.02671e+06	4.78125e+06	5.57954e+06	5.33797e+06	8.39268e+06
3-Hydroxyvaleric acid	3.83	level1			117.056	101.8	C5H10O3	NEG	HMDB0000531	10237-77-1		Lipids and lipid-like molecules	脂质和类脂分子	Fatty Acyls	Fatty acids and conjugates	REKYPYSUBKSCAT-UHFFFAOYSA-N	5.78399e+06	3.3048e+06	5.81166e+06	5.93894e+06	6.06753e+06	3.60914e+06	3.45999e+06	3.53126e+06	2.80928e+06	4.58845e+06	3.94146e+06	3.85778e+06	2.98452e+06	3.20017e+06	3.19869e+06	2.8019e+06	1.42362e+07	3.02083e+06	2.93218e+06	3.15611e+06	4.02114e+06	3.85881e+06	3.82318e+06
6-Aminonicotinic acid	3.83	level1			139.051	173.8	C6H6N2O2	POS		3167-49-5		Organoheterocyclic compounds	有机杂环化合物	Pyridines and derivatives	Pyridinecarboxylic acids and derivatives	ZCIFWRHIEBXBOY-UHFFFAOYSA-N	749886	1.06897e+06	1.30298e+06	1.2996e+06	1.14694e+06	2.16244e+06	1.30522e+06	1.04256e+06	1.29115e+06	995137	1.46145e+06	1.37677e+06	1.14948e+06	1.25389e+06	1.92884e+07	1.44313e+06	1.12174e+06	8.75295e+06	789284	1.23904e+06	2.62287e+06	2.28735e+06	2.16176e+06
3-Oxocholic acid	3.83	level1			405.266	104.7	C24H38O5	NEG	HMDB0000502	2304-89-4		Lipids and lipid-like molecules	脂质和类脂分子	Steroids and steroid derivatives	Bile acids, alcohols and derivatives	OEKUSRBIIZNLHZ-DJDNIQJZSA-N	279672	1.79688e+06	354904	323165	2.62458e+06	670289	1.72688e+06	297348	478732	1.31621e+06	1.28099e+06	483924	470336	1.17977e+06	616677	1.4804e+06	404942	535216	538457	563916	837581	757042	409137
3-Methylhistidine	3.83	level1			170.093	224.1	C7H11N3O2	POS	HMDB0000479	368-16-1	C01152	Organic acids and derivatives	有机酸及其衍生物	Carboxylic acids and derivatives	Amino acids, peptides, and analogues	JDHILDINMRGULE-LURJTMIESA-N	1.24964e+07	4.88587e+07	1.01809e+08	1.47415e+08	2.50842e+07	4.76001e+07	3.60909e+07	2.36796e+07	2.45041e+07	5.47508e+07	2.87752e+07	2.69807e+07	3.97368e+07	2.80825e+07	1.87278e+07	3.04888e+07	3.07469e+07	2.2199e+07	2.96765e+07	1.6317e+07	3.09824e+07	3.25917e+07	3.203e+07
N6,N6,N6-Trimethyllysine	3.83	level1			189.161	295.3	C9H20N2O2	POS	HMDB0001325	19253-88-4	C03793	Organic acids and derivatives	有机酸及其衍生物	Carboxylic acids and derivatives	Amino acids, peptides, and analogues	MXNRLFUSFKVQSK-QMMMGPOBSA-N	1.21689e+07	1.73624e+07	1.2326e+07	1.25244e+07	1.51039e+07	1.33439e+07	1.85858e+07	1.61442e+07	1.03022e+07	1.90559e+07	1.94472e+07	1.58048e+07	1.26709e+07	9.11256e+06	7.83418e+06	1.03528e+07	3.73278e+07	1.71103e+07	1.62555e+07	1.45492e+07	1.55956e+06	7.75859e+06	6.98009e+06
3-Methylglutarylcarnitine	3.83	level1			290.161	228.8	C13H23NO6	POS	HMDB0000552	102673-95-0		Lipids and lipid-like molecules	脂质和类脂分子	Fatty Acyls	Fatty acid esters	HFCPFJNSBPQJDP-UHFFFAOYSA-N	2.53181e+06	3.96958e+06	5.0032e+06	5.09972e+06	5.13954e+06	7.7218e+06	6.08034e+06	4.36199e+06	40335.6	2.35896e+06	5.19415e+06	3.78572e+06	2.97349e+06	4.85367e+06	3.13558e+06	48935.4	593387	3.20316e+06	4.46048e+06	3.73916e+06	4.1017e+06	4.17077e+06	4.2106e+06
N1,N8-Diacetylspermidine	3.83	level1			230.187	196.9	C11H23N3O2	POS	HMDB0041947	82414-35-5		Organic acids and derivatives	有机酸及其衍生物	Carboxylic acids and derivatives	Carboxylic acid derivatives	BKCVMAZDKFQPHB-UHFFFAOYSA-N	379882	390439	742517	774397	262029	433933	342042	205424	355768	421558	347750	314335	449798	302059	311478	243988	191110	197104	402778	377959	395119	350099	387789
Pipecolic acid	3.83	level1			130.087	195.2	C6H11NO2	POS	HMDB0000716	3105-95-1	C00408	Organic acids and derivatives	有机酸及其衍生物	Carboxylic acids and derivatives	Amino acids, peptides, and analogues	HXEACLLIILLPRG-YFKPBYRVSA-N	15707	1.53112e+06	1.96191e+06	1.71391e+06	1.96529e+06	1.81989e+06	1.78728e+06	1.78042e+06	2.95786e+07	1.54881e+06	4.27132e+07	1.47057e+06	3.39516e+07	2.95159e+07	1.43655e+06	1.32787e+06	1.45653e+06	1.46079e+06	2.64149e+06	3.84779e+07	1.46049e+06	1.61714e+06	1.46827e+06
4-Aminoantipyrine	3.83	level1			204.114	27.4	C11H13N3O	POS	HMDB0246350	83-07-8		Organoheterocyclic compounds	有机杂环化合物	Azoles	Pyrazoles	RLFWWDJHLFCNIJ-UHFFFAOYSA-N	284047	345233	269248	283785	277057	301479	269291	80408.3	6.56829e+07	315867	287638	311948	293677	319902	334858	84700.4	699852	235590	256109	257674	8.16648e+06	8.21128e+06	8.29398e+06
Myristoylcarnitine	3.83	level1			372.313	100.8	C21H41NO4	POS	HMDB0005066	25597-07-3		Organic nitrogen compounds	有机含氮化合物	Organonitrogen compounds	Quaternary ammonium salts	PSHXNVGSVNEJBD-LJQANCHMSA-O	5.5567e+06	2.96476e+06	7.54725e+06	7.54371e+06	8.51708e+06	4.9079e+06	5.23992e+06	2.78965e+06	3.96414e+06	3.09617e+06	5.96993e+06	1.17709e+07	2.60332e+06	4.85772e+06	4.49947e+06	101336	8.78791e+06	1.39829e+06	1.81391e+06	3.12391e+06	4.89165e+06	5.23431e+06	5.16929e+06
1-Methylpseudouridine	3.83	level1			257.079	71.5	C10H14N2O6	NEG		13860-38-3		Nucleosides, nucleotides, and analogues	核苷、核苷酸和类似物	Nucleoside and nucleotide analogues	Nucleoside and nucleotide analogues	UVBYMVOUBXYSFV-XUTVFYLZSA-N	842522	872018	3.00962e+06	1.15687e+06	812820	2.13166e+06	1.06489e+06	1.64866e+06	573570	799538	765441	1.17559e+06	642656	1.32483e+06	737603	934270	769226	1.17938e+06	852612	1.42299e+06	862157	899410	869731
Gymnemagenin	3.83	level1			505.355	40.3	C30H50O6	NEG		22467-07-8		Lipids and lipid-like molecules	脂质和类脂分子	Prenol lipids	Triterpenoids	VKJLHZZPVLQJKG-ABHKXHSUSA-N	519065	1.7304e+06	1.06124e+06	743392	2.10339e+06	1.15203e+06	1.48638e+06	757457	558199	908949	2.01767e+06	1.47249e+06	1.36049e+06	1.57839e+06	1.19057e+06	1.66109e+06	774671	996735	1.3336e+06	1.29576e+06	1.24407e+06	1.41123e+06	1.48737e+06
Quillaic acid	3.83	level1			485.327	40.2	C30H46O5	NEG		631-01-6	C08972	Lipids and lipid-like molecules	脂质和类脂分子	Prenol lipids	Triterpenoids	MQUFAARYGOUYEV-UAWZMHPWSA-N	1.98911e+06	3.42454e+06	2.56147e+06	3.23031e+06	6.33087e+06	2.70708e+06	2.19585e+06	2.14904e+06	2.27005e+06	2.31405e+06	3.15168e+06	2.01652e+06	2.50609e+06	2.89673e+06	4.44514e+06	3.35129e+06	290008	1.70593e+06	1.45042e+06	1.22434e+06	2.75156e+06	1.8404e+06	2.19319e+06
Bufalin	3.83	level1			385.239	32.5	C24H34O4	NEG	HMDB0249428	465-21-4		Lipids and lipid-like molecules	脂质和类脂分子	Steroids and steroid derivatives	Steroid lactones	QEEBRPGZBVVINN-UHFFFAOYSA-N	1.99386e+06	757641	588601	687908	1.34253e+06	232563	766586	284081	186258	600372	1.47153e+06	582802	568922	1.01628e+06	1.47084e+06	5.15199e+06	129025	178462	348743	461364	631300	684805	657754
5-Aminopentanoic acid	3.82	level1			116.072	205.5	C5H11NO2	NEG	HMDB0003355	660-88-8	C00431	Organic acids and derivatives	有机酸及其衍生物	Carboxylic acids and derivatives	Amino acids, peptides, and analogues	JJMDCOVWQOJGCB-UHFFFAOYSA-N	6.29413e+06	5.09528e+06	5.67628e+06	5.83816e+06	6.41256e+06	7.41198e+06	1.18601e+07	1.21012e+07	1.14338e+07	5.81853e+06	2.03037e+07	9.98959e+06	1.1262e+07	1.23395e+07	1.15804e+07	1.96476e+07	1.77239e+07	1.09515e+07	5.91009e+06	4.95816e+06	6.67405e+06	6.03937e+06	1.61368e+07
2,4-Dihydroxybenzoic acid	3.82	level1			153.02	14.5	C7H6O4	NEG	HMDB0029666	89-86-1		Benzenoids	苯环型化合物	Benzene and substituted derivatives	Benzoic acids and derivatives	UIAFKZKHHVMJGS-UHFFFAOYSA-N	0	1.33849e+06	658917	692137	213798	3.35171e+06	2.23274e+06	2.6723e+06	6.56681e+06	4.78345e+06	1.20489e+06	1.39652e+06	8.35879e+06	5.84702e+06	1.44399e+06	1.44215e+06	146024	2.0519e+06	1.36227e+06	2.13474e+06	2.76577e+06	2.33268e+06	2.09153e+06
4-Allylcatechol	3.82	level1			149.061	34.1	C9H10O2	NEG		1126-61-0		Benzenoids	苯环型化合物	Phenols	Benzenediols	FHEHIXJLCWUPCZ-UHFFFAOYSA-N	4.14194e+06	1.12382e+06	1.92902e+06	1.76784e+06	3.00244e+06	312679	1.1826e+06	1.20657e+06	548709	568435	2.49429e+07	5.58214e+06	7.74771e+06	4.73508e+07	4.2754e+07	1.19849e+08	9.38138e+07	7.2992e+06	4.87402e+06	719552	2.17723e+07	1.88578e+07	1.78462e+07
4'-Hydroxy-3'-methylacetophenone	3.82	level1			149.061	34.1	C9H10O2	NEG	HMDB0059824	876-02-8		Organic oxygen compounds	有机含氧化合物	Organooxygen compounds	Carbonyl compounds	LXBHHIZIQVZGFN-UHFFFAOYSA-N	4.14194e+06	1.12382e+06	1.92902e+06	1.76784e+06	3.00244e+06	312679	1.1826e+06	1.20657e+06	548709	568435	2.49429e+07	5.58214e+06	7.74771e+06	4.73508e+07	4.2754e+07	1.19849e+08	9.38138e+07	7.2992e+06	4.87402e+06	719552	2.17723e+07	1.88578e+07	1.78462e+07
4′-Hydroxy-2′-methylacetophenone	3.82	level1			149.061	34.1	C9H10O2	NEG		875-59-2		Organic oxygen compounds	有机含氧化合物	Organooxygen compounds	Carbonyl compounds	IAMNVCJECQWBLZ-UHFFFAOYSA-N	4.14194e+06	1.12382e+06	1.92902e+06	1.76784e+06	3.00244e+06	312679	1.1826e+06	1.20657e+06	548709	568435	2.49429e+07	5.58214e+06	7.74771e+06	4.73508e+07	4.2754e+07	1.19849e+08	9.38138e+07	7.2992e+06	4.87402e+06	719552	2.17723e+07	1.88578e+07	1.78462e+07
2'-Hydroxy-4'-methylacetophenone	3.82	level1			149.061	34.1	C9H10O2	NEG		6921-64-8		Organic oxygen compounds	有机含氧化合物	Organooxygen compounds	Carbonyl compounds	LYKDOWJROLHYOT-UHFFFAOYSA-N	4.14194e+06	1.12382e+06	1.92902e+06	1.76784e+06	3.00244e+06	312679	1.1826e+06	1.20657e+06	548709	568435	2.49429e+07	5.58214e+06	7.74771e+06	4.73508e+07	4.2754e+07	1.19849e+08	9.38138e+07	7.2992e+06	4.87402e+06	719552	2.17723e+07	1.88578e+07	1.78462e+07
Fructose 6-phosphate	3.82	level1			259.023	272.1	C6H13O9P	NEG	HMDB0003971	643-13-0	C05345	Organic oxygen compounds	有机含氧化合物	Organooxygen compounds	Carbohydrates and carbohydrate conjugates	BGWGXPAPYGQALX-ARQDHWQXSA-N	61128.3	38959.6	30821	34034.3	41482.5	59623.6	43936.7	27638.4	77397.6	61329.7	48743.8	17942.8	38513.4	33400.1	231673	8830.14	306138	23560.7	29340	83439.8	133849	193091	113435
Isovalerylcarnitine (Car(5:0))	3.82	level1			246.171	148	C12H23NO4	POS	HMDB0000688	31023-24-2	C20826	Lipids and lipid-like molecules	脂质和类脂分子	Fatty Acyls	Fatty acid esters	IGQBPDJNUXPEMT-SNVBAGLBSA-N	1.34409e+07	1.78658e+07	1.75412e+07	1.78635e+07	1.64223e+07	1.28469e+07	2.13637e+07	1.85609e+07	1.30669e+07	1.75443e+07	3.10105e+07	1.9131e+07	1.52671e+07	1.451e+07	1.38953e+07	1.24083e+06	2.11569e+07	1.3103e+07	1.49564e+07	2.91654e+07	1.66413e+07	1.64444e+07	1.66202e+07
PC(17:0/17:0)	3.82	level1			744.594	61.4	C42H84NO8P	POS		70897-27-7		Lipids and lipid-like molecules	脂质和类脂分子	Glycerophospholipids	Glycerophosphocholines	RTWAYAIMWLNAJW-UHFFFAOYSA-N	6.28132e+06	1.33513e+06	1.79991e+06	1.79625e+06	2.67008e+06	5.00644e+06	387131	3.97499e+06	2.36847e+06	3.46802e+06	233024	674071	3.47756e+06	4.34519e+06	2.47923e+06	250157	537610	5.75781e+06	9.98761e+06	5.41519e+06	5.32743e+06	642559	2.03903e+06
PC(18:0/16:0)	3.82	level1			744.594	61.4	C42H84NO8P	POS	HMDB0008034	59403-53-1		Lipids and lipid-like molecules	脂质和类脂分子	Glycerophospholipids	Glycerophosphocholines	BYSIMVBIJVBVPA-RRHRGVEJSA-N	6.28132e+06	1.33513e+06	1.79991e+06	1.79625e+06	2.67008e+06	5.00644e+06	387131	3.97499e+06	2.36847e+06	3.46802e+06	233024	674071	3.47756e+06	4.34519e+06	2.47923e+06	250157	537610	5.75781e+06	9.98761e+06	5.41519e+06	5.32743e+06	642559	2.03903e+06
Cysteine-glutathione disulfide	3.82	level1			427.098	271.5	C13H22N4O8S2	POS	HMDB0250707	13081-14-6		Organic acids and derivatives	有机酸及其衍生物	Carboxylic acids and derivatives	Amino acids, peptides, and analogues	GNTARDAHCXNJEX-UHFFFAOYSA-N	390159	374920	591823	378369	280208	549702	705742	310458	1.00122e+06	236449	340191	171278	473658	345574	943919	196378	1.83063e+06	227359	395149	750775	1.29379e+06	1.51971e+06	1.45742e+06
EDTA	3.82	level1			293.099	248.5	C10H16N2O8	POS	HMDB0015109	62-33-9	C00284	Organic acids and derivatives	有机酸及其衍生物	Carboxylic acids and derivatives	Tetracarboxylic acids and derivatives	KCXVZYZYPLLWCC-UHFFFAOYSA-N	242672	1.43558e+06	247065	213783	169361	854585	1.58241e+06	1.70869e+06	1.79036e+06	1.4513e+06	196705	184255	210486	1.14753e+06	498096	164510	644557	337053	832777	950873	1.57264e+06	690862	382442
Pyrrolidine	3.82	level1			72.0811	178.9	C4H9N	POS	HMDB0031641	123-75-1		Organoheterocyclic compounds	有机杂环化合物	Pyrrolidines	Pyrrolidines	RWRDLPDLKQPQOW-UHFFFAOYSA-N	9.51484e+07	9.14425e+07	7.14552e+07	7.17681e+07	1.01301e+08	7.66984e+07	9.57592e+07	1.04926e+08	8.63108e+07	8.43895e+07	1.1794e+08	9.11535e+07	9.079e+07	1.00794e+08	9.57407e+07	1.09228e+08	1.40857e+08	7.41801e+07	8.56932e+07	7.78465e+07	9.54073e+07	8.9928e+07	8.8744e+07
LPS(18:1)	3.82	level1			524.302	152.8	C24H46NO9P	POS	HMDB0061694	326589-90-6		Lipids and lipid-like molecules	脂质和类脂分子	Glycerophospholipids	Glycerophosphoserines	JZWNYZVVZXZRRH-UHFFFAOYSA-N	48274.7	16409.4	36208.8	31604.5	58881.6	76042.8	37904.9	59713.3	62503.3	96211	71550.1	51753.7	60406	80053.7	109318	2825.08	771481	90396.1	37269.4	34524.4	110161	100495	121703
Octanoylcarnitine (Car(8:0))	3.82	level1			288.218	124.6	C15H29NO4	POS	HMDB0000791	3671-77-0	C02838	Lipids and lipid-like molecules	脂质和类脂分子	Fatty Acyls	Fatty acid esters	CXTATJFJDMJMIY-UHFFFAOYSA-N	3.84584e+07	2.59557e+07	7.32848e+07	7.44953e+07	5.48029e+07	3.86853e+07	6.0789e+07	2.22579e+07	3.78847e+07	2.02401e+07	2.26305e+07	3.52431e+07	3.08023e+07	2.70676e+07	4.11236e+07	158057	1.57757e+07	1.82483e+07	3.82019e+07	4.03859e+07	3.56689e+07	3.44002e+07	3.57334e+07
Allopurinol-1-ribonucleoside	3.82	level1			251.079	45.1	C10H12N4O5	POS	HMDB0000481	16220-07-8		Nucleosides, nucleotides, and analogues	核苷、核苷酸和类似物	Pyrazolo[3,4-d]pyrimidine glycosides	Pyrazolo[3,4-d]pyrimidine glycosides	KFQUAMTWOJHPEJ-DAGMQNCNSA-N	317550	495658	492066	503626	323751	383981	547944	301657	345644	308035	386573	346993	305435	345881	333938	432370	2.31254e+06	251483	327608	320598	450826	423007	465270
7-Ketocholesterol	3.82	level1			383.333	21.2	C27H44O2	POS	HMDB0000501	566-28-9		Lipids and lipid-like molecules	脂质和类脂分子	Steroids and steroid derivatives	Cholestane steroids	YIKKMWSQVKJCOP-SBMSYAAPSA-N	36056.9	209970	232224	277038	217209	492820	146456	305961	783833	230062	919379	352985	321642	386938	234523	462793	7.03842e+06	193306	384361	786844	372618	295486	338097
LPC(13:0)	3.82	level1			452.279	122.1	C21H44NO7P	NEG		20559-17-5		Lipids and lipid-like molecules	脂质和类脂分子	Glycerophospholipids	Glycerophosphocholines	WNRCJJWBAXNAPE-HXUWFJFHSA-N	7.91835e+06	5.18916e+06	7.84552e+06	8.20481e+06	1.0957e+07	8.88508e+06	4.33392e+06	8.39867e+06	8.45844e+06	5.96929e+06	1.10466e+07	7.08762e+06	6.36128e+06	9.84216e+06	5.82551e+06	45488.7	1.80936e+07	4.44348e+06	6.54487e+06	6.2942e+06	8.03987e+06	7.56029e+06	7.16353e+06
2-Methylhippuric acid	3.82	level1			192.067	96.9	C10H11NO3	NEG	HMDB0011723	27115-50-0		Benzenoids	苯环型化合物	Benzene and substituted derivatives	Benzoic acids and derivatives	YOEBAVRJHRCKRE-UHFFFAOYSA-N	865162	676162	818935	808303	714124	531855	539273	657345	423880	777403	529179	571319	524426	690065	1.08852e+06	829775	369288	514853	766369	565230	458550	629453	490692
4-Ethoxybenzoic acid	3.82	level1			165.056	38.4	C9H10O3	NEG		619-86-3		Benzenoids	苯环型化合物	Benzene and substituted derivatives	Benzoic acids and derivatives	SHSGDXCJYVZFTP-UHFFFAOYSA-N	9.94179e+06	6.08697e+06	1.0256e+07	1.07684e+07	1.04068e+07	1.67012e+07	7.44921e+06	6.45856e+06	6.04625e+06	1.64685e+07	1.43625e+07	5.33855e+06	8.32012e+06	8.70536e+06	6.6478e+06	4.47711e+06	1.04924e+07	4.37593e+06	5.89954e+06	6.2446e+06	8.38241e+06	8.64905e+06	8.41095e+06
Arabinono-1,4-lactone	3.82	level1			147.03	33.9	C5H8O5	NEG	HMDB0001900	51532-86-6	C01114	Organic oxygen compounds	有机含氧化合物	Organooxygen compounds	Carbohydrates and carbohydrate conjugates	CUOKHACJLGPRHD-YVZJFKFKSA-N	1.87244e+06	1.87836e+06	1.48004e+06	1.5626e+06	5.34082e+06	6.05975e+06	7.66902e+06	1.67813e+06	9.19889e+06	1.44777e+06	1.93923e+06	1.44304e+06	7.07774e+06	2.07161e+06	1.60428e+06	4.75447e+06	8.4811e+06	6.21602e+06	3.88685e+06	1.90545e+06	2.77845e+06	2.88323e+06	7.6637e+06
Embelin	3.82	level1			293.176	33.9	C17H26O4	NEG	HMDB0251767	550-24-3	C10342	Organic oxygen compounds	有机含氧化合物	Organooxygen compounds	Carbonyl compounds	IRSFLDGTOHBADP-UHFFFAOYSA-N	5.63777e+06	5.67684e+06	5.91325e+06	6.40205e+06	5.10128e+06	5.49218e+06	5.43061e+06	5.84106e+06	5.1707e+06	9.79245e+06	5.69291e+06	5.67039e+06	9.30457e+06	6.07743e+06	1.08498e+07	1.71722e+07	4.61527e+07	5.96791e+06	5.4361e+06	5.59675e+06	5.28558e+06	5.52437e+06	5.53042e+06
10-Hydroxydecanoic acid	3.82	level1			187.134	33.1	C10H20O3	NEG	HMDB0244272	1679-53-4	C02774	Organic acids and derivatives	有机酸及其衍生物	Hydroxy acids and derivatives	Medium-chain hydroxy acids and derivatives	YJCJVMMDTBEITC-UHFFFAOYSA-N	4.08665e+06	1.97509e+06	4.58947e+06	4.81381e+06	8.27515e+06	4.41035e+06	4.30187e+06	1.18329e+06	2.34057e+06	2.04457e+06	2.91245e+06	2.96642e+06	2.52884e+06	2.01471e+06	3.10715e+06	3.94751e+06	7.37048e+06	1.63309e+06	1.81053e+06	1.79048e+06	3.16102e+06	3.47205e+06	5.82917e+06
N-Acetylalanine	3.82	level1			130.051	149.9	C5H9NO3	NEG	HMDB0255053	139146-66-0		Organic acids and derivatives	有机酸及其衍生物	Carboxylic acids and derivatives	Amino acids, peptides, and analogues	KTHDTJVBEPMMGL-UHFFFAOYSA-N	777268	1.02863e+06	1.00408e+06	1.1543e+06	1.00528e+06	3.78207e+06	1.60046e+06	1.14724e+06	1.07906e+06	915636	978450	822357	1.0801e+06	1.8334e+06	849180	1.2792e+06	1.27784e+06	756529	1.17071e+06	1.13726e+06	1.03613e+06	1.02748e+06	919955
Melibiose	3.81	level1			365.107	228.3	C12H22O11	POS	HMDB0000048	60033-03-6	C05402	Organic oxygen compounds	有机含氧化合物	Organooxygen compounds	Carbohydrates and carbohydrate conjugates	DLRVVLDZNNYCBX-CQHUIXDMSA-N	370188	792287	363554	258387	419097	3.26561e+06	1.07737e+06	2.53808e+06	967958	1.72571e+06	488997	338038	666556	538060	912845	540172	1.03851e+06	330576	1.06927e+06	840991	559733	1.48154e+06	556098
Biliverdin	3.81	level1			581.243	149.3	C33H34N4O6	NEG	HMDB0001008	114-25-0	C00500	Organoheterocyclic compounds	有机杂环化合物	Tetrapyrroles and derivatives	Bilirubins	RCNSAJSGRJSBKK-NSQVQWHSSA-N	1.58469e+06	1.52635e+06	1.52919e+06	1.36059e+06	651688	1.21488e+06	1.01016e+06	1.02962e+06	1.13225e+06	519883	683056	1.4326e+06	819977	1.57122e+06	1.53525e+06	32838.7	2.95184e+06	375526	861690	587353	1.14381e+06	959164	772782
Euscaphic acid	3.81	level1			469.333	29.1	C30H48O5	NEG	HMDB0036651	53155-25-2	C17890	Lipids and lipid-like molecules	脂质和类脂分子	Prenol lipids	Triterpenoids	OXVUXGFZHDKYLS-QUFHAEKXSA-N	4.88507e+06	5.86918e+06	3.83498e+06	3.55784e+06	6.48226e+06	6.91916e+06	2.74991e+06	4.39419e+06	3.05821e+06	3.35839e+06	3.21246e+06	3.26206e+06	4.51092e+06	5.99381e+06	8.56312e+06	4.86408e+06	1.04826e+06	2.86801e+06	2.38481e+06	2.57019e+06	1.94645e+06	2.15564e+06	4.18987e+06
3,4-Dihydroxyphenylacetic acid	3.81	level1			167.035	24.8	C8H8O4	NEG	HMDB0001336	102-32-9	C01161	Benzenoids	苯环型化合物	Phenols	Benzenediols	CFFZDZCDUFSOFZ-UHFFFAOYSA-N	1.02805e+06	3.52001e+06	4.36659e+06	4.27718e+06	4.69872e+06	3.75985e+07	1.31321e+06	2.48662e+07	1.62688e+07	1.51142e+06	9.00008e+06	4.30288e+06	3.96485e+06	9.22797e+06	7.77738e+06	3.51571e+06	2.68727e+06	2.04239e+06	1.77457e+07	1.74901e+07	8.10892e+06	8.38979e+06	8.35775e+06
2'-Hydroxy-5'-methylacetophenone	3.81	level1			149.061	34.1	C9H10O2	NEG	HMDB0032592	1450-72-2		Organic oxygen compounds	有机含氧化合物	Organooxygen compounds	Carbonyl compounds	YNPDFBFVMJNGKZ-UHFFFAOYSA-N	4.14194e+06	1.12382e+06	1.92902e+06	1.76784e+06	3.00244e+06	312679	1.1826e+06	1.20657e+06	548709	568435	2.49429e+07	5.58214e+06	7.74771e+06	4.73508e+07	4.2754e+07	1.19849e+08	9.38138e+07	7.2992e+06	4.87402e+06	719552	2.17723e+07	1.88578e+07	1.78462e+07
Fructose 1-phosphate	3.81	level1			259.023	272.1	C6H13O9P	NEG	HMDB0060467	15978-08-2	C01094	Organic oxygen compounds	有机含氧化合物	Organooxygen compounds	Carbohydrates and carbohydrate conjugates	ZKLLSNQJRLJIGT-UYFOZJQFSA-N	61128.3	38959.6	30821	34034.3	41482.5	59623.6	43936.7	27638.4	77397.6	61329.7	48743.8	17942.8	38513.4	33400.1	231673	8830.14	306138	23560.7	29340	83439.8	133849	193091	113435
Glyco-gamma-muricholic acid	3.81	level1			464.303	157.1	C26H43NO6	NEG	HMDB0240607	32747-08-3		Lipids and lipid-like molecules	脂质和类脂分子	Steroids and steroid derivatives	Bile acids, alcohols and derivatives	ZQYUKJFJPJDMMR-ZDWCHQGWSA-N	536125	320082	162680	144861	286382	161798	793893	159520	488590	3.5233e+06	606569	213152	749134	1.45353e+06	498219	212674	144027	173441	124698	178426	529577	506078	463030
Histidine	3.81	level1			156.077	231.4	C6H9N3O2	POS	HMDB0000177	71-00-1	C00135	Organic acids and derivatives	有机酸及其衍生物	Carboxylic acids and derivatives	Amino acids, peptides, and analogues	HNDVDQJCIGZPNO-YFKPBYRVSA-N	8.37918e+07	1.26317e+08	5.50166e+07	5.21471e+07	6.87543e+07	7.94083e+07	7.2234e+07	8.45121e+07	6.88251e+07	5.46076e+07	8.24483e+07	6.69223e+07	8.51608e+07	1.66204e+08	6.23948e+07	1.85377e+08	9.98282e+07	7.44395e+07	7.20573e+07	6.68685e+07	8.15741e+07	1.04726e+08	8.22145e+07
PC(18:0/14:0)	3.81	level1			734.572	59.4	C40H80NO8P	POS	HMDB0008031	20664-02-2		Lipids and lipid-like molecules	脂质和类脂分子	Glycerophospholipids	Glycerophosphocholines	MZWGYEJOZNRLQE-KXQOOQHDSA-N	3.88806e+07	5.34395e+07	6.32579e+07	5.08431e+07	5.03711e+07	5.46226e+07	3.01624e+07	6.34883e+07	2.12075e+07	2.87591e+06	4.58311e+07	4.45343e+07	5.22962e+07	8.52028e+07	4.37652e+07	143699	1.16571e+08	2.52396e+07	6.12552e+07	5.62043e+07	4.15978e+07	5.7946e+07	4.90791e+07
Hippuric acid	3.81	level1			178.051	103.5	C9H9NO3	NEG	HMDB0000714	495-69-2	C01586	Benzenoids	苯环型化合物	Benzene and substituted derivatives	Benzoic acids and derivatives	QIAFMBKCNZACKA-UHFFFAOYSA-N	1.44038e+07	1.8288e+07	2.01579e+07	2.06637e+07	6.99719e+06	2.79977e+06	2.28165e+07	9.57123e+06	2.15931e+06	3.64998e+06	5.61889e+06	2.84727e+07	3.6218e+06	2.76632e+07	5.24786e+06	4.50182e+07	6.67481e+06	1.66216e+07	1.33393e+07	1.07856e+07	1.31398e+07	1.31443e+07	1.30194e+07
Hydroxyphenyllactic acid	3.81	level1			181.051	99.6	C9H10O4	NEG	HMDB0000755	306-23-0	C03672	Phenylpropanoids and polyketides	苯丙素类和聚酮类	Phenylpropanoic acids	Phenylpropanoic acids	JVGVDSSUAVXRDY-UHFFFAOYSA-N	1.10146e+07	1.67704e+07	1.59033e+07	1.59447e+07	1.58629e+07	1.17244e+07	1.82904e+07	1.34268e+07	1.23466e+07	1.64076e+07	1.71998e+07	1.45661e+07	1.27246e+07	1.30405e+07	1.17749e+07	7.18482e+06	1.8256e+07	8.78949e+06	9.02886e+06	1.52221e+07	1.36905e+07	1.29393e+07	1.23532e+07
Hexadecanedioic acid	3.81	level1			285.208	99.6	C16H30O4	NEG	HMDB0000672	505-54-4	C19615	Lipids and lipid-like molecules	脂质和类脂分子	Fatty Acyls	Fatty acids and conjugates	QQHJDPROMQRDLA-UHFFFAOYSA-N	1.66052e+06	1.04516e+06	2.47158e+06	2.65241e+06	4.24287e+06	1.88492e+06	1.44587e+06	702289	499264	966614	1.11426e+06	2.00582e+06	1.02672e+06	1.43173e+06	2.17346e+06	905479	1.36082e+06	733133	1.19166e+06	1.24103e+06	1.5185e+06	1.47145e+06	1.72724e+06
Losartan Carboxylic Acid	3.81	level1			435.135	97.9	C22H21ClN6O2	NEG	HMDB0060553	124750-92-1	C15554	Benzenoids	苯环型化合物	Benzene and substituted derivatives	Biphenyls and derivatives	ZEUXAIYYDDCIRX-UHFFFAOYSA-N	0	0	0	0	0	3.22298e+07	0	0	0	0	27529	0	0	0	0	0	0	0	0	0	1.54365e+06	1.56088e+06	1.51688e+06
AKBA	3.81	level1			511.342	41.2	C32H48O5	NEG		67416-61-9		Lipids and lipid-like molecules	脂质和类脂分子	Prenol lipids	Triterpenoids	HMMGKOVEOFBCAU-BCDBGHSCSA-N	434227	1.09828e+06	490308	583859	1.13196e+06	403989	571799	543550	298213	724304	814169	1.02861e+06	700904	660077	655096	1.2284e+06	160601	539088	1.48871e+06	500493	503550	496609	543849
3-Pyridylacetic acid	3.8	level1			138.056	170.4	C7H7NO2	POS	HMDB0001538	501-81-5		Organoheterocyclic compounds	有机杂环化合物	Pyridines and derivatives	Pyridines and derivatives	WGNUNYPERJMVRM-UHFFFAOYSA-N	1.89095e+06	6.7208e+06	3.05481e+06	2.72704e+06	1.05574e+06	7.01168e+06	4.05677e+06	2.38021e+06	7.47503e+06	5.15306e+06	1.99736e+06	1.33742e+06	1.04191e+07	3.16957e+06	2.15216e+06	9.65349e+06	1.90693e+06	5.45858e+06	3.50142e+06	702314	4.45835e+06	4.1926e+06	4.14603e+06
2,6-Dimethyl-4-hydroxybenzaldehyde	3.8	level1			149.061	34.1	C9H10O2	NEG		70547-87-4		Organic oxygen compounds	有机含氧化合物	Organooxygen compounds	Carbonyl compounds	XXTRGLCPRZQPHJ-UHFFFAOYSA-N	4.14194e+06	1.12382e+06	1.92902e+06	1.76784e+06	3.00244e+06	312679	1.1826e+06	1.20657e+06	548709	568435	2.49429e+07	5.58214e+06	7.74771e+06	4.73508e+07	4.2754e+07	1.19849e+08	9.38138e+07	7.2992e+06	4.87402e+06	719552	2.17723e+07	1.88578e+07	1.78462e+07
Adenosine 3'-monophosphate	3.8	level1			348.072	249.1	C10H14N5O7P	POS	HMDB0003540	84-21-9	C01367	Nucleosides, nucleotides, and analogues	核苷、核苷酸和类似物	Ribonucleoside 3'-phosphates	Ribonucleoside 3'-phosphates	LNQVTSROQXJCDD-KQYNXXCUSA-N	80411.5	125048	407010	80204.7	41148.4	55890.2	3.19201e+06	44864.8	391354	34661.1	83934.9	66488.1	204542	130597	186941	56203.1	1.07617e+08	40899.4	53808.5	859398	6.0887e+06	5.70811e+06	5.50849e+06
Phenylacetylglutamine	3.8	level1			265.12	134	C13H16N2O4	POS	HMDB0006344	28047-15-6	C04148	Organic acids and derivatives	有机酸及其衍生物	Carboxylic acids and derivatives	Amino acids, peptides, and analogues	JFLIEFSWGNOPJJ-JTQLQIEISA-N	1.09073e+07	4.65982e+06	3.62059e+07	3.39042e+07	1.36109e+07	5.67249e+06	1.66743e+07	8.92973e+06	1.04987e+07	2.0148e+06	2.93657e+06	2.56444e+06	7.26025e+06	3.87275e+06	5.03634e+06	8.01472e+06	1.32804e+07	1.37262e+07	4.81066e+06	6.59385e+06	1.16314e+07	1.03232e+07	1.00771e+07
Rocuronium	3.8	level1			529.402	59.5	C32H53N2O4	POS	HMDB0014866	143558-00-3	C07556	Lipids and lipid-like molecules	脂质和类脂分子	Steroids and steroid derivatives	Steroid esters	YXRDKMPIGHSVRX-OOJCLDBCSA-N	9.74962e+08	8.69334e+08	1.03037e+09	1.01302e+09	8.20653e+08	9.96694e+08	6.35204e+08	6.62536e+08	4.30066e+08	6.62989e+08	7.59009e+08	5.73967e+08	6.28307e+08	9.57203e+08	7.82841e+08	102203	1.60247e+08	6.22657e+08	5.82932e+08	5.25862e+08	6.32333e+08	6.29079e+08	6.34974e+08
N-Acetylaspartic acid	3.8	level1			174.042	232.2	C6H9NO5	NEG	HMDB0000812	997-55-7	C01042	Organic acids and derivatives	有机酸及其衍生物	Carboxylic acids and derivatives	Amino acids, peptides, and analogues	OTCCIMWXFLJLIA-BYPYZUCNSA-N	803422	848003	794798	786468	778794	935443	942230	868752	858231	851095	719138	840438	896539	849835	842520	1.05264e+06	460818	976452	918645	879720	827561	775103	742481
Galactose	3.8	level1			179.057	170.3	C6H12O6	NEG	HMDB0000143	10257-28-0	C00984	Organic oxygen compounds	有机含氧化合物	Organooxygen compounds	Carbohydrates and carbohydrate conjugates	WQZGKKKJIJFFOK-MCPPVLNHSA-N	1.14618e+08	3.79058e+08	8.65836e+07	8.87332e+07	1.08685e+08	7.76063e+07	8.15936e+07	8.7466e+07	7.89015e+07	6.43115e+07	1.07043e+08	1.7599e+08	8.61977e+07	1.12738e+08	6.85173e+07	5.59737e+07	3.72202e+07	7.87235e+07	8.88958e+07	2.23639e+08	8.7655e+07	8.98578e+07	8.30135e+07
N-Lactoylphenylalanine	3.8	level1			236.094	67	C12H15NO4	NEG	HMDB0062175	183241-73-8		Organic acids and derivatives	有机酸及其衍生物	Carboxylic acids and derivatives	Amino acids, peptides, and analogues	IIRJJZHHNGABMQ-WPRPVWTQSA-N	482091	445133	795440	713131	471362	414312	820699	483566	439579	1.16738e+06	630540	266352	622152	537047	776940	579455	3.81584e+06	747978	322338	647190	841126	635887	1.45703e+06
Isocitric acid	3.79	level1			191.02	247.5	C6H8O7	NEG	HMDB0000193	320-77-4	C00311	Organic acids and derivatives	有机酸及其衍生物	Carboxylic acids and derivatives	Tricarboxylic acids and derivatives	ODBLHEXUDAPZAU-UHFFFAOYSA-N	170484	390389	305443	325771	281130	369484	326367	458463	411155	357705	282450	153994	652466	511108	329923	222620	229409	440407	326673	370530	549750	435057	705374
3-Methoxyphenylacetic acid	3.79	level1			165.056	58.2	C9H10O3	NEG	HMDB0059969	1798-09-0		Benzenoids	苯环型化合物	Phenol ethers	Anisoles	LEGPZHPSIPPYIO-UHFFFAOYSA-N	1.21017e+06	1.47406e+06	396846	393402	768074	586369	2.49354e+06	715451	1.43714e+06	309535	494106	628033	311869	1.45601e+06	845678	1.65521e+06	354390	528353	517103	697060	768524	1.72011e+06	786962
N,N-Dimethylarginine (ADMA)	3.79	level1			203.151	281.4	C8H18N4O2	POS	HMDB0001539	30315-93-6	C03626	Organic acids and derivatives	有机酸及其衍生物	Carboxylic acids and derivatives	Amino acids, peptides, and analogues	YDGMGEXADBMOMJ-LURJTMIESA-N	5.07092e+07	6.27192e+07	5.16333e+07	5.67954e+07	5.83511e+07	3.70209e+07	3.87443e+07	3.37379e+07	1.93743e+07	5.6423e+07	2.92732e+07	4.55392e+07	5.06929e+07	5.10152e+07	2.00045e+07	4.37146e+07	3.03208e+07	4.12407e+07	5.80278e+07	1.96579e+07	8.63701e+06	7.7211e+06	8.74169e+06
Betaine aldehyde	3.79	level1			102.092	155.2	C5H12NO	POS	HMDB0001252	7418-61-3	C00576	Organic nitrogen compounds	有机含氮化合物	Organonitrogen compounds	Quaternary ammonium salts	SXKNCCSPZDCRFD-UHFFFAOYSA-N	7.02363e+06	1.00416e+07	8.5252e+06	9.75157e+06	8.36845e+06	6.96979e+06	7.5972e+06	8.21761e+06	4.21859e+06	5.41009e+06	1.01273e+07	4.75351e+06	8.42027e+06	8.93474e+06	6.34003e+06	1.71818e+07	1.52646e+07	3.54494e+06	8.62117e+06	6.56764e+06	8.00378e+06	8.80044e+06	8.63245e+06
Phenylalanylphenylalanine	3.79	level1			313.156	55.4	C18H20N2O3	POS	HMDB0013302	2577-40-4		Organic acids and derivatives	有机酸及其衍生物	Carboxylic acids and derivatives	Amino acids, peptides, and analogues	GKZIWHRNKRBEOH-HOTGVXAUSA-N	1.1418e+06	209209	456483	317276	230961	92521.1	558610	379471	390378	209112	1.88979e+06	894971	747411	1.06312e+06	221588	3.11839e+06	1.02016e+06	475439	356316	669259	1.21691e+06	825266	682193
2',4'-Dihydroxyacetophenone	3.79	level1			135.045	33.6	C8H8O3	POS	HMDB0029659	89-84-9	C03663	Organic oxygen compounds	有机含氧化合物	Organooxygen compounds	Carbonyl compounds	SULYEHHGGXARJS-UHFFFAOYSA-N	2.28303e+06	1.75891e+06	1.15454e+06	1.48001e+06	1.56491e+06	1.65597e+06	1.60729e+06	1.75139e+06	1.21841e+06	1.2593e+06	1.55955e+06	1.7648e+06	1.43278e+06	8.48936e+06	1.56718e+06	7.2784e+06	1.1225e+06	1.48545e+06	1.38129e+06	2.08347e+06	1.9811e+06	1.98329e+06	1.40929e+06
3-Methyl-1H-pyrazole-4-carbaldehyde	3.79	level1			109.041	35.8	C5H6N2O	NEG		112758-40-4		Organic oxygen compounds	有机含氧化合物	Organooxygen compounds	Carbonyl compounds	NWDMGTFNIOCVDU-UHFFFAOYSA-N	4.1203e+06	4.26809e+06	6.45275e+06	3.80686e+06	3.80832e+06	4.19619e+06	3.97179e+06	4.4495e+06	3.64491e+06	2.90934e+06	3.83237e+06	3.91238e+06	4.82565e+06	7.36334e+06	3.93261e+06	4.05477e+06	1.22105e+07	3.8296e+06	3.99143e+06	3.6185e+06	4.88878e+06	6.79468e+06	3.6131e+06
5-Oxooctanoic acid	3.79	level1			157.087	32.5	C8H14O3	NEG		3637-14-7		Lipids and lipid-like molecules	脂质和类脂分子	Fatty Acyls	Fatty acids and conjugates	OHGVWVVPDOAZSH-UHFFFAOYSA-N	3.7843e+06	1.14703e+06	2.68213e+06	6.60091e+06	7.03837e+06	2.85956e+06	5.79182e+06	2.25177e+06	4.6095e+06	3.82021e+06	626333	5.98959e+06	4.75178e+06	7.61227e+06	2.36622e+06	1.61057e+06	646093	1.49376e+06	5.85769e+06	949690	2.26058e+06	2.2363e+06	2.21574e+06
PC(18:0/18:1(9Z))	3.78	level1			788.615	36.3	C44H86NO8P	POS	HMDB0008038	56421-10-4		Lipids and lipid-like molecules	脂质和类脂分子	Glycerophospholipids	Glycerophosphocholines	ATHVAWFAEPLPPQ-VRDBWYNSSA-N	3.93178e+08	2.48282e+08	3.56227e+08	3.72197e+08	3.1264e+08	3.29094e+08	2.82314e+08	3.58603e+08	2.85235e+08	3.40813e+08	3.50926e+08	3.53449e+08	3.62419e+08	4.33714e+08	3.3001e+08	1.12511e+08	6.00227e+08	3.18128e+08	3.74712e+08	3.28205e+08	3.42284e+08	3.522e+08	3.44486e+08
Fomepizole	3.78	level1			83.0611	27.8	C4H6N2	POS	HMDB0015344	7554-65-6	C07837	Organoheterocyclic compounds	有机杂环化合物	Azoles	Pyrazoles	RIKMMFOAQPJVMX-UHFFFAOYSA-N	1.98507e+06	1.88617e+06	1.93413e+06	1.91381e+06	1.96325e+06	1.99296e+06	1.87635e+06	1.91189e+06	6.0699e+06	1.88047e+06	1.86724e+06	1.78327e+06	1.88135e+06	1.91563e+06	1.92218e+06	1.9092e+06	2.02663e+06	2.08911e+06	1.75567e+06	1.90328e+06	228973	52565.3	1.64776e+06
N-Acetylphenylalanine	3.78	level1			206.083	96.8	C11H13NO3	NEG	HMDB0000512	2018-61-3	C03519	Organic acids and derivatives	有机酸及其衍生物	Carboxylic acids and derivatives	Amino acids, peptides, and analogues	CBQJSKKFNMDLON-JTQLQIEISA-N	719063	492928	676517	526446	492392	569401	912630	900486	420418	882489	426779	531572	626691	772876	384593	595531	373841	548982	566085	502343	502959	517932	460210
3-Methyluridine	3.77	level1			257.079	53.3	C10H14N2O6	NEG	HMDB0004813	2140-69-4		Nucleosides, nucleotides, and analogues	核苷、核苷酸和类似物	Pyrimidine nucleosides	Pyrimidine nucleosides	UTQUILVPBZEHTK-UHFFFAOYSA-N	4.10986e+06	4.44389e+06	3.80086e+06	3.82023e+06	5.00475e+06	5.47382e+06	4.3017e+06	4.03182e+06	4.59492e+06	5.25102e+06	4.91706e+06	3.81465e+06	3.94514e+06	4.86087e+06	3.98641e+06	5.64121e+06	2.63119e+06	5.03805e+06	5.30138e+06	5.80569e+06	4.54974e+06	4.81924e+06	4.4402e+06
Taurodeoxycholic acid	3.77	level1			498.291	40.7	C26H45NO6S	NEG	HMDB0000896	516-50-7	C05463	Lipids and lipid-like molecules	脂质和类脂分子	Steroids and steroid derivatives	Bile acids, alcohols and derivatives	AWDRATDZQPNJFN-VAYUFCLWSA-N	3.1826e+06	4.2801e+06	2.33262e+06	1.65728e+06	2.34855e+06	5.71954e+06	4.3197e+06	1.98474e+06	6.00553e+06	6.0954e+07	2.21579e+06	794296	6.79348e+06	6.18907e+06	5.06847e+06	1.76913e+06	712224	1.37303e+06	554819	1.00087e+06	4.66934e+06	4.22644e+06	5.72831e+06
Phthalide	3.77	level1			135.045	33.6	C8H6O2	POS	HMDB0032469	87-41-2	C18611	Organoheterocyclic compounds	有机杂环化合物	Isocoumarans	Isobenzofuranones	WNZQDUSMALZDQF-UHFFFAOYSA-N	2.28303e+06	1.75891e+06	1.15454e+06	1.48001e+06	1.56491e+06	1.65597e+06	1.60729e+06	1.75139e+06	1.21841e+06	1.2593e+06	1.55955e+06	1.7648e+06	1.43278e+06	8.48936e+06	1.56718e+06	7.2784e+06	1.1225e+06	1.48545e+06	1.38129e+06	2.08347e+06	1.9811e+06	1.98329e+06	1.40929e+06
Linoleic acid	3.77	level1			279.234	39.3	C18H32O2	NEG	HMDB0000673	60-33-3	C01595	Lipids and lipid-like molecules	脂质和类脂分子	Fatty Acyls	Lineolic acids and derivatives	OYHQOLUKZRVURQ-HZJYTTRNSA-N	2.52626e+07	1.1409e+07	2.00067e+07	2.01498e+07	2.87044e+07	1.74466e+07	1.83267e+07	1.17576e+07	1.64751e+07	1.2745e+07	1.68867e+07	1.20477e+07	1.8003e+07	1.67411e+07	2.2649e+07	1.08841e+08	9.48843e+07	1.5882e+07	1.31553e+07	1.89357e+07	2.44968e+07	2.33045e+07	2.51692e+07
Propylgallate	3.77	level1			211.059	26.7	C10H12O5	NEG	HMDB0033835	121-79-9	C11155	Benzenoids	苯环型化合物	Benzene and substituted derivatives	Benzoic acids and derivatives	ZTHYODDOHIVTJV-UHFFFAOYSA-N	6.63043e+06	5.35769e+06	3.80716e+06	3.80282e+06	6.79065e+06	4.14288e+06	5.15295e+06	7.55939e+06	4.82227e+06	5.15482e+06	9.61591e+06	6.91929e+06	7.23472e+06	7.28847e+06	5.40261e+06	3.33826e+06	3.45092e+06	4.10762e+06	6.0463e+06	6.05693e+06	4.47022e+06	4.86063e+06	4.66586e+06
3-Hydroxyisovaleric acid	3.76	level1			117.056	101.8	C5H10O3	NEG	HMDB0000754	625-08-1	C20827	Lipids and lipid-like molecules	脂质和类脂分子	Fatty Acyls	Fatty acids and conjugates	AXFYFNCPONWUHW-UHFFFAOYSA-N	5.78399e+06	3.3048e+06	5.81166e+06	5.93894e+06	6.06753e+06	3.60914e+06	3.45999e+06	3.53126e+06	2.80928e+06	4.58845e+06	3.94146e+06	3.85778e+06	2.98452e+06	3.20017e+06	3.19869e+06	2.8019e+06	1.42362e+07	3.02083e+06	2.93218e+06	3.15611e+06	4.02114e+06	3.85881e+06	3.82318e+06
1,3-Dimethyluric acid	3.76	level1			195.053	127.1	C7H8N4O3	NEG	HMDB0001857	944-73-0		Organoheterocyclic compounds	有机杂环化合物	Imidazopyrimidines	Purines and purine derivatives	OTSBKHHWSQYEHK-UHFFFAOYSA-N	43013.6	607308	692200	642138	41451.9	87385.6	90649.4	55347	1.10274e+06	101351	63249.1	661627	125625	59169.2	190982	47179.5	61425.6	18174.8	62957.5	352348	199892	125767	133337
5-Methylcytidine	3.76	level1			258.11	143.4	C10H15N3O5	POS	HMDB0000982	2140-61-6		Nucleosides, nucleotides, and analogues	核苷、核苷酸和类似物	Pyrimidine nucleosides	Pyrimidine nucleosides	ZAYHVCMSTBRABG-JXOAFFINSA-N	612828	930989	802666	790533	803046	853050	700217	627995	716457	871478	779126	668632	554100	554211	807436	56118.1	754387	481015	598059	864771	797379	754350	757456
Alfacalcidol	3.76	level1			383.333	21.2	C27H44O2	POS	HMDB0015504	41294-56-8	D01518	Lipids and lipid-like molecules	脂质和类脂分子	Steroids and steroid derivatives	Vitamin D and derivatives	OFHCOWSQAMBJIW-AVJTYSNKSA-N	36056.9	209970	232224	277038	217209	492820	146456	305961	783833	230062	919379	352985	321642	386938	234523	462793	7.03842e+06	193306	384361	786844	372618	295486	338097
Ethyl 3-hydroxybenzoate	3.76	level1			165.056	38.4	C9H10O3	NEG		7781-98-8		Benzenoids	苯环型化合物	Benzene and substituted derivatives	Benzoic acids and derivatives	MWSMNBYIEBRXAL-UHFFFAOYSA-N	9.94179e+06	6.08697e+06	1.0256e+07	1.07684e+07	1.04068e+07	1.67012e+07	7.44921e+06	6.45856e+06	6.04625e+06	1.64685e+07	1.43625e+07	5.33855e+06	8.32012e+06	8.70536e+06	6.6478e+06	4.47711e+06	1.04924e+07	4.37593e+06	5.89954e+06	6.2446e+06	8.38241e+06	8.64905e+06	8.41095e+06
2-Phenyllactic acid	3.76	level1			165.056	38.4	C9H10O3	NEG	HMDB0142137	515-30-0		Benzenoids	苯环型化合物	Benzene and substituted derivatives	Benzene and substituted derivatives	NWCHELUCVWSRRS-UHFFFAOYSA-N	9.94179e+06	6.08697e+06	1.0256e+07	1.07684e+07	1.04068e+07	1.67012e+07	7.44921e+06	6.45856e+06	6.04625e+06	1.64685e+07	1.43625e+07	5.33855e+06	8.32012e+06	8.70536e+06	6.6478e+06	4.47711e+06	1.04924e+07	4.37593e+06	5.89954e+06	6.2446e+06	8.38241e+06	8.64905e+06	8.41095e+06
2',6'-Dihydroxyacetophenone	3.76	level1			135.045	33.6	C8H8O3	POS	HMDB0029660	699-83-2		Organic oxygen compounds	有机含氧化合物	Organooxygen compounds	Carbonyl compounds	YPTJKHVBDCRKNF-UHFFFAOYSA-N	2.28303e+06	1.75891e+06	1.15454e+06	1.48001e+06	1.56491e+06	1.65597e+06	1.60729e+06	1.75139e+06	1.21841e+06	1.2593e+06	1.55955e+06	1.7648e+06	1.43278e+06	8.48936e+06	1.56718e+06	7.2784e+06	1.1225e+06	1.48545e+06	1.38129e+06	2.08347e+06	1.9811e+06	1.98329e+06	1.40929e+06
Car(18:0)	3.76	level1			428.376	86.2	C25H49NO4	POS	HMDB0000848	25597-09-5		Lipids and lipid-like molecules	脂质和类脂分子	Fatty Acyls	Fatty acid esters	FNPHNLNTJNMAEE-HSZRJFAPSA-N	2.51866e+06	1.69258e+06	2.99075e+06	2.99106e+06	2.80219e+06	1.34606e+06	1.83732e+06	1.44592e+06	1.98892e+06	1.88604e+06	5.13107e+06	4.63401e+06	1.02379e+06	3.82025e+06	2.39767e+06	0	6.71646e+07	1.27874e+06	1.06891e+06	2.53836e+06	4.87679e+06	4.93734e+06	5.43803e+06
Crotonoside	3.76	level1			282.085	155.6	C10H13N5O5	NEG		1818-71-9	C08432	Nucleosides, nucleotides, and analogues	核苷、核苷酸和类似物	Purine nucleosides	Purine nucleosides	MIKUYHXYGGJMLM-UUOKFMHZSA-N	132966	147674	87185.9	72028.6	82590.6	189240	140439	352465	53753.2	288123	40231.6	28107.5	18738.7	152969	73715.5	41691.8	27323	79710.2	157543	0	322450	292508	264517
1-Oleoyl-sn-glycerol 3-phosphate	3.76	level1			435.253	116.8	C21H41O7P	NEG	HMDB0007855	22556-62-3		Lipids and lipid-like molecules	脂质和类脂分子	Glycerophospholipids	Glycerophosphates	WRGQSWVCFNIUNZ-KTKRTIGZSA-N	153849	263490	457355	517293	449847	341124	343206	201299	121764	188160	314787	459032	251565	322939	231590	27292.3	132484	323445	267461	277067	314433	146305	301587
Glyco-beta-muricholic acid	3.76	level1			446.292	115.5	C26H43NO6	NEG	HMDB0240607	66225-78-3						ZQYUKJFJPJDMMR-DLUUSONCSA-N	202304	22440.1	331935	378650	68696	0	222122	673097	0	177352	121779	0	2.03194e+06	608478	187269	490699	112202	59785.7	0	0	262356	271042	252488
Azomycin	3.76	level1			112.016	40	C3H3N3O2	NEG	HMDB0245259	527-73-1	C14531	Organic 1,3-dipolar compounds	有机1,3-偶极化合物	Allyl-type 1,3-dipolar organic compounds	Organic nitro compounds	YZEUHQHUFTYLPH-UHFFFAOYSA-N	914165	947130	1.16537e+06	2.88406e+06	1.01852e+06	1.04814e+06	1.15669e+06	1.00456e+06	1.36061e+06	1.11252e+06	1.12597e+06	844110	1.05914e+06	100866	1.05883e+06	1.06625e+06	3.83593e+06	838976	1.35127e+06	749299	1.81185e+06	2.98103e+06	1.81141e+06
9-Oxooctadecanoic acid	3.76	level1			297.244	39.1	C18H34O3	NEG	HMDB0030979	4114-74-3		Lipids and lipid-like molecules	脂质和类脂分子	Fatty Acyls	Fatty acids and conjugates	KNYQSFOUGYMRDE-UHFFFAOYSA-N	1.29302e+06	1.62765e+06	2.8408e+06	1.2521e+06	1.71866e+06	1.83406e+06	1.43407e+06	2.50177e+06	1.33851e+06	1.46168e+06	1.56055e+06	1.35669e+06	2.41886e+06	2.49548e+06	1.46707e+06	1.71741e+06	2.18232e+06	2.18967e+06	1.21039e+06	1.32929e+06	2.97472e+06	1.60473e+06	1.58645e+06
Glycodeoxycholic acid	3.75	level1			448.308	127.9	C26H43NO5	NEG	HMDB0000631	360-65-6|16409-34-0	C05464	Lipids and lipid-like molecules	脂质和类脂分子	Steroids and steroid derivatives	Bile acids, alcohols and derivatives	WVULKSPCQVQLCU-BUXLTGKBSA-N	1.22508e+07	1.06794e+07	6.94439e+06	6.81548e+06	3.45446e+06	3.64761e+06	7.81504e+06	3.66046e+06	1.6094e+07	3.28127e+07	9.67024e+06	2.58753e+06	1.69752e+07	1.65146e+07	4.17935e+06	4.48279e+06	2.52528e+06	1.63712e+06	2.97161e+06	2.22604e+06	8.25072e+06	7.99408e+06	7.92895e+06
4-Aminobutyric acid (GABA)	3.75	level1			102.056	193.5	C4H9NO2	NEG	HMDB0000112	56-12-2	C00334	Organic acids and derivatives	有机酸及其衍生物	Carboxylic acids and derivatives	Amino acids, peptides, and analogues	BTCSSZJGUNDROE-UHFFFAOYSA-N	2.16573e+06	1.21598e+06	543962	592648	1.29201e+06	801842	3.92953e+06	646138	530515	503376	1.18166e+06	960219	1.148e+06	715022	1.72666e+06	835856	1.75239e+06	1.01672e+06	1.23976e+06	1.10304e+06	2.66502e+06	2.16742e+06	2.46574e+06
1-Methylguanine	3.75	level1			166.073	93.5	C6H7N5O	POS	HMDB0003282	938-85-2	C04152	Organoheterocyclic compounds	有机杂环化合物	Imidazopyrimidines	Purines and purine derivatives	RFLVMTUMFYRZCB-UHFFFAOYSA-N	4.7893e+06	4.87452e+06	7.60561e+06	6.87145e+06	4.56797e+06	5.13313e+06	5.56746e+06	3.74419e+06	4.23118e+06	5.83659e+06	3.98433e+06	2.72041e+06	4.90747e+06	4.70733e+06	4.35344e+06	3.2953e+06	8.75669e+06	2.89382e+06	4.74169e+06	4.3609e+06	4.43594e+06	4.3283e+06	4.49754e+06
6-Hydroxynorleucine	3.75	level1			146.083	178	C6H13NO3	NEG		6033-32-5		Organic acids and derivatives	有机酸及其衍生物	Carboxylic acids and derivatives	Amino acids, peptides, and analogues	OLUWXTFAPJJWPL-YFKPBYRVSA-N	1.18419e+06	1.58527e+06	940396	934860	1.19379e+06	835689	904607	956543	770817	703520	1.06595e+06	710582	954568	1.18111e+06	883025	566322	485032	577006	584015	682192	952833	755015	805952
Ethyl 4-hydroxybenzoate	3.75	level1			165.056	38.4	C9H10O3	NEG	HMDB0032573	120-47-8	D01647	Benzenoids	苯环型化合物	Benzene and substituted derivatives	Benzoic acids and derivatives	NUVBSKCKDOMJSU-UHFFFAOYSA-N	9.94179e+06	6.08697e+06	1.0256e+07	1.07684e+07	1.04068e+07	1.67012e+07	7.44921e+06	6.45856e+06	6.04625e+06	1.64685e+07	1.43625e+07	5.33855e+06	8.32012e+06	8.70536e+06	6.6478e+06	4.47711e+06	1.04924e+07	4.37593e+06	5.89954e+06	6.2446e+06	8.38241e+06	8.64905e+06	8.41095e+06
LPC(18:0/0:0)	3.75	level1			524.373	114.8	C26H54NO7P	POS	HMDB0010384	19420-57-6		Lipids and lipid-like molecules	脂质和类脂分子	Glycerophospholipids	Glycerophosphocholines	IHNKQIMGVNPMTC-RUZDIDTESA-N	1.48961e+09	5.95085e+08	1.08565e+09	1.11398e+09	8.17751e+08	7.56597e+08	6.85947e+08	1.27763e+09	7.71412e+08	5.77569e+08	1.74868e+09	1.42857e+09	9.91495e+08	2.08864e+09	1.02838e+09	8.67252e+07	1.27547e+09	8.80735e+08	1.19859e+09	8.36846e+08	1.08218e+09	1.01088e+09	1.00903e+09
Palmitoylcarnitine (Car(16:0))	3.75	level1			400.344	93.5	C23H45NO4	POS	HMDB0000222	2364-67-2	C02990	Lipids and lipid-like molecules	脂质和类脂分子	Fatty Acyls	Fatty acid esters	XOMRRQXKHMYMOC-OAQYLSRUSA-N	8.93751e+06	5.2716e+06	1.08049e+07	8.19256e+06	1.3919e+07	5.8663e+06	6.23879e+06	4.36476e+06	7.67982e+06	5.13658e+06	1.18839e+07	1.64894e+07	4.88247e+06	7.82325e+06	8.91521e+06	0	1.34054e+08	4.03834e+06	4.1869e+06	7.53989e+06	1.21159e+07	7.99294e+06	1.14895e+07
3,5-Dihydroxybenzyl alcohol	3.75	level1			139.04	43.8	C7H8O3	NEG		29654-55-5		Benzenoids	苯环型化合物	Phenols	Benzenediols	NGYYFWGABVVEPL-UHFFFAOYSA-N	199451	1.00177e+06	1.26711e+06	1.62543e+06	1.01472e+06	5.48664e+06	798959	4.10112e+06	7.13497e+06	543485	2.18073e+06	1.14921e+06	1.64247e+06	1.60185e+06	1.47581e+06	497632	697934	594461	6.30494e+06	3.20234e+06	2.03481e+06	2.50119e+06	2.16527e+06
Valsartan (Drug)	3.75	level1			434.221	39.5	C24H29N5O3	NEG	HMDB0014323	137862-53-4	D00400	Organic acids and derivatives	有机酸及其衍生物	Carboxylic acids and derivatives	Amino acids, peptides, and analogues	ACWBQPMHZXGDFX-QFIPXVFZSA-N	0	0	0	0	0	0	0	0	0	4.55802e+07	0	0	0	0	0	0	0	0	0	12440.8	1.62473e+06	1.4968e+06	1.5512e+06
11-Dehydrocorticosterone	3.75	level1			325.185	15	C21H28O4	NEG	HMDB0004029	72-23-1	C05490	Lipids and lipid-like molecules	脂质和类脂分子	Steroids and steroid derivatives	Hydroxysteroids	FUFLCEKSBBHCMO-KJQYFISQSA-N	3.32931e+08	3.29698e+08	4.4526e+08	3.50896e+08	4.51877e+08	4.24315e+08	2.71751e+08	2.77936e+08	4.38259e+08	3.38474e+08	3.13482e+08	3.50757e+08	4.27294e+08	4.87374e+08	2.84982e+08	3.99103e+08	4.0482e+08	3.50965e+08	2.87083e+08	3.16983e+08	3.22147e+08	3.32768e+08	3.38351e+08
7,12-Dioxolithocholic acid	3.74	level1			385.239	32.5	C24H36O5	NEG		517-33-9		Lipids and lipid-like molecules	脂质和类脂分子	Steroids and steroid derivatives	Bile acids, alcohols and derivatives	MAFJMPFLJJCSTB-FQBQTYDJSA-N	1.99386e+06	757641	588601	687908	1.34253e+06	232563	766586	284081	186258	600372	1.47153e+06	582802	568922	1.01628e+06	1.47084e+06	5.15199e+06	129025	178462	348743	461364	631300	684805	657754
Docebenone	3.74	level1			325.185	15	C21H26O3	NEG	HMDB0247732	80809-81-0	C01349	Lipids and lipid-like molecules	脂质和类脂分子	Fatty Acyls	Fatty alcohols	WDEABJKSGGRCQA-UHFFFAOYSA-N	3.32931e+08	3.29698e+08	4.4526e+08	3.50896e+08	4.51877e+08	4.24315e+08	2.71751e+08	2.77936e+08	4.38259e+08	3.38474e+08	3.13482e+08	3.50757e+08	4.27294e+08	4.87374e+08	2.84982e+08	3.99103e+08	4.0482e+08	3.50965e+08	2.87083e+08	3.16983e+08	3.22147e+08	3.32768e+08	3.38351e+08
3-Methylthiopropionic acid	3.74	level1			119.017	39.2	C4H8O2S	NEG	HMDB0001527	646-01-5	C08276	Lipids and lipid-like molecules	脂质和类脂分子	Fatty Acyls	Fatty acids and conjugates	CAOMCZAIALVUPA-UHFFFAOYSA-N	1.41297e+06	4.01575e+06	1.76689e+06	1.74983e+06	1.62776e+06	1.78028e+06	1.89718e+06	6.04197e+06	2.03185e+06	1.82591e+06	1.73053e+06	1.50542e+06	1.44159e+06	5.04477e+06	1.87697e+06	2.47065e+06	607701	1.5811e+06	1.52357e+06	1.76708e+06	1.58579e+06	1.7743e+06	3.57818e+06
Indole-3-methyl acetate	3.73	level1			188.072	38.7	C11H11NO2	NEG	HMDB0029738	1912-33-0	C20635	Organoheterocyclic compounds	有机杂环化合物	Indoles and derivatives	Indolyl carboxylic acids and derivatives	KTHADMDGDNYQRX-UHFFFAOYSA-N	1.74351e+07	2.43915e+07	3.16547e+06	3.0938e+06	1.51433e+07	23002.2	2.5174e+07	1.13379e+07	586263	8.64459e+06	2.99037e+06	1.11556e+06	5.31702e+06	1.9161e+07	1.43179e+07	6.78091e+06	2.09538e+06	1.94746e+07	2.03333e+07	3.07919e+06	1.09723e+07	1.0344e+07	1.02235e+07
Phosphate	3.73	level1			96.9699	287.4	H3O4P	NEG	HMDB0001429	7664-38-2	C00009					NBIIXXVUZAFLBC-UHFFFAOYSA-N	1.04627e+07	1.14864e+07	6.94321e+06	5.30886e+06	3.72633e+06	4.49641e+06	8.26218e+06	5.81675e+06	8.74788e+06	3.82086e+06	4.71337e+06	4.00652e+06	7.25105e+06	1.31958e+07	6.85173e+06	1.23896e+07	8.93138e+06	5.04399e+06	2.99577e+06	8.21932e+06	1.85611e+07	1.35491e+07	8.28995e+06
Diglycine	3.73	level1			131.047	221.6	C4H8N2O3	NEG	HMDB0011733	556-50-3	C02037	Organic acids and derivatives	有机酸及其衍生物	Carboxylic acids and derivatives	Amino acids, peptides, and analogues	YMAWOPBAYDPSLA-UHFFFAOYSA-N	766831	1.40322e+06	787902	813319	1.09218e+06	1.02957e+06	1.08877e+06	1.00276e+06	787692	617406	2.29502e+06	566531	1.10944e+06	1.183e+06	670771	62551.8	2.71188e+06	688287	817074	772449	921797	879429	880523
Ala-Gly	3.73	level1			145.062	219.5	C5H10N2O3	NEG	HMDB0006899	687-69-4		Organic acids and derivatives	有机酸及其衍生物	Carboxylic acids and derivatives	Amino acids, peptides, and analogues	CXISPYVYMQWFLE-VKHMYHEASA-N	4.62785e+07	6.15439e+07	4.01916e+07	4.17052e+07	5.32437e+07	5.35591e+07	4.61094e+07	4.45303e+07	4.73894e+07	3.76546e+07	4.39547e+07	2.86034e+07	4.36476e+07	4.89223e+07	3.38259e+07	161897	3.27294e+07	2.93532e+07	3.86741e+07	2.85717e+07	3.92182e+07	4.01691e+07	3.52972e+07
Glycolate	3.73	level1			75.0089	117.1	C2H4O3	NEG	HMDB0000115	79-14-1	C00160	Organic acids and derivatives	有机酸及其衍生物	Hydroxy acids and derivatives	Alpha hydroxy acids and derivatives	AEMRFAOFKBGASW-UHFFFAOYSA-N	2.56036e+06	2.19412e+06	2.11781e+06	2.18784e+06	2.0623e+06	2.28171e+06	2.31373e+06	2.19014e+06	2.08212e+06	1.99398e+06	2.5344e+06	2.28648e+06	2.05212e+06	2.96085e+06	2.22943e+06	1.19989e+06	1.81849e+06	2.11315e+06	2.32541e+06	2.04511e+06	2.04531e+06	1.3585e+06	1.26674e+06
Acadesine (Drug)	3.73	level1			239.079	40.5	C9H14N4O5	NEG	HMDB0062179		D02742	Nucleosides, nucleotides, and analogues	核苷、核苷酸和类似物	Imidazole ribonucleosides and ribonucleotides	Imidazole ribonucleosides and ribonucleotides	RTRQQBHATOEIAF-GIMIYPNGSA-N	987143	801269	767120	723851	607789	1.15047e+06	1.03441e+06	881724	826902	2.07609e+06	845252	849220	2.02273e+06	1.15295e+06	620790	526988	674509	646630	739516	878268	1.27205e+06	839058	765374
2',4',6'-Trihydroxyacetophenone	3.73	level1			167.035	39.6	C8H8O4	NEG	HMDB0029644	480-66-0	C21895	Organic oxygen compounds	有机含氧化合物	Organooxygen compounds	Carbonyl compounds	XLEYFDVVXLMULC-UHFFFAOYSA-N	466262	1.1374e+06	1.22234e+06	1.31366e+06	2.00046e+06	1.10054e+07	916578	1.07449e+07	4.87625e+06	908290	3.60701e+06	2.46768e+06	1.60178e+06	4.79521e+06	2.20576e+06	1.41477e+06	96169.2	881241	4.62108e+06	4.82627e+06	2.10154e+06	2.37516e+06	1.91789e+06
Butyllactate	3.73	level1			145.087	38.5	C7H14O3	NEG	HMDB0040254	138-22-7		Organic acids and derivatives	有机酸及其衍生物	Carboxylic acids and derivatives	Carboxylic acid derivatives	MRABAEUHTLLEML-UHFFFAOYSA-N	1.18967e+06	567248	906579	932398	798877	959381	407188	1.09058e+06	743950	1.49621e+06	1.25773e+06	295879	950782	222779	819834	1.27168e+06	2.82837e+06	441786	441913	400969	935566	642606	388554
Royal jelly acid	3.73	level1			185.119	34.9	C10H18O3	NEG	HMDB0244269	14113-05-4		Organic acids and derivatives	有机酸及其衍生物	Hydroxy acids and derivatives	Medium-chain hydroxy acids and derivatives	QHBZHVUGQROELI-SOFGYWHQSA-N	2.72972e+06	1.80837e+06	2.86398e+06	3.13215e+06	1.00797e+07	982396	1.2926e+06	2.78414e+06	1.59299e+06	774117	1.37368e+06	977189	673850	1.03818e+06	1.25378e+06	3.20905e+06	1.25373e+06	2.64198e+06	2.2439e+06	673173	1.0152e+06	1.03276e+06	3.25355e+06
2-Methylguanosine	3.72	level1			298.116	102.1	C11H15N5O5	POS	HMDB0005862	2140-77-4		Nucleosides, nucleotides, and analogues	核苷、核苷酸和类似物	Purine nucleosides	Purine nucleosides	SLEHROROQDYRAW-KQYNXXCUSA-N	4.24506e+06	3.98194e+06	3.25211e+06	3.63484e+06	3.131e+06	3.59561e+06	3.85918e+06	3.50151e+06	3.1487e+06	4.5796e+06	3.39926e+06	2.69251e+06	3.12209e+06	2.12033e+06	3.52232e+06	3.9655e+06	210873	2.49237e+06	3.02e+06	3.11308e+06	2.8903e+06	2.47596e+06	3.35838e+06
Caplamin	3.72	level1			130.088	185	C6H13NO2	NEG	HMDB0001901	60-32-2	C02378	Lipids and lipid-like molecules	脂质和类脂分子	Fatty Acyls	Fatty acids and conjugates	SLXKOJJOQWFEFD-UHFFFAOYSA-N	6.62074e+06	7.07917e+06	7.76807e+06	1.86905e+07	67838	6.594e+06	7.71506e+06	7.16222e+06	6.78079e+06	6.49543e+06	7.32355e+06	6.82235e+06	7.06758e+06	7.06526e+06	7.49072e+06	7.1519e+06	9.57461e+06	49868.4	6.18746e+06	6.86581e+06	9.97201e+06	69376.7	6.65022e+06
Glu-Arg	3.72	level1			304.163	275.1	C11H21N5O5	POS	HMDB0028813	7219-59-2		Organic acids and derivatives	有机酸及其衍生物	Carboxylic acids and derivatives	Amino acids, peptides, and analogues	MPZWMIIOPAPAKE-BQBZGAKWSA-N	629387	897723	870345	726767	686445	771172	699112	547278	772583	603287	875817	582062	619346	567778	706442	108201	78793	400694	790089	788394	501448	156168	449278
Chlorhexidine (diacetate)	3.72	level1			505.213	180.6	C22H30Cl2N10	POS	HMDB0015016	55-56-1	C06902	Benzenoids	苯环型化合物	Benzene and substituted derivatives	Halobenzenes	GHXZTYHSJHQHIJ-UHFFFAOYSA-N	93563.2	193191	164199	140721	152625	175103	195261	258133	150107	90997.3	217003	182469	138618	713610	2.05929e+06	89300.9	62269.4	1.91941e+06	180898	163852	230862	245041	275396
Pro-Phe	3.72	level1			263.14	165.3	C14H18N2O3	POS	HMDB0011179	13589-02-1		Organic acids and derivatives	有机酸及其衍生物	Carboxylic acids and derivatives	Amino acids, peptides, and analogues	IWIANZLCJVYEFX-RYUDHWBXSA-N	206195	286280	407590	361710	470778	258949	400726	323752	187713	376366	995146	570146	262132	323644	315641	181808	189994	289128	9.69905e+06	323514	364895	290129	288014
5-Methylcytosine	3.72	level1			126.067	123.7	C5H7N3O	POS	HMDB0002894	554-01-8	C02376	Organoheterocyclic compounds	有机杂环化合物	Diazines	Pyrimidines and pyrimidine derivatives	LRSASMSXMSNRBT-UHFFFAOYSA-N	1.93881e+06	2.38643e+06	1.62317e+06	1.87436e+06	2.79878e+06	2.63503e+06	4.89978e+06	3.13021e+06	2.57459e+06	1.85422e+06	2.98839e+06	1.81558e+06	2.60176e+06	2.35619e+06	2.04865e+06	5.21503e+06	2.84351e+06	5.15129e+06	5.22686e+06	1.73527e+06	5.15673e+06	5.12028e+06	1.58873e+06
Nicotinate	3.72	level1			124.04	97.5	C6H5NO2	POS	HMDB0001488	59-67-6	C00253	Organoheterocyclic compounds	有机杂环化合物	Pyridines and derivatives	Pyridinecarboxylic acids and derivatives	PVNIIMVLHYAWGP-UHFFFAOYSA-N	1.30765e+06	2.23559e+06	6.83138e+06	5.78381e+06	1.93343e+06	1.40637e+06	675777	2.20083e+06	1.13717e+06	4.71091e+06	1.33111e+06	379557	824173	777063	1.15274e+06	1.27778e+06	4.36724e+06	2.57083e+06	1.69829e+06	1.22304e+06	996977	530406	674018
Lauramine oxide	3.72	level1			230.249	45.8	C14H31NO	POS		1643-20-5		Organic nitrogen compounds	有机含氮化合物	Organonitrogen compounds	Aminoxides	SYELZBGXAIXKHU-UHFFFAOYSA-N	4.08534e+06	4.15756e+06	4.11512e+06	2.85559e+06	5.51561e+06	7.37367e+06	3.79131e+06	3.78502e+06	3.61568e+06	3.20302e+06	3.12156e+06	3.56947e+06	5.74277e+06	4.03528e+06	3.8914e+06	4.12496e+06	3.24004e+07	4.17747e+06	3.95784e+06	3.94496e+06	6.08011e+06	6.06671e+06	6.10327e+06
Propionic acid	3.72	level1			73.0296	37.1	C3H6O2	NEG	HMDB0000237	79-09-4	C00163	Organic acids and derivatives	有机酸及其衍生物	Carboxylic acids and derivatives	Carboxylic acids	XBDQKXXYIPTUBI-UHFFFAOYSA-N	4.81869e+06	4.92517e+06	5.50746e+06	4.91654e+06	4.55769e+06	4.64671e+06	4.59461e+06	4.76386e+06	3.74428e+06	4.75989e+06	3.09382e+06	4.26276e+06	4.89243e+06	6.36582e+06	4.27556e+06	1.15168e+07	2.02809e+06	4.41169e+06	4.42059e+06	4.34798e+06	4.64517e+06	5.44954e+06	5.66924e+06
Oxypurinol	3.71	level1			151.026	114.9	C5H4N4O2	NEG	HMDB0000786	2465-59-0	C07599	Organoheterocyclic compounds	有机杂环化合物	Imidazopyrimidines	Purines and purine derivatives	HXNFUBHNUDHIGC-UHFFFAOYSA-N	1.05666e+07	8.50364e+06	1.26009e+07	1.32965e+07	1.26517e+07	1.77572e+07	9.75427e+06	9.57041e+06	1.76382e+07	2.15263e+07	1.64476e+07	1.02385e+07	8.86354e+06	1.15123e+07	2.46982e+07	2.08288e+07	3.21937e+07	9.06581e+06	9.70506e+06	1.56964e+07	1.53413e+07	1.48174e+07	1.56884e+07
Actarit	3.71	level1			192.067	96.9	C10H11NO3	NEG	HMDB0247976	18699-02-0	D01395	Benzenoids	苯环型化合物	Benzene and substituted derivatives	Benzene and substituted derivatives	MROJXXOCABQVEF-UHFFFAOYSA-N	865162	676162	818935	808303	714124	531855	539273	657345	423880	777403	529179	571319	524426	690065	1.08852e+06	829775	369288	514853	766369	565230	458550	629453	490692
Desaminotyrosine	3.71	level1			165.056	38.4	C9H10O3	NEG	HMDB0002199	501-97-3	C01744	Phenylpropanoids and polyketides	苯丙素类和聚酮类	Phenylpropanoic acids	Phenylpropanoic acids	NMHMNPHRMNGLLB-UHFFFAOYSA-N	9.94179e+06	6.08697e+06	1.0256e+07	1.07684e+07	1.04068e+07	1.67012e+07	7.44921e+06	6.45856e+06	6.04625e+06	1.64685e+07	1.43625e+07	5.33855e+06	8.32012e+06	8.70536e+06	6.6478e+06	4.47711e+06	1.04924e+07	4.37593e+06	5.89954e+06	6.2446e+06	8.38241e+06	8.64905e+06	8.41095e+06
(1-Hydroxycyclohexyl)acetic acid	3.71	level1			157.087	32.5	C8H14O3	NEG		14399-63-4		Organic oxygen compounds	有机含氧化合物	Organooxygen compounds	Alcohols and polyols	AADJJWDBCQRALD-UHFFFAOYSA-N	3.7843e+06	1.14703e+06	2.68213e+06	6.60091e+06	7.03837e+06	2.85956e+06	5.79182e+06	2.25177e+06	4.6095e+06	3.82021e+06	626333	5.98959e+06	4.75178e+06	7.61227e+06	2.36622e+06	1.61057e+06	646093	1.49376e+06	5.85769e+06	949690	2.26058e+06	2.2363e+06	2.21574e+06
Isonicotinic acid	3.71	level1			124.04	97.5	C6H5NO2	POS	HMDB0060665	55-22-1	C07446	Organoheterocyclic compounds	有机杂环化合物	Pyridines and derivatives	Pyridinecarboxylic acids and derivatives	TWBYWOBDOCUKOW-UHFFFAOYSA-N	1.30765e+06	2.23559e+06	6.83138e+06	5.78381e+06	1.93343e+06	1.40637e+06	675777	2.20083e+06	1.13717e+06	4.71091e+06	1.33111e+06	379557	824173	777063	1.15274e+06	1.27778e+06	4.36724e+06	2.57083e+06	1.69829e+06	1.22304e+06	996977	530406	674018
Cyclopropylacetic acid	3.71	level1			99.0454	99.4	C5H8O2	NEG		5239-82-7		Organic acids and derivatives	有机酸及其衍生物	Carboxylic acids and derivatives	Carboxylic acids	KVVDRQDTODKIJD-UHFFFAOYSA-N	1.15013e+06	726591	736198	600039	743146	1.90509e+06	1.0143e+06	1.00084e+06	1.81613e+06	726549	490752	685661	1.23164e+06	466266	760647	814013	1.80299e+06	1.24387e+06	251716	495279	964961	1.06901e+06	947106
Prostaglandin B2 (PGB2)	3.71	level1			333.208	52.6	C20H30O4	NEG	HMDB0004236	13367-85-6	C05954	Lipids and lipid-like molecules	脂质和类脂分子	Fatty Acyls	Eicosanoids	PRFXRIUZNKLRHM-HKVRTXJWSA-N	504077	574574	666931	661772	958672	406440	493033	388357	365226	278179	598766	614941	761390	861892	638369	983756	388682	482397	960414	456062	601501	506654	668318
Allopurinol	3.7	level1			135.032	74.3	C5H4N4O	NEG	HMDB0014581	315-30-0		Organoheterocyclic compounds	有机杂环化合物	Pyrazolopyrimidines	Pyrazolo[3,4-d]pyrimidines	OFCNXPDARWKPPY-UHFFFAOYSA-N	2.19447e+07	1.25767e+07	4.0507e+07	4.04344e+07	1.23881e+07	2.32851e+07	1.40577e+07	1.2785e+07	3.80262e+07	3.98033e+07	3.19329e+07	1.5716e+07	9.13003e+06	1.19388e+07	5.58934e+07	1.84858e+07	9.12499e+08	8.95456e+06	1.24532e+07	4.77785e+07	1.19318e+08	1.1719e+08	1.19878e+08
Gly-Ala	3.7	level1			145.062	219.5	C5H10N2O3	NEG	HMDB0252875	3695-73-6		Organic acids and derivatives	有机酸及其衍生物	Carboxylic acids and derivatives	Amino acids, peptides, and analogues	VPZXBVLAVMBEQI-VKHMYHEASA-N	4.62785e+07	6.15439e+07	4.01916e+07	4.17052e+07	5.32437e+07	5.35591e+07	4.61094e+07	4.45303e+07	4.73894e+07	3.76546e+07	4.39547e+07	2.86034e+07	4.36476e+07	4.89223e+07	3.38259e+07	161897	3.27294e+07	2.93532e+07	3.86741e+07	2.85717e+07	3.92182e+07	4.01691e+07	3.52972e+07
Acetylproline	3.7	level1			156.067	196.5	C7H11NO3	NEG	HMDB0242126	1074-79-9		Organic acids and derivatives	有机酸及其衍生物	Carboxylic acids and derivatives	Amino acids, peptides, and analogues	GNMSLDIYJOSUSW-UHFFFAOYSA-N	185581	155235	110317	115431	143465	134356	131738	135357	140782	115362	104717	155198	145779	126320	106136	138707	98643.7	161732	130856	161286	112915	126534	110837
3-Hydroxypropionic acid (beta-lactic acid)	3.7	level1			89.0246	176.4	C3H6O3	NEG	HMDB0000700	503-66-2	C01013	Organic acids and derivatives	有机酸及其衍生物	Hydroxy acids and derivatives	Beta hydroxy acids and derivatives	ALRHLSYJTWAHJZ-UHFFFAOYSA-N	7.90559e+07	1.878e+08	1.59447e+08	7.01992e+07	1.90313e+08	1.51222e+08	6.73383e+07	1.68686e+08	1.55582e+08	9.27862e+07	8.10527e+07	1.44442e+08	1.6447e+08	1.99059e+08	9.47229e+07	4.89324e+07	6.64713e+07	1.37662e+08	6.95104e+07	1.72543e+08	5.97274e+07	6.59136e+07	6.03912e+07
Pyruvaldehyde	3.7	level1			71.014	176.2	C3H4O2	NEG	HMDB0001167	78-98-8	C00546	Organic oxygen compounds	有机含氧化合物	Organooxygen compounds	Carbonyl compounds	AIJULSRZWUXGPQ-UHFFFAOYSA-N	2.29823e+07	3.52613e+07	2.58441e+07	1.7816e+07	2.22553e+07	1.36255e+07	1.6206e+07	2.65561e+07	1.42269e+07	1.06832e+07	2.22572e+07	1.38511e+07	1.64061e+07	3.75687e+07	1.12659e+07	1.55497e+07	8.35008e+06	1.37484e+07	1.88054e+07	3.20467e+07	1.54969e+07	1.64933e+07	1.68213e+07
7alpha,25-Dihydroxycholesterol	3.7	level1			399.328	51.3	C27H46O3	NEG	HMDB0006280	64907-22-8	C15520	Lipids and lipid-like molecules	脂质和类脂分子	Steroids and steroid derivatives	Cholestane steroids	BQMSKLCEWBSPPY-IKVTXIKFSA-N	188013	1.18901e+06	492903	505081	1.37376e+06	721944	615018	325886	361700	426687	1.31506e+06	1.02458e+06	702378	904200	629974	1.02336e+06	819430	713353	731138	494608	655091	684705	627463
3-O-Acetylursolic acid	3.7	level1			497.365	30.3	C32H50O4	NEG	HMDB0036008	7372-30-7		Lipids and lipid-like molecules	脂质和类脂分子	Prenol lipids	Triterpenoids	PHFUCJXOLZAQNH-UHFFFAOYSA-N	3.35485e+06	3.47619e+06	1.49799e+06	1.95094e+06	2.99498e+06	1.53104e+06	1.63e+06	2.98855e+06	1.11178e+06	2.05996e+06	2.2048e+06	2.19318e+06	3.15214e+06	4.27489e+06	3.72456e+06	3.3403e+06	1.93581e+06	1.59732e+06	937312	1.7543e+06	2.3475e+06	2.34538e+06	2.32119e+06
5-Hydroxyindole-3-acetic acid	3.69	level1			192.066	158.8	C10H9NO3	POS	HMDB0000763	54-16-0	C05635	Organoheterocyclic compounds	有机杂环化合物	Indoles and derivatives	Indolyl carboxylic acids and derivatives	DUUGKQCEGZLZNO-UHFFFAOYSA-N	721141	549845	780313	714707	596235	793419	668834	502861	524115	621755	768135	447829	524360	651999	475096	125808	525644	279298	463773	621376	542195	487597	543551
PC(18:0/18:0)	3.69	level1			772.624	35.7	C44H88NO8P	POS	HMDB0008036	816-94-4		Lipids and lipid-like molecules	脂质和类脂分子	Glycerophospholipids	Glycerophosphocholines	NRJAVPSFFCBXDT-HUESYALOSA-N	9.0934e+06	1.09522e+07	1.16287e+07	1.27544e+07	9.85538e+06	1.14354e+07	1.36554e+07	1.20511e+07	1.05076e+07	8.91849e+06	1.64943e+07	1.58266e+07	1.53562e+07	1.44253e+07	8.55516e+06	3.95293e+07	3.08116e+07	1.7265e+07	2.21417e+07	1.27545e+07	1.35274e+07	1.46019e+07	1.46812e+07
Ribitol	3.69	level1			151.062	184.9	C5H12O5	NEG	HMDB0002917	87-99-0	C00474					HEBKCHPVOIAQTA-SCDXWVJYSA-N	1.19277e+06	1.27966e+06	2.62245e+06	1.2932e+06	1.2131e+06	1.3805e+06	1.83875e+06	1.40169e+06	1.20934e+06	1.11772e+06	1.35892e+06	1.23591e+06	1.1663e+06	1.29015e+06	2.45466e+06	1.11971e+06	1.18981e+06	1.29625e+06	3.70903e+06	1.35403e+06	1.3155e+06	1.2875e+06	1.17479e+06
Malonic acid	3.69	level1			103.004	170.2	C3H4O4	NEG	HMDB0000691	141-82-2	C00383	Organic acids and derivatives	有机酸及其衍生物	Carboxylic acids and derivatives	Dicarboxylic acids and derivatives	OFOBLEOULBTSOW-UHFFFAOYSA-N	946406	1.25173e+06	697872	695508	854231	598911	506778	581078	533348	736846	994356	425395	550321	954348	798568	1.07799e+06	2.3652e+06	752832	775785	633427	809788	766183	757113
LPA(18:0)	3.69	level1			437.268	115.4	C21H43O7P	NEG	HMDB0007854	325465-92-7		Lipids and lipid-like molecules	脂质和类脂分子	Glycerophospholipids	Glycerophosphates	LAYXSTYJRSVXIH-HXUWFJFHSA-N	751511	350728	604619	623855	627886	415298	351453	313357	336456	1.33809e+06	557173	429095	321891	560584	1.36229e+06	3.73396e+06	155061	425044	771158	427189	408895	377900	468312
Homovanillic acid sulfate	3.69	level1			261.008	94.2	C9H10O7S	NEG	HMDB0011719	38339-06-9		Organic acids and derivatives	有机酸及其衍生物	Organic sulfuric acids and derivatives	Arylsulfates	IACOAKYXFIWAQN-UHFFFAOYSA-N	22155.1	344042	86836.6	76749.1	0	2.41497e+06	766450	254689	786887	1.41902e+06	286372	1.56256e+06	30590.4	1.44633e+06	20318	530697	900568	130850	79889.1	354247	478539	547485	471868
Tetrahydrocorticosterone	3.69	level1			349.239	74.4	C21H34O4	NEG	HMDB0000268	68-42-8	C05476	Lipids and lipid-like molecules	脂质和类脂分子	Steroids and steroid derivatives	Hydroxysteroids	RHQQHZQUAMFINJ-DTDWNVJFSA-N	1.31886e+06	1.32286e+06	1.40323e+06	1.2164e+06	1.31394e+06	538576	1.01602e+06	1.52259e+06	380520	3.29816e+06	1.03136e+06	1.02678e+06	804315	1.53363e+06	1.62846e+06	507784	506157	442583	282013	599670	1.08729e+06	1.43326e+06	1.18064e+06
2-Linoleoyl-1-palmitoyl-sn-glycero-3-phosphoethanolamine	3.69	level1			714.51	39	C39H74NO8P	NEG	HMDB0008928	26662-95-3		Lipids and lipid-like molecules	脂质和类脂分子	Glycerophospholipids	Glycerophosphoethanolamines	HBZNVZIRJWODIB-NHCUFCNUSA-N	1.98192e+07	6.43601e+06	6.83916e+06	6.57394e+06	1.22812e+07	1.32304e+07	7.64009e+06	6.67278e+06	1.66106e+07	1.36731e+07	2.57027e+07	9.52816e+06	7.92803e+06	1.29319e+07	1.32973e+07	268996	8.37088e+08	6.84906e+06	7.45587e+06	1.24032e+07	7.38955e+07	7.985e+07	7.00455e+07
PE(18:0/18:2)	3.69	level1			742.541	38.4	C41H78NO8P	NEG	HMDB0008994	7266-53-7		Lipids and lipid-like molecules	脂质和类脂分子	Glycerophospholipids	Glycerophosphoethanolamines	YDTWOEYVDRKKCR-KNERPIHHSA-N	4.43908e+07	1.39599e+07	1.6227e+07	1.56759e+07	2.59632e+07	2.42358e+07	1.73523e+07	1.56832e+07	2.84206e+07	2.6387e+07	4.47504e+07	1.83994e+07	1.74562e+07	2.98681e+07	2.64379e+07	963652	4.32154e+08	1.68421e+07	1.68079e+07	1.70722e+07	5.96524e+07	6.61103e+07	5.62954e+07
Prostaglandin A2	3.68	level1			333.208	52.6	C20H30O4	NEG	HMDB0002752	13345-50-1	C05953	Lipids and lipid-like molecules	脂质和类脂分子	Fatty Acyls	Eicosanoids	MYHXHCUNDDAEOZ-FOSBLDSVSA-N	504077	574574	666931	661772	958672	406440	493033	388357	365226	278179	598766	614941	761390	861892	638369	983756	388682	482397	960414	456062	601501	506654	668318
PC(P-18:0/18:1(9Z))	3.68	level1			772.624	35.7	C44H86NO7P	POS	HMDB0011243	799268-63-6		Lipids and lipid-like molecules	脂质和类脂分子	Glycerophospholipids	Glycerophosphocholines	DSWOVBIRJNAJAF-NVJOKYTBSA-N	9.0934e+06	1.09522e+07	1.16287e+07	1.27544e+07	9.85538e+06	1.14354e+07	1.36554e+07	1.20511e+07	1.05076e+07	8.91849e+06	1.64943e+07	1.58266e+07	1.53562e+07	1.44253e+07	8.55516e+06	3.95293e+07	3.08116e+07	1.7265e+07	2.21417e+07	1.27545e+07	1.35274e+07	1.46019e+07	1.46812e+07
Diethanolamine	3.68	level1			106.087	215.7	C4H11NO2	POS	HMDB0004437	111-42-2	C06772	Organic nitrogen compounds	有机含氮化合物	Organonitrogen compounds	Amines	ZBCBWPMODOFKDW-UHFFFAOYSA-N	6.00805e+06	1.75933e+06	4.60439e+06	4.52425e+06	2.0348e+06	4.48757e+06	3.16094e+06	4.16909e+06	5.63519e+06	3.28572e+06	6.05624e+06	3.47753e+06	2.65955e+06	5.47889e+06	3.22978e+06	7.93814e+06	8.95395e+06	4.84429e+06	4.60702e+06	3.98765e+06	4.60443e+06	4.38724e+06	4.44957e+06
Guanidinosuccinic acid	3.68	level1			176.066	204.8	C5H9N3O4	POS	HMDB0003157	6133-30-8	C03139	Organic acids and derivatives	有机酸及其衍生物	Carboxylic acids and derivatives	Amino acids, peptides, and analogues	VVHOUVWJCQOYGG-REOHCLBHSA-N	901069	797091	818349	827491	698001	1.13965e+06	882352	851908	850192	656896	1.01781e+06	654396	743259	811385	1.07633e+06	1.22732e+06	928817	696650	736867	1.70666e+06	1.94809e+06	1.21669e+06	817664
Amantadine	3.68	level1			152.144	105.1	C10H17N	POS	HMDB0015051	768-94-5	C06818	Organic nitrogen compounds	有机含氮化合物	Organonitrogen compounds	Amines	DKNWSYNQZKUICI-UHFFFAOYSA-N	457530	380697	664994	324080	502003	529030	495490	484792	549303	602245	635585	538892	501452	622370	7.10692e+06	557821	497264	984828	511782	668893	1.28349e+06	854684	929707
Cytidine	3.68	level1			226.083	86.1	C9H13N3O5	POS	HMDB0000089	65-46-3	C00475	Nucleosides, nucleotides, and analogues	核苷、核苷酸和类似物	Pyrimidine nucleosides	Pyrimidine nucleosides	UHDGCWIWMRVCDJ-XVFCMESISA-N	2.01941e+06	725316	2.54964e+06	2.65908e+06	1.24478e+06	2.50014e+06	1.37145e+06	902678	1.535e+06	2.6709e+06	1.43225e+06	786388	1.67656e+06	1.08978e+06	1.09455e+06	1.11111e+06	1.42817e+06	817889	1.16334e+06	987310	1.43605e+06	1.43721e+06	1.48705e+06
Guvacoline (hydrochloride)	3.68	level1			142.087	80.2	C7H11NO2	POS		6197-39-3	C16821	Alkaloids and derivatives	生物碱和衍生物	Alkaloids and derivatives	Alkaloids and derivatives	DYPLDWLIOGXSSE-UHFFFAOYSA-N	2.99251e+06	4.05436e+06	5.25966e+06	5.96723e+06	4.50155e+06	4.21859e+06	6.62454e+06	4.04466e+06	4.06351e+06	8.97873e+06	2.31562e+07	4.84722e+06	2.33317e+07	1.63527e+07	3.69887e+06	4.37121e+06	3.79552e+06	3.5195e+06	4.12049e+06	5.0777e+06	7.17403e+06	6.4958e+06	6.33871e+06
PC(14:0/16:0)	3.68	level1			706.541	38.4	C38H76NO8P	POS	HMDB0007869	69525-80-0		Lipids and lipid-like molecules	脂质和类脂分子	Glycerophospholipids	Glycerophosphocholines	RFVFQQWKPSOBED-PSXMRANNSA-N	2.89395e+07	4.08654e+07	5.87045e+07	6.25726e+07	4.33602e+07	7.30402e+07	4.71686e+07	5.76931e+07	3.115e+07	4.79317e+07	4.73538e+07	5.14268e+07	5.97868e+07	8.88846e+07	4.45987e+07	545746	5.68367e+07	4.95536e+07	5.53986e+07	8.20389e+07	4.84395e+07	5.02796e+07	4.85935e+07
Mesaconic acid	3.68	level1			129.02	252.4	C5H6O4	NEG	HMDB0000749	498-24-8	C01732	Lipids and lipid-like molecules	脂质和类脂分子	Fatty Acyls	Fatty acids and conjugates	HNEGQIOMVPPMNR-NSCUHMNNSA-N	907436	1.01629e+06	1.0009e+06	1.0791e+06	1.27743e+06	1.20713e+06	1.27539e+06	1.07909e+06	1.07611e+06	938491	686186	599246	1.13058e+06	866850	1.31006e+06	1.87481e+06	567112	990526	1.05442e+06	964741	1.21936e+06	987458	992046
Itaconic acid	3.68	level1			129.02	252.4	C5H6O4	NEG	HMDB0002092	97-65-4	C00490	Lipids and lipid-like molecules	脂质和类脂分子	Fatty Acyls	Fatty acids and conjugates	LVHBHZANLOWSRM-UHFFFAOYSA-N	907436	1.01629e+06	1.0009e+06	1.0791e+06	1.27743e+06	1.20713e+06	1.27539e+06	1.07909e+06	1.07611e+06	938491	686186	599246	1.13058e+06	866850	1.31006e+06	1.87481e+06	567112	990526	1.05442e+06	964741	1.21936e+06	987458	992046
2-Hydroxyadenine	3.67	level1			152.058	130.9	C5H5N5O	POS	HMDB0000403	3373-53-3		Organoheterocyclic compounds	有机杂环化合物	Imidazopyrimidines	Purines and purine derivatives	DRAVOWXCEBXPTN-UHFFFAOYSA-N	253286	928627	574741	538938	265540	420055	186929	887791	870548	228587	202534	172328	93902.7	315699	1.14548e+06	214641	1.19066e+06	218657	665153	195596	2.1005e+06	1.80909e+06	1.76801e+06
5-Hydroxyvalproic acid	3.67	level1			159.103	39.6	C8H16O3	NEG	HMDB0013898	53660-23-4	C16650	Lipids and lipid-like molecules	脂质和类脂分子	Fatty Acyls	Fatty acids and conjugates	ZIWBCJXKYKOLJK-UHFFFAOYSA-N	6.76467e+06	3.16335e+06	7.35035e+06	7.51358e+06	1.60871e+07	1.02868e+07	6.63521e+06	1.54906e+06	3.95142e+06	4.71052e+06	3.28379e+06	3.95623e+06	4.14455e+06	2.84424e+06	7.11642e+06	5.24024e+06	5.35169e+06	2.48949e+06	3.74426e+06	2.79803e+06	5.18932e+06	5.5149e+06	5.55148e+06
2-oxindole-3-acetate	3.67	level1			192.066	158.8	C10H9NO3	POS	HMDB0035514	2971-31-5	C22202	Organoheterocyclic compounds	有机杂环化合物	Indoles and derivatives	Indolyl carboxylic acids and derivatives	ILGMGHZPXRDCCS-UHFFFAOYSA-N	721141	549845	780313	714707	596235	793419	668834	502861	524115	621755	768135	447829	524360	651999	475096	125808	525644	279298	463773	621376	542195	487597	543551
S-Adenosylmethionine	3.67	level1			399.147	279.3	C15H22N6O5S	POS	HMDB0001185	29908-03-0	C00019	Nucleosides, nucleotides, and analogues	核苷、核苷酸和类似物	5'-deoxyribonucleosides	5'-deoxy-5'-thionucleosides	MEFKEPWMEQBLKI-AIRLBKTGSA-N	487237	325165	299748	321230	361422	486704	378866	207223	129339	244073	110787	143388	163581	90010.3	81924.7	18944.5	437540	44293.1	197264	67442.8	61226.5	33518.8	65134.5
Glycochenodeoxycholic acid	3.67	level1			450.324	128.2	C26H43NO5	POS	HMDB0014642	13311-84-7	C07653	Lipids and lipid-like molecules	脂质和类脂分子	Steroids and steroid derivatives	Bile acids, alcohols and derivatives	GHCZAUBVMUEKKP-GYPHWSFCSA-N	5.6336e+06	3.07794e+06	2.90691e+06	2.8934e+06	1.46324e+06	1.08533e+06	3.2819e+06	1.63339e+06	4.63291e+06	1.1023e+07	3.53499e+06	949184	8.56584e+06	7.8038e+06	1.88613e+06	2.05504e+06	979037	664103	948398	879453	3.1763e+06	3.0423e+06	2.93625e+06
4-Hydroxymethylpyrazole	3.66	level1			99.0556	64.5	C4H6N2O	POS	HMDB0060768	25222-43-9		Organoheterocyclic compounds	有机杂环化合物	Azoles	Pyrazoles	JRMKJOOJKCAEJK-UHFFFAOYSA-N	2.15435e+06	2.18893e+06	2.22326e+06	2.12617e+06	84911.1	2.16741e+06	2.29671e+06	2.07368e+06	2.06433e+06	2.13504e+06	30664.1	2.16554e+06	2.00052e+06	68320.9	2.22304e+06	2.29184e+06	2.56355e+06	2.04444e+06	2.07263e+06	30402.3	69600.4	2.44855e+06	41349.2
Glucono-1,5-lactone	3.66	level1			177.041	106.1	C6H10O6	NEG	HMDB0000150	90-80-2	C00198	Organic oxygen compounds	有机含氧化合物	Organooxygen compounds	Carbohydrates and carbohydrate conjugates	PHOQVHQSTUBQQK-SQOUGZDYSA-N	2.35229e+06	5.70577e+06	2.06916e+06	4.23062e+06	3.88925e+06	2.18943e+06	3.77328e+06	3.88083e+06	2.63873e+06	2.73348e+06	3.03155e+06	5.04616e+06	2.45932e+06	4.39559e+06	3.3244e+06	2.53575e+06	1.60834e+06	2.22576e+06	3.87282e+06	4.08679e+06	4.47931e+06	3.62319e+06	4.09552e+06
Sulfatide(d18:1/17:0)	3.66	level1			792.534	68	C41H79NO11S	NEG		1246303-23-0		Lipids and lipid-like molecules	脂质和类脂分子	Sphingolipids	Glycosphingolipids	GRFIVKNMBYJVFU-SELNIPRWSA-N	2.09415e+06	971579	657671	1.66018e+06	1.17542e+06	1.04952e+06	1.89843e+06	1.15371e+06	927122	578951	3.2773e+06	1.89354e+06	1.78099e+06	2.21197e+06	1.68006e+06	0	2.63534e+06	1.09139e+06	1.24105e+06	1.37986e+06	1.72287e+06	2.28963e+06	1.36868e+06
Homogentisic acid	3.65	level1			167.035	24.8	C8H8O4	NEG	HMDB0000130	451-13-8	C00544	Benzenoids	苯环型化合物	Benzene and substituted derivatives	Phenylacetic acids	IGMNYECMUMZDDF-UHFFFAOYSA-N	1.02805e+06	3.52001e+06	4.36659e+06	4.27718e+06	4.69872e+06	3.75985e+07	1.31321e+06	2.48662e+07	1.62688e+07	1.51142e+06	9.00008e+06	4.30288e+06	3.96485e+06	9.22797e+06	7.77738e+06	3.51571e+06	2.68727e+06	2.04239e+06	1.77457e+07	1.74901e+07	8.10892e+06	8.38979e+06	8.35775e+06
PC(8:0/8:0)	3.65	level1			510.322	130.1	C24H48NO8P	POS		19191-91-4		Lipids and lipid-like molecules	脂质和类脂分子	Glycerophospholipids	Glycerophosphocholines	YHIXRNNWDBPKPW-JOCHJYFZSA-N	221238	199218	77475.4	104683	41607.2	90774.5	202292	170269	258843	126952	147550	111140	289067	173574	83718.2	95694.4	115561	82321.9	67352	73645	86782.7	85848.3	85984.2
Dimetridazole	3.65	level1			142.062	50.5	C5H7N3O2	POS	HMDB0251409	551-92-8	D07855	Organoheterocyclic compounds	有机杂环化合物	Azoles	Imidazoles	IBXPYPUJPLLOIN-UHFFFAOYSA-N	558247	1.02726e+06	900033	919944	566105	882302	1.0485e+06	656054	935915	674282	688456	473000	492344	577525	526551	339140	457861	494795	689629	558875	702320	668594	708050
2-Aminonicotinic acid	3.64	level1			139.051	173.8	C6H6N2O2	POS	HMDB0061680	5345-47-1		Organoheterocyclic compounds	有机杂环化合物	Pyridines and derivatives	Pyridinecarboxylic acids and derivatives	KPIVDNYJNOPGBE-UHFFFAOYSA-N	749886	1.06897e+06	1.30298e+06	1.2996e+06	1.14694e+06	2.16244e+06	1.30522e+06	1.04256e+06	1.29115e+06	995137	1.46145e+06	1.37677e+06	1.14948e+06	1.25389e+06	1.92884e+07	1.44313e+06	1.12174e+06	8.75295e+06	789284	1.23904e+06	2.62287e+06	2.28735e+06	2.16176e+06
Galactono-1,4-lactone	3.63	level1			177.041	106.1	C6H10O6	NEG	HMDB0002541	2426-46-2	C03383	Organoheterocyclic compounds	有机杂环化合物	Lactones	Lactones	WTXGYGWMPUGBAL-MGCNEYSASA-N	2.35229e+06	5.70577e+06	2.06916e+06	4.23062e+06	3.88925e+06	2.18943e+06	3.77328e+06	3.88083e+06	2.63873e+06	2.73348e+06	3.03155e+06	5.04616e+06	2.45932e+06	4.39559e+06	3.3244e+06	2.53575e+06	1.60834e+06	2.22576e+06	3.87282e+06	4.08679e+06	4.47931e+06	3.62319e+06	4.09552e+06
DHA ethyl ester	3.63	level1			357.281	52.4	C24H36O2	POS	HMDB0247518	81926-94-5	C16185	Lipids and lipid-like molecules	脂质和类脂分子	Fatty Acyls	Fatty acid esters	ITNKVODZACVXDS-YNUSHXQLSA-N	1.52497e+06	214910	213505	148346	194696	54322.1	260111	413789	188387	334213	342901	120192	367659	419938	49729.1	26006.9	19701.8	47532.4	454228	73789	215417	181087	213092
N-Acetylvaline	3.63	level1			158.083	158.6	C7H13NO3	NEG	HMDB0011757	96-81-1		Organic acids and derivatives	有机酸及其衍生物	Carboxylic acids and derivatives	Amino acids, peptides, and analogues	IHYJTAOFMMMOPX-LURJTMIESA-N	490547	708455	619208	642411	623047	458684	568060	475233	505084	630695	539519	894648	517892	656958	515089	664547	543045	412211	635486	564206	491998	506248	691465
NAN-190 (hydrobromide)	3.62	level1			394.21	62.1	C23H27N3O3	POS	HMDB0255442	115388-32-4		Organoheterocyclic compounds	有机杂环化合物	Diazinanes	Piperazines	SJDOMIRMMUGQQK-UHFFFAOYSA-N	0	6035.78	26796.9	12546.2	71055.6	11128.6	0	0	21183.6	69247.4	144157	205020	1.0519e+06	846860	1.46859e+06	473903	18709.9	5.53255e+06	0	38994.5	512219	583708	380536
2-Aminoadipic acid	3.62	level1			160.062	185	C6H11NO4	NEG	HMDB0000510	542-32-5	C00956	Organic acids and derivatives	有机酸及其衍生物	Carboxylic acids and derivatives	Amino acids, peptides, and analogues	OYIFNHCXNCRBQI-UHFFFAOYSA-N	482472	485064	471979	472170	550602	488702	546272	472545	519334	449905	506855	1.37886e+06	1.42148e+06	487654	502548	521628	315312	477743	501095	488446	499817	515519	500105
o-Tyrosine	3.61	level1			182.082	182.9	C9H11NO3	POS	HMDB0006050	2370-61-8		Organic acids and derivatives	有机酸及其衍生物	Carboxylic acids and derivatives	Amino acids, peptides, and analogues	WRFPVMFCRNYQNR-UHFFFAOYSA-N	1.37589e+07	1.56305e+07	1.0657e+07	1.04416e+07	1.76698e+07	1.31045e+07	1.42809e+07	1.51422e+07	1.46601e+07	8.06628e+06	1.56087e+07	1.05283e+07	1.38976e+07	1.82501e+07	1.29962e+07	1.56986e+07	1.75036e+07	9.26095e+06	1.17056e+07	1.59504e+07	1.40384e+07	1.15424e+07	1.10343e+07
3-Hydroxypyruvic acid	3.61	level1			103.004	170.2	C3H4O4	NEG	HMDB0001352	1113-60-6	C00168	Organic acids and derivatives	有机酸及其衍生物	Hydroxy acids and derivatives	Beta hydroxy acids and derivatives	HHDDCCUIIUWNGJ-UHFFFAOYSA-N	946406	1.25173e+06	697872	695508	854231	598911	506778	581078	533348	736846	994356	425395	550321	954348	798568	1.07799e+06	2.3652e+06	752832	775785	633427	809788	766183	757113
1-Deoxymannojirimycin (hydrochloride)	3.61	level1			146.082	48.6	C6H13NO4	POS		73465-43-7	C10141	Organoheterocyclic compounds	有机杂环化合物	Piperidines	Piperidines	LXBIFEVIBLOUGU-KVTDHHQDSA-N	759556	3.0614e+06	1.49118e+06	1.46587e+06	5.42815e+06	4.47407e+06	9.3403e+06	5.21099e+06	3.53786e+06	2.67671e+06	806018	969132	1.18008e+06	3.339e+06	2.84389e+06	2.36814e+06	884070	2.93724e+06	761011	745579	2.82473e+06	2.79257e+06	2.57964e+06
2-Oxoadipic acid	3.61	level1			141.017	201.1	C6H8O5	NEG	HMDB0000225	3184-35-8	C00322	Organic acids and derivatives	有机酸及其衍生物	Keto acids and derivatives	Medium-chain keto acids and derivatives	FGSBNBBHOZHUBO-UHFFFAOYSA-N	4.30983e+09	4.306e+09	4.20911e+09	4.19263e+09	4.29202e+09	4.3522e+09	4.17267e+09	4.13561e+09	4.30345e+09	4.13126e+09	4.41535e+09	3.83882e+09	4.11993e+09	4.43126e+09	4.19503e+09	4.16032e+09	3.0732e+09	4.01728e+09	4.31278e+09	4.15898e+09	4.11922e+09	4.07172e+09	4.17237e+09
Purine	3.6	level1			119.035	97.9	C5H4N4	NEG	HMDB0001366	120-73-0	C15587	Organoheterocyclic compounds	有机杂环化合物	Imidazopyrimidines	Purines and purine derivatives	KDCGOANMDULRCW-UHFFFAOYSA-N	1.32232e+06	1.13665e+06	1.32872e+06	1.42163e+06	1.16342e+06	1.01776e+06	1.15149e+06	1.21135e+06	731332	1.14446e+06	1.29126e+06	1.28815e+06	1.17795e+06	1.2595e+06	1.27353e+06	3.54641e+06	1.06056e+06	1.42608e+06	1.25612e+06	1.35197e+06	1.3524e+06	1.07837e+06	1.16273e+06
Miglitol	3.59	level1			190.108	125.5	C8H17NO5	POS	HMDB0014634	72432-03-2	C07708	Organoheterocyclic compounds	有机杂环化合物	Piperidines	Piperidines	IBAQFPQHRJAVAV-ULAWRXDQSA-N	275133	261631	260117	220458	274143	258416	256208	274309	153449	218420	232803	274562	279706	284182	147610	257584	1.55713e+06	217506	234178	136989	2.05663e+06	2.07803e+06	2.07938e+06
Aconine	3.57	level1			500.278	120.8	C25H41NO9	POS	HMDB0247960	509-20-6		Lipids and lipid-like molecules	脂质和类脂分子	Prenol lipids	Diterpenoids	SQMGCPHFHQGPIF-UHFFFAOYSA-N	4.82551e+06	1.46098e+06	2.95604e+06	3.00136e+06	2.50499e+06	2.3559e+06	1.71468e+06	3.96378e+06	3.09832e+06	3.38648e+06	3.7558e+06	3.09754e+06	4.26917e+06	6.20237e+06	3.37532e+06	0	1.52504e+06	2.22324e+06	1.92202e+06	3.76671e+06	2.97721e+06	2.83776e+06	2.7777e+06
Bilastine	3.55	level1			464.285	45.1	C28H37N3O3	POS	HMDB0240232	202189-78-4	D09570	Organoheterocyclic compounds	有机杂环化合物	Benzimidazoles	Benzimidazoles	ACCMWZWAEFYUGZ-UHFFFAOYSA-N	34517.1	502965	99526.6	87561.6	1.22839e+06	65718.3	275174	540644	291377	4.7246e+06	37848.1	723668	391994	548267	116334	79878.7	295266	480606	585476	508862	352665	246573	192687
AG 1295	3.54	level1			235.12	52.1	C16H14N2	POS	HMDB0247111	71897-07-9		Organoheterocyclic compounds	有机杂环化合物	Diazanaphthalenes	Benzodiazines	FQNCLVJEQCJWSU-UHFFFAOYSA-N	1.66853e+06	1.38384e+06	1.56458e+06	1.64261e+06	1.13515e+06	1.55634e+06	2.66103e+06	1.47094e+06	2.04754e+06	1.13886e+06	2.25999e+06	1.56424e+06	1.89187e+06	2.52776e+06	2.95803e+06	1.44418e+07	2.2347e+06	2.47084e+06	1.13669e+06	1.25352e+06	2.23928e+06	2.2725e+06	2.12342e+06
L-Azetidine-2-carboxylic acid	3.51	level1			84.0432	302.8	C4H7NO2	POS		2133-34-8	C08267	Organic acids and derivatives	有机酸及其衍生物	Carboxylic acids and derivatives	Amino acids, peptides, and analogues	IADUEWIQBXOCDZ-VKHMYHEASA-N	1.43668e+06	58825.9	1.35963e+06	1.5874e+06	23214	1.46341e+06	47537.4	1.38681e+06	1.22504e+06	1.39243e+06	40426.1	56620.3	64998.3	42770.3	1.32176e+06	66481.9	1.35746e+06	23796.1	46035.7	46269.2	1.1676e+06	1.28116e+06	1.43745e+06
Adenosine 3',5'-cyclic phosphate (cAMP)	3.49	level1			328.041	136.8	C10H12N5O6P	NEG	HMDB0000058		C00575	Nucleosides, nucleotides, and analogues	核苷、核苷酸和类似物	Purine nucleotides	Cyclic purine nucleotides	IVOMOUWHDPKRLL-PKJMTWSGSA-N	1.38069e+06	1.78061e+06	1.98074e+06	1.88395e+06	1.54267e+06	2.36002e+06	2.14809e+06	1.88211e+06	2.02779e+06	1.96726e+06	1.78597e+06	1.42842e+06	1.29833e+06	1.62662e+06	1.41932e+06	1.21969e+06	1.31226e+06	1.47953e+06	1.40827e+06	1.63978e+06	1.96721e+06	1.6364e+06	1.46431e+06
5,7-Dibromo-2,1-benzisothiazol-3-amine	2.75	level2			306.853	246.8	C7H4Br2N2S	POS		14346-17-9		Organohalogen compounds	有机卤素化合物	Aryl halides	Aryl bromides	BKBGECFJQWIQBW-UHFFFAOYSA-N	633797	667585	675348	643112	674386	681924	670102	657750	635729	642584	696670	551260	661626	841264	751506	725081	99038.6	678130	717195	661305	737295	598801	579751
6-(3,4-Dimethoxyphenyl)-1,3,5-triazine-2,4-diamine	2.75	level2			248.114	228.8	C11H13N5O2	POS		36303-44-3		Benzenoids	苯环型化合物	Benzene and substituted derivatives	Methoxybenzenes	MQYZKNZODCYYAI-UHFFFAOYSA-N	893179	1.9068e+06	1.44966e+06	1.48667e+06	1.13655e+06	1.35429e+06	1.58089e+06	1.50025e+06	1.42655e+06	1.02746e+06	1.34582e+06	1.14462e+06	921286	1.08882e+06	861852	1.27972e+06	1.0013e+06	826466	1.53991e+06	1.09223e+06	1.12753e+06	1.14921e+06	1.12996e+06
PC(38:2)	2.74	level2			814.632	60	C46H88NO8P	POS								WTLIGOZDIAVDFJ-RVLSVLQNSA-N	2.79607e+06	274064	555880	434067	402091	632066	311453	504409	548324	467116	921195	702110	504760	7.33138e+06	593712	18224.6	422330	410358	2.49426e+06	494539	589689	671505	569905
2-(2,4-Dichlorophenyl)-1H-benzimidazole	2.74	level2			260.999	281.7	C13H8Cl2N2	NEG		14225-79-7		Organoheterocyclic compounds	有机杂环化合物	Benzimidazoles	Phenylbenzimidazoles	FEFXAMYFMLSALS-UHFFFAOYSA-N	433885	186066	143006	434967	392780	342459	454688	292875	604195	394754	446963	387910	461798	214017	169214	464760	386795	418168	405208	564544	457060	370106	521905
2-Hydroxy-1,3-dimethyl-9H-thioxanthen-9-one	2.74	level2			255.048	233.3	C15H12O2S	NEG		213969-43-8		Organoheterocyclic compounds	有机杂环化合物	Thiochromenes	Thiochromenes	ABQQKCWREBFTSV-UHFFFAOYSA-N	858939	874659	922203	649257	529658	1.31972e+06	1.11925e+06	1.2707e+06	1.09111e+06	752574	723672	811168	974274	1.86295e+06	1.60164e+06	1.94977e+06	1.20966e+06	1.58118e+06	673157	1.23962e+06	1.9298e+06	900457	679945
Norlichexanthone	2.74	level2			257.045	233.3	C14H10O5	NEG		20716-98-7		Organoheterocyclic compounds	有机杂环化合物	Benzopyrans	1-benzopyrans	AQZHBCDRWFMXIN-UHFFFAOYSA-N	94347.8	105234	105945	86302.8	64905.8	175600	144383	152058	128530	67684.3	119878	89919.3	92947	237419	206849	241617	198381	170310	97298.1	141044	243450	109134	60180.5
N5-Benzyl-1-phenyl-1H-1,2,4-triazole-3,5-diamine	2.74	level2			266.14	150.3	C15H15N5	POS		681261-29-0		Organoheterocyclic compounds	有机杂环化合物	Azoles	Triazoles	GAHSJFZHGHOLQS-UHFFFAOYSA-N	257520	746020	390932	419325	569879	248813	858741	456463	155721	137744	171063	426208	444086	515076	374558	192028	392275	516661	350609	376491	375223	368393	366882
Dexrazoxane	2.74	level2			267.11	101.3	C11H16N4O4	NEG	HMDB0014524	24584-09-6		Organic acids and derivatives	有机酸及其衍生物	Carboxylic acids and derivatives	Amino acids, peptides, and analogues	BMKDZUISNHGIBY-ZETCQYMHSA-N	4.49059e+06	1.55624e+06	3.27672e+06	3.49363e+06	3.17744e+06	2.26588e+06	4.16297e+06	5.11833e+06	3.94877e+06	2.16969e+06	5.86759e+06	5.00939e+06	3.02371e+06	4.86432e+06	3.64874e+06	3.71156e+06	6.05375e+06	3.18673e+06	3.65285e+06	5.30432e+06	4.05805e+06	3.8676e+06	4.29625e+06
2-(2,6-Difluorophenyl)-1H-benzimidazole	2.74	level2			229.058	27.7	C13H8F2N2	NEG		164593-05-9		Organoheterocyclic compounds	有机杂环化合物	Benzimidazoles	Phenylbenzimidazoles	OCCRJKJLZKRVPS-UHFFFAOYSA-N	426570	371454	689710	902727	455192	470660	470956	468464	8.21028e+06	296959	3.53143e+06	2.29523e+06	727236	903074	1.80626e+07	765887	3.19448e+08	175299	535467	6.34226e+07	2.05366e+08	1.96378e+08	1.88047e+08
PI(16:0/16:0)	2.74	level2			809.519	116.8	C41H79O13P	NEG	HMDB0009778			Lipids and lipid-like molecules	脂质和类脂分子	Glycerophospholipids	Glycerophosphoinositols	IBUKXRINTKQBRQ-NBURIUCMSA-N	96416.6	17348.3	73581.7	74252.7	0	182758	74121	133206	368268	236371	246716	218362	106159	86415.2	438559	35770	3.41935e+07	47136.7	47889.5	546316	3.08457e+06	2.76484e+06	2.55343e+06
PC(37:4)	2.74	level2			796.585	35.9	C45H82NO8P	POS								CBVSTGCTYPGQKV-SJHDXFTHSA-N	1.8841e+07	1.0286e+07	2.97541e+07	2.78434e+07	2.80774e+07	1.31985e+07	1.65658e+07	1.71877e+07	1.33696e+07	8.5225e+06	1.74003e+07	2.00624e+07	1.07967e+07	2.46112e+07	1.50144e+07	8.75837e+07	2.07006e+07	1.87218e+07	1.6526e+07	7.17094e+06	1.74617e+07	1.79858e+07	1.77085e+07
4-(Pentafluorosulfanyl)aniline	2.73	level2			220.021	231.8	C6H6F5NS	POS		2993-24-0		Benzenoids	苯环型化合物	Benzene and substituted derivatives	Aniline and substituted anilines	MZGZUHNSMNNSRJ-UHFFFAOYSA-N	3.26688e+06	3.24843e+06	3.37869e+06	3.25327e+06	3.25131e+06	3.33894e+06	3.28704e+06	3.43691e+06	3.083e+06	3.20394e+06	3.0423e+06	3.35427e+06	3.42592e+06	3.39036e+06	3.46213e+06	2.17022e+06	990442	3.47242e+06	3.50562e+06	3.24871e+06	3.15035e+06	2.98727e+06	2.83535e+06
4-Chloro-N-(1-methyl-4-piperidinyl)benzamide	2.73	level2			253.11	179.4	C13H17ClN2O	POS		210643-92-8		Benzenoids	苯环型化合物	Benzene and substituted derivatives	Benzoic acids and derivatives	NDGFFEKGTKPDMG-UHFFFAOYSA-N	389502	368061	56083.5	400049	347684	502551	114420	444637	41772.4	410130	409615	192542	31042.4	4.18893e+06	1.68494e+07	269472	310609	1.2122e+07	268989	1.11698e+06	1.84599e+06	1.79004e+06	1.97603e+06
2H-Pyrido[3,2-b]-1,4-oxazin-3(4H)-one, 6-[[5-fluoro-2-[(3,4,5-trimethoxyphenyl)amino]-4-pyrimidinyl]amino]-2,2-dimethyl-	2.73	level2			471.179	152.9	C22H23FN6O5	POS		841290-80-0		Benzenoids	苯环型化合物	Benzene and substituted derivatives	Aniline and substituted anilines	NHHQJBCNYHBUSI-UHFFFAOYSA-N	217949	233547	216615	254402	231418	263725	203115	263026	220749	218546	220636	225207	200703	266636	282125	571021	4.24862e+06	255370	233019	224386	1.54671e+06	1.31571e+06	1.15795e+06
3-[5-(4-Pyridinyl)-4H-1,2,4-triazol-3-yl]pyridine	2.73	level2			224.093	65.7	C12H9N5	POS		36770-51-1		Organoheterocyclic compounds	有机杂环化合物	Pyridines and derivatives	Pyridyltriazoles	WIHUWTSKKGOEGI-UHFFFAOYSA-N	58734.4	74535.7	55091.3	59215.6	70679.9	92359.8	82972.2	132317	123925	50273.8	103256	26386.5	79742.9	73430.6	96572.5	109853	3.17029e+06	94589.6	98540.7	264601	705569	812748	869289
1-Hexadecyl-2-(8Z,11Z,14Z-eicosatrienoyl)-sn-glycero-3-phosphocholine	2.73	level2			770.607	35.5	C44H84NO7P	POS		155575-01-2		Lipids and lipid-like molecules	脂质和类脂分子	Glycerophospholipids	Glycerophosphocholines	VYKSGWCIVDQIQR-GBDFTIALSA-N	3.03294e+07	2.88105e+07	2.93242e+07	2.94049e+07	2.72385e+07	3.6127e+07	3.22172e+07	3.26679e+07	2.96639e+07	2.42542e+07	5.43454e+07	4.92706e+07	4.45962e+07	4.12404e+07	2.73086e+07	8.3497e+07	5.08459e+07	5.16722e+07	5.90957e+07	4.13875e+07	3.72005e+07	3.75997e+07	3.89992e+07
Carnequinazoline A	2.73	level2			312.17	14.1	C18H21N3O2	POS		1175962-86-3		Organoheterocyclic compounds	有机杂环化合物	Diazanaphthalenes	Benzodiazines	RBFIISQAYNLQQY-ZROIWOOFSA-N	419105	214245	18981.7	17999.2	19761.3	23746.4	26496.9	19896.1	409314	4.17876e+06	17337.9	22027.2	19271.3	23866.1	21858.7	186640	494600	18409.3	28257.6	27196.9	126196	267316	125566
Casticin	2.73	level2			375.1	182.2	C19H18O8	POS	HMDB0030660	479-91-4		Phenylpropanoids and polyketides	苯丙素类和聚酮类	Flavonoids	O-methylated flavonoids	PJQLSMYMOKWUJG-UHFFFAOYSA-N	304492	733137	418718	308824	329227	323310	394273	372281	305723	326181	305254	1.35823e+06	326630	325366	332923	672199	418907	308962	273723	322921	354988	317139	284870
Chlorothalonil-4-hydroxy	2.73	level2			244.909	12.1	C8HCl3N2O	NEG	HMDB0240624	28343-61-5		Benzenoids	苯环型化合物	Benzene and substituted derivatives	Benzonitriles	MDQKYGOECVSPIW-UHFFFAOYSA-N	2.63584e+06	2.92173e+06	585990	11744.8	813363	1.3413e+06	1.96326e+06	6.07569e+06	241444	1.29604e+06	720543	18412.3	1.14864e+06	1.15272e+06	1.80357e+06	2.21183e+06	935866	28009.9	1.91006e+06	979529	1.67816e+06	1.81999e+06	1.76388e+06
PC(33:0)	2.73	level2			748.586	37.5	C41H82NO8P	POS								NZSQQKVHFHMINK-RRHRGVEJSA-N	7.54972e+06	7.15418e+06	2.22609e+07	2.40296e+07	2.45736e+07	8.65078e+06	7.44884e+06	1.27057e+07	5.47094e+06	4.82544e+06	1.70245e+07	2.10216e+07	5.30383e+06	1.6584e+07	1.07187e+07	9.84601e+06	2.56465e+07	9.90294e+06	7.40519e+06	5.83104e+06	1.26233e+07	1.24644e+07	1.23386e+07
PC(35:5)	2.73	level2			766.539	36.8	C43H76NO8P	POS								CLZILUAYFAKZPA-BONSMSLRSA-N	7.79922e+06	3.48515e+06	5.7593e+06	6.00181e+06	6.03594e+06	4.48376e+06	3.45983e+06	4.25353e+06	9.64152e+06	6.16229e+06	5.23658e+06	3.55634e+06	2.91241e+06	4.9289e+06	7.56312e+06	79729.3	1.27308e+08	3.96393e+06	2.63989e+06	4.69353e+06	2.19805e+07	2.32877e+07	2.14837e+07
DL-2-Methylglutamic acid	2.72	level2			160.062	207.7	C6H11NO4	NEG		71-90-9		Organic acids and derivatives	有机酸及其衍生物	Carboxylic acids and derivatives	Amino acids, peptides, and analogues	QHSCIWIRXWFIGH-UHFFFAOYSA-N	443700	410991	362590	361479	236255	352667	440674	421246	331870	399666	445806	425006	397713	330950	447193	397529	416303	331121	196264	301940	551682	411424	355157
2-(Naphthalen-1-yl)-1H-1,3-benzodiazole	2.72	level2			245.108	197	C17H12N2	POS		2562-81-4		Benzenoids	苯环型化合物	Naphthalenes	Naphthalenes	PAOHHYDZFURJKA-UHFFFAOYSA-N	660389	739273	690283	526259	909760	408246	1.93011e+06	748916	932550	561976	1.03744e+06	1.93532e+06	683854	724907	2.94599e+06	2.76326e+06	1.63321e+08	882698	618091	1.5024e+06	6.58107e+06	6.64145e+06	6.45487e+06
4-Fluoro-6-phenoxy-2-pyrimidinamine	2.72	level2			206.073	170.5	C10H8FN3O	POS		314029-36-2		Organic oxygen compounds	有机含氧化合物	Organooxygen compounds	Ethers	VAALKUKMPRWQEX-UHFFFAOYSA-N	192698	259849	262897	306010	192798	222710	264983	183691	1.01865e+06	515608	304758	277150	139444	275442	181302	138151	9.57116e+06	132957	249709	227309	1.01172e+06	846705	923096
2-Amino-1-(4-aminophenyl)-1H-pyrrolo[2,3-b]quinoxaline-3-carbonitrile	2.72	level2			301.12	121.3	C17H12N6	POS		301358-46-3		Organoheterocyclic compounds	有机杂环化合物	Pyrroles	Substituted pyrroles	UPPPLIFDTZWWPA-UHFFFAOYSA-N	365988	490628	414262	1.59146e+06	883939	399926	554213	1.47314e+06	455224	198316	974119	372179	427616	614730	1.67164e+06	196866	2.56469e+07	280827	326316	937368	9.39384e+06	9.44049e+06	1.13058e+07
.alpha.-Tocopherol nicotinate	2.72	level2			536.409	117.4	C35H53NO3	POS		51898-34-1		Lipids and lipid-like molecules	脂质和类脂分子	Prenol lipids	Quinone and hydroquinone lipids	MSCCTZZBYHQMQJ-BRALORKRSA-N	1.34474e+06	313568	803693	670751	572702	542402	476266	279800	412941	179983	1.26618e+06	834940	1.0213e+06	1.04462e+06	748874	4.48937e+06	2.78338e+06	504429	546653	416620	850552	909387	1.24502e+06
[(Aminocarbonyl)amino](phenyl)acetic acid	2.72	level2			193.062	105.5	C9H10N2O3	NEG		82264-50-4		Organic acids and derivatives	有机酸及其衍生物	Carboxylic acids and derivatives	Amino acids, peptides, and analogues	GIOUOHDKHHZWIQ-UHFFFAOYSA-N	522878	527215	717362	698245	487398	651125	1.02785e+06	285023	531856	566981	612812	281268	438974	548888	361151	502953	190020	315690	398924	332437	542498	482964	530661
Ethyl 4-hydroxy-1,5-naphthyridine-3-carboxylate	2.72	level2			217.062	104.9	C11H10N2O3	NEG		13801-51-9		Organoheterocyclic compounds	有机杂环化合物	Diazanaphthalenes	Naphthyridines	GVNBUTFPNJRLQV-UHFFFAOYSA-N	843826	1.01164e+06	877992	662356	903380	597713	1.11052e+06	693745	882797	653138	1.03239e+06	949370	967463	875799	871282	1.17675e+06	1.63573e+06	727587	1.02295e+06	967676	703886	897429	913186
Trp-Lys	2.72	level2			331.177	104.9	C17H24N4O3	NEG		51790-14-8		Organic acids and derivatives	有机酸及其衍生物	Carboxylic acids and derivatives	Amino acids, peptides, and analogues	DZHDVYLBNKMLMB-ZFWWWQNUSA-N	520653	2.06389e+06	116636	87931.2	231691	358119	227848	528476	298309	861774	52712.7	0	523583	156312	37560.5	629997	0	606729	135790	105724	278504	296765	296284
5,6-Trimethylene-2-thiouracil	2.72	level2			167.029	98	C7H8N2OS	NEG		35563-27-0		Organoheterocyclic compounds	有机杂环化合物	Diazines	Pyrimidines and pyrimidine derivatives	BKZNWILEYOKDSL-UHFFFAOYSA-N	970480	444691	4.29494e+06	2.52431e+06	7.04931e+07	6.7418e+07	938094	364180	4.80884e+07	4.42055e+06	304888	756078	251527	243129	250795	354972	1.05402e+07	362311	283547	325067	1.47685e+07	1.46664e+07	1.45703e+07
4,6-Dihydroxypyrimidine	2.72	level2			111.02	67.7	C4H4N2O2	NEG		1193-24-4		Organoheterocyclic compounds	有机杂环化合物	Diazines	Pyrimidines and pyrimidine derivatives	DUFGYCAXVIUXIP-UHFFFAOYSA-N	3.44919e+06	2.04715e+06	4.10757e+06	4.12344e+06	2.03119e+06	2.74323e+06	3.16085e+06	2.3518e+06	2.37635e+06	5.02213e+06	2.62667e+06	2.0573e+06	1.52587e+06	2.01356e+06	2.97865e+06	2.79809e+06	1.76027e+06	2.34951e+06	2.22333e+06	2.03229e+06	3.17793e+06	2.94714e+06	2.97586e+06
3-Acetyl-11-keto-.beta.-boswellic acid	2.72	level2			513.358	50.7	C32H48O5	POS		67416-61-9						HMMGKOVEOFBCAU-JYEVJACESA-N	532354	2.9893e+06	1.42113e+06	770513	1.56537e+06	730233	1.12818e+06	867095	606058	646950	1.44741e+06	1.33641e+06	1.51482e+06	1.77844e+06	1.26718e+06	899172	351205	734682	1.61283e+06	1.093e+06	910675	813807	1.14428e+06
Asiatic acid	2.72	level2			487.344	39.8	C30H48O5	NEG		464-92-6		Lipids and lipid-like molecules	脂质和类脂分子	Prenol lipids	Triterpenoids	JXSVIVRDWWRQRT-UYDOISQJSA-N	1.80071e+06	4.25395e+06	2.37717e+06	2.52109e+06	1.13728e+07	2.32482e+06	3.23495e+06	2.27283e+06	2.41955e+06	2.27971e+06	3.99971e+06	2.41461e+06	3.47131e+06	4.53522e+06	3.37555e+06	3.7172e+06	1.17169e+06	2.29429e+06	3.01982e+06	1.8868e+06	2.89193e+06	2.72261e+06	2.72456e+06
1,3-Dipalmitoyl-sn-glycero-2-phosphoethanolamine	2.72	level2			690.509	39.7	C37H74NO8P	NEG		67303-93-9		Lipids and lipid-like molecules	脂质和类脂分子	Glycerophospholipids	Glycerophosphates	OQEIOUBBMBZINL-UHFFFAOYSA-N	118490	106978	236245	306235	139550	329970	117937	271765	258338	227802	368490	304214	314533	326995	328277	0	1.28282e+07	74601.9	209617	360855	2.00955e+06	2.03401e+06	1.9158e+06
12(13)-Epoxy-9Z-octadecenoic acid	2.72	level2			295.228	39.2	C18H32O3	NEG	HMDB0004702	948310-68-7	C14826	Lipids and lipid-like molecules	脂质和类脂分子	Fatty Acyls	Fatty acids and conjugates	CCPPLLJZDQAOHD-FLIBITNWSA-N	589423	708425	625690	466403	1.07857e+06	926791	1.16005e+06	819737	1.01088e+06	1.13e+06	1.14437e+06	665352	1.25857e+06	1.22371e+06	732533	9.99835e+06	934210	672866	833638	737989	968818	860185	763889
1,2-Dilinoleoyl-sn-glycero-3-phosphoethanolamine	2.72	level2			740.524	37.4	C41H74NO8P	POS	HMDB0009093	20707-71-5		Lipids and lipid-like molecules	脂质和类脂分子	Glycerophospholipids	Glycerophosphoethanolamines	SSCDRSKJTAQNNB-DWEQTYCFSA-N	7.48539e+06	4.76539e+06	5.41367e+06	6.31719e+06	6.20374e+06	6.52409e+06	4.67945e+06	3.82603e+06	1.06739e+07	4.91127e+06	9.76264e+06	4.47384e+06	3.24803e+06	3.81995e+06	8.13551e+06	130827	2.65336e+08	4.57302e+06	4.36115e+06	9.36278e+06	4.1561e+07	4.34795e+07	4.13827e+07
1,2-Diarachidonoyl-sn-glycero-3-phosphocholine	2.72	level2			830.571	34.9	C48H80NO8P	POS	HMDB0008443	17688-29-8		Lipids and lipid-like molecules	脂质和类脂分子	Glycerophospholipids	Glycerophosphocholines	LZLVZIFMYXDKCN-QJWFYWCHSA-N	1.48137e+07	7.88983e+06	1.19838e+07	1.25126e+07	9.21422e+06	9.69981e+06	9.07955e+06	1.00079e+07	1.10191e+07	1.1427e+07	1.41329e+07	1.34477e+07	1.23439e+07	1.5778e+07	1.14832e+07	1.44321e+06	7.92142e+06	8.72288e+06	1.01761e+07	9.17025e+06	1.1326e+07	1.01223e+07	1.0947e+07
2,5-Dichlorobenzoic acid	2.72	level2			188.952	27.9	C7H4Cl2O2	NEG		50-79-3		Benzenoids	苯环型化合物	Benzene and substituted derivatives	Benzoic acids and derivatives	QVTQYSFCFOGITD-UHFFFAOYSA-N	656442	615785	660796	511337	836104	430116	993186	1.22682e+06	1.36958e+06	447334	899290	1.11695e+07	3.96743e+07	984867	1.1405e+06	0	246328	5.19848e+08	787268	1.32695e+06	3.73966e+07	3.76062e+07	3.9751e+07
Dicyclohexyl(hydroxy)acetic acid	2.72	level2			239.166	27.3	C14H24O3	NEG		6313-70-8		Organic acids and derivatives	有机酸及其衍生物	Hydroxy acids and derivatives	Alpha hydroxy acids and derivatives	LZEAYFSRBRGLSF-UHFFFAOYSA-N	6.07574e+06	2.19205e+06	4.27905e+06	3.88736e+06	7.25144e+06	4.11155e+06	4.72748e+06	1.43563e+06	2.51871e+06	2.63355e+06	3.5887e+06	3.52038e+06	2.83309e+06	3.08901e+06	4.33865e+06	4.50352e+06	1.23251e+07	1.47967e+06	2.13428e+06	1.8508e+06	3.95721e+06	3.56705e+06	4.00771e+06
(+)-trans-Chrysanthemic acid	2.72	level2			167.108	26.8	C10H16O2	NEG		4638-92-0		Lipids and lipid-like molecules	脂质和类脂分子	Prenol lipids	Monoterpenoids	XLOPRKKSAJMMEW-SFYZADRCSA-N	1.54635e+07	1.8034e+06	1.08885e+07	1.05938e+07	8.59171e+06	2.95529e+06	4.51612e+06	2.21135e+06	3.14515e+06	4.06094e+06	3.02479e+06	4.19233e+06	4.79907e+06	5.07003e+06	9.5075e+06	3.81108e+06	5.36489e+06	2.52875e+06	2.10281e+06	2.73083e+06	4.77589e+06	4.90321e+06	5.33593e+06
(Z)-6-Octadecenoic acid	2.72	level2			281.249	19.1	C18H34O2	NEG		593-39-5		Lipids and lipid-like molecules	脂质和类脂分子	Fatty Acyls	Fatty acids and conjugates	CNVZJPUDSLNTQU-SEYXRHQNSA-N	5.44644e+08	4.00816e+08	6.72972e+08	8.00728e+08	8.40221e+08	6.41181e+08	7.82469e+08	3.61801e+08	4.81891e+08	2.25614e+08	2.93089e+08	3.66564e+08	3.29386e+08	2.47146e+08	5.51413e+08	1.597e+09	2.16559e+09	4.71854e+08	2.71021e+08	6.73215e+08	6.45038e+08	6.94826e+08	6.62277e+08
a-Santal-10-en-12-oic acid	2.72	level2			233.155	16.5	C15H22O2	NEG		74642-79-8		Lipids and lipid-like molecules	脂质和类脂分子	Prenol lipids	Sesquiterpenoids	NZSCHTYUGUVLHG-WEVVVXLNSA-N	1.27445e+06	858857	1.05154e+06	858253	1.12604e+06	1.3311e+06	1.13305e+06	664277	800308	560797	932924	1.09887e+06	4.19448e+06	773743	1.54586e+06	2.87405e+07	1.8487e+06	7.47694e+07	4.06113e+06	1.51322e+07	8.58587e+06	8.31544e+06	7.9017e+06
2,6-Di-tert-butylphenol	2.72	level2			205.16	16.4	C14H22O	NEG		128-39-2		Benzenoids	苯环型化合物	Benzene and substituted derivatives	Phenylpropanes	DKCPKDPYUFEZCP-UHFFFAOYSA-N	1.41993e+06	1.55974e+06	1.32906e+06	660889	480514	1.90098e+06	1.88959e+06	2.07055e+06	1.59077e+06	1.60547e+06	3.06282e+06	1.74208e+06	1.2273e+06	7.66356e+06	1.05733e+07	3.31592e+08	7.75753e+06	6.59434e+06	699492	4.17809e+06	1.48482e+07	1.38358e+07	1.33413e+07
(3.beta.)-Allopregnanolone sulfate	2.72	level2			397.206	16	C21H34O5S	NEG		7730-00-9		Lipids and lipid-like molecules	脂质和类脂分子	Steroids and steroid derivatives	Sulfated steroids	MENQCIVHHONJLU-FZCSVUEKSA-N	6.09255e+06	6.81245e+07	1.53043e+07	2.12193e+07	1.30988e+08	1.43955e+07	6.95981e+07	2.53223e+07	7.72114e+06	5.87904e+06	3.17036e+07	8.24096e+07	1.85232e+07	2.499e+07	3.45623e+07	2.23031e+07	2.16859e+07	2.60749e+07	7.982e+07	5.46733e+07	3.01134e+07	3.22837e+07	3.16021e+07
5.alpha.-Androstan-3.beta.-ol-17-one sulfate	2.72	level2			369.175	15.8	C19H30O5S	NEG	HMDB0062657	977-35-5		Lipids and lipid-like molecules	脂质和类脂分子	Steroids and steroid derivatives	Sulfated steroids	ZMITXKRGXGRMKS-LUJOEAJASA-N	1.40098e+07	1.64944e+08	1.0996e+08	1.12302e+08	4.05265e+08	4.83688e+07	1.16197e+08	3.14818e+08	5.17352e+06	3.32629e+07	4.59763e+08	5.07556e+08	3.46283e+08	1.59313e+08	2.00921e+08	1.19397e+08	2.24394e+08	1.36106e+08	1.34328e+08	1.60482e+08	1.61188e+08	1.7167e+08	1.71956e+08
9,10-Phenanthrenedione	2.72	level2			209.06	13.7	C14H8O2	POS	HMDB0256391		C03243	Benzenoids	苯环型化合物	Phenanthrenes and derivatives	Phenanthraquinones	YYVYAPXYZVYDHN-UHFFFAOYSA-N	3.21109e+06	393490	353841	324429	144615	357075	413587	385349	524155	389772	363436	1.62858e+06	1.56166e+06	354161	439574	412225	296200	508217	386593	297625	771612	508175	463708
Perillic_acid	2.72	level2			165.092	28.4	C10H14O2	NEG	HMDB0004586	7694-45-3	C11924	Lipids and lipid-like molecules	脂质和类脂分子	Prenol lipids	Monoterpenoids	CDSMSBUVCWHORP-UHFFFAOYSA-N	4.84945e+07	1.79046e+07	1.96699e+07	1.94048e+07	4.53198e+07	1.27118e+07	2.69711e+07	7.97072e+06	9.32939e+06	5.26732e+06	1.06685e+07	1.37453e+07	1.24816e+07	2.71628e+07	4.0358e+07	1.449e+07	2.52223e+06	3.58658e+06	7.54193e+06	1.19713e+07	1.65124e+07	1.68722e+07	1.58462e+07
PC(35:4)	2.72	level2			768.555	36.7	C43H78NO8P	POS								BGVYCOAXLBCZLT-PBKMIANHSA-N	1.49899e+07	1.15302e+07	1.69791e+07	1.65471e+07	1.66934e+07	1.43511e+07	1.20652e+07	1.20088e+07	2.08129e+07	1.33767e+07	1.58267e+07	9.85836e+06	7.59645e+06	1.06545e+07	1.5921e+07	9.81639e+07	1.66703e+08	9.89223e+06	1.09517e+07	1.02967e+07	3.54957e+07	3.59898e+07	3.29449e+07
PC(37:2)	2.72	level2			800.615	36.1	C45H86NO8P	POS								KKOZCDBORUPHQN-IWJLHGGLSA-N	8.92735e+06	3.27356e+06	8.49524e+06	8.3322e+06	8.05383e+06	4.9111e+06	4.89368e+06	5.72842e+06	4.91201e+06	4.20483e+06	1.02242e+07	6.86934e+06	6.31353e+06	9.98607e+06	6.50774e+06	1.37941e+06	1.18328e+07	7.73368e+06	5.31056e+06	3.91293e+06	5.6517e+06	6.5463e+06	5.63692e+06
PC(40:6)	2.71	level2			816.592	33.9	C48H84NO8P	POS								ICAPJNQZVMWDCH-PJLDRQBCSA-N	8.08936e+06	5.57806e+06	7.49004e+06	7.8328e+06	5.16914e+06	8.41764e+06	5.12296e+06	6.55533e+06	6.55917e+06	4.25618e+06	8.39344e+06	7.52698e+06	8.95444e+06	9.26538e+06	6.60086e+06	8.26152e+06	4.82727e+06	6.34834e+06	8.32412e+06	5.80537e+06	6.60695e+06	8.05782e+06	6.59223e+06
3,6-Ditert-butyl-1,2-benzenediol	2.71	level2			221.155	285.6	C14H22O2	NEG		15512-06-8		Benzenoids	苯环型化合物	Benzene and substituted derivatives	Phenylpropanes	WJSNKPPMBBTUKP-UHFFFAOYSA-N	96133.3	103458	123358	91386.4	81472.9	99788.7	140942	98461.8	199060	68381.7	127240	100217	123108	118422	181067	117208	285179	97642.4	80106.9	199136	441123	394349	447729
6-(2-Pyridinyl)-1,3,5-triazine-2,4-diamine	2.71	level2			189.088	246.5	C8H8N6	POS		25007-79-8		Organoheterocyclic compounds	有机杂环化合物	Triazines	Aminotriazines	MTSVIHVYYVZVLK-UHFFFAOYSA-N	371284	136643	107397	75147.7	74913.5	144833	170652	178326	398623	120281	358066	256000	117046	140481	147672	134320	287822	191034	133310	158287	247333	102501	79242.4
2-Fluoro-4-biphenylylboronic acid	2.71	level2			215.068	233.2	C12H10BFO2	NEG		178305-99-2		Benzenoids	苯环型化合物	Benzene and substituted derivatives	Biphenyls and derivatives	BWYWXDFYJSIUBE-UHFFFAOYSA-N	50274.9	45768.4	58516	50129.1	32361.9	92791.1	84470.4	74145.6	58595.1	45333.3	50104.9	43003.8	62008.4	95939.6	101602	135786	79937.3	86041.3	45719	88084.9	115106	67047.5	51591
4-Chloro-8-fluoro-5H-pyrimid[5,4-b]indole	2.71	level2			220.008	196.1	C10H5ClFN3	NEG		331443-96-0		Organoheterocyclic compounds	有机杂环化合物	Pyrrolopyrimidines	Pyrrolopyrimidines	JJDNZPROOPECEV-UHFFFAOYSA-N	273004	234228	194374	251906	290406	145489	219491	153810	263906	286824	240173	306085	238003	77275.8	42948.8	205661	49369.1	190851	311616	64046.1	78576.6	64438.1	242302
1-Amino-1-cyclobutanecarboxylic acid	2.71	level2			114.056	184.4	C5H9NO2	NEG		22264-50-2		Organic acids and derivatives	有机酸及其衍生物	Carboxylic acids and derivatives	Amino acids, peptides, and analogues	FVTVMQPGKVHSEY-UHFFFAOYSA-N	3.43724e+07	5.46118e+07	3.09372e+07	3.19682e+07	4.90658e+07	3.60886e+07	3.13421e+07	3.62817e+07	3.07869e+07	3.42238e+07	4.31574e+07	2.72456e+07	3.87624e+07	2.38689e+07	2.14655e+07	2.58041e+07	1.96295e+07	1.96833e+07	3.39369e+07	3.25469e+07	2.99244e+07	2.99185e+07	2.97609e+07
4-Methyloxazole-5-carboxylic acid	2.71	level2			126.02	170.6	C5H5NO3	NEG		2510-32-9		Organoheterocyclic compounds	有机杂环化合物	Azoles	Oxazoles	ZIXUNDOOBLSXPE-UHFFFAOYSA-N	3.75763e+06	6.48141e+06	9.83045e+06	2.97452e+06	3.53964e+06	9.77205e+06	2.65739e+06	9.84536e+06	2.45482e+06	4.24913e+06	1.02468e+07	4.65208e+06	9.00752e+06	1.23542e+07	7.98997e+06	366933	5.703e+06	6.97986e+06	2.91579e+06	2.47197e+06	9.90073e+06	9.03306e+06	2.72123e+06
2,3-Dihydro-3-methyl-2-oxo-5-benzoxazolecarboxylic acid	2.71	level2			192.03	169.9	C9H7NO4	NEG		154780-52-6		Organoheterocyclic compounds	有机杂环化合物	Benzoxazoles	Benzoxazolones	LCLAZLIVBFONSJ-UHFFFAOYSA-N	396432	540181	569326	371935	628720	602339	762962	614094	511863	398604	694256	473171	576664	665314	516523	418435	207476	402967	582525	832633	502319	482812	532769
Atropic acid	2.71	level2			147.046	156	C9H8O2	NEG		492-38-6		Benzenoids	苯环型化合物	Benzene and substituted derivatives	Styrenes	ONPJWQSDZCGSQM-UHFFFAOYSA-N	728595	838944	676722	660862	961256	719181	865081	797348	605975	551748	900842	630520	876718	836469	684433	1.14876e+06	2.01963e+06	452447	772802	629224	807938	798978	784278
1-(4-Hydroxyphenyl)-2-methylaminoethanone	2.71	level2			164.072	155.8	C9H11NO2	NEG		21213-89-8		Organic oxygen compounds	有机含氧化合物	Organooxygen compounds	Carbonyl compounds	MTQOKMDKQJVMSO-UHFFFAOYSA-N	3.23303e+07	3.70254e+07	2.91197e+07	3.04783e+07	4.13358e+07	3.23953e+07	3.75877e+07	3.5053e+07	2.61394e+07	2.47619e+07	4.10512e+07	2.63285e+07	3.96428e+07	3.7139e+07	3.11376e+07	4.64105e+07	8.76421e+07	2.10476e+07	3.34617e+07	2.6508e+07	3.4074e+07	3.50319e+07	3.40404e+07
Tegaserod	2.71	level2			302.198	153.7	C16H23N5O	POS		145158-71-0		Organoheterocyclic compounds	有机杂环化合物	Indoles and derivatives	Indoles	IKBKZGMPCYNSLU-RGVLZGJSSA-N	1.54993e+06	1.20294e+06	2.11935e+06	2.08479e+06	1.52849e+06	1.333e+06	1.33788e+06	948423	972580	1.10861e+06	836191	771403	1.51005e+06	1.28056e+06	2.51148e+06	189967	628636	576473	579254	858102	1.20471e+06	1.16873e+06	1.16874e+06
2,3-Bis(4-fluorophenyl)-6-quinoxalinecarboxylic acid	2.71	level2			363.095	141	C21H12F2N2O2	POS		355397-64-7		Organoheterocyclic compounds	有机杂环化合物	Diazanaphthalenes	Benzodiazines	NIXKHMFOWNKKTK-UHFFFAOYSA-N	36124.6	3229.1	10147.5	4126.16	48392.5	12610.2	16217.6	89443.9	0	0	62570.7	27637.7	29138.4	97672.3	38206.7	40759.2	924615	35911.6	21470.1	22975.9	111336	85136	70752.3
Androsterone glucuronide	2.71	level2			465.25	121.5	C25H38O8	NEG	HMDB0002829	1852-43-3	C11135	Lipids and lipid-like molecules	脂质和类脂分子	Steroids and steroid derivatives	Steroidal glycosides	VFUIRAVTUVCQTF-BSOWLZGZSA-N	88545.4	1.12287e+06	369929	292939	623447	284842	1.30087e+06	1.13467e+06	54623.1	207661	277209	1.01071e+06	1.17353e+06	176454	850019	253778	259507	522491	870668	309711	384733	424159	428072
Butylated hydroxytoluene	2.71	level2			219.176	118.8	C15H24O	NEG	HMDB0033826	128-37-0	C14693	Benzenoids	苯环型化合物	Benzene and substituted derivatives	Phenylpropanes	NLZUEZXRPGMBCV-UHFFFAOYSA-N	1.00071e+06	2.61947e+06	981908	661926	674397	2.48403e+06	899077	987269	904543	991248	1.04437e+06	957625	973221	983900	605729	891757	976207	778055	1.03511e+06	990308	710591	854485	1.23675e+06
2,3-Dihydroxy-2-methylbutanoic acid	2.71	level2			133.051	118.8	C5H10O4	NEG	HMDB0029576	14868-24-7		Lipids and lipid-like molecules	脂质和类脂分子	Fatty Acyls	Fatty acids and conjugates	AOWPAWLEXIYETE-UHFFFAOYSA-N	638194	905389	716575	782040	796528	1.21945e+06	1.09664e+06	932198	1.24838e+06	1.20355e+06	923290	787890	763190	845945	751299	531157	415750	869206	686949	645391	806992	949686	852496
2-(Hydroxymethyl)-6-methylpyridin-3-ol	2.71	level2			138.056	110.1	C7H9NO2	NEG		42097-42-7		Organoheterocyclic compounds	有机杂环化合物	Pyridines and derivatives	Methylpyridines	PAGTXDLKXRBHFL-UHFFFAOYSA-N	304386	362693	330770	313733	418367	271441	394731	407533	561739	295809	580215	417341	347774	407421	605362	2.72314e+06	3.08787e+07	330739	350273	901423	2.8538e+06	2.97609e+06	2.83011e+06
5-(3-Chlorophenyl)-5-methylimidazolidine-2,4-dione	2.71	level2			223.028	102.9	C10H9ClN2O2	NEG		6946-01-6		Organoheterocyclic compounds	有机杂环化合物	Azolidines	Imidazolidines	CDAMVXKHZACAKQ-UHFFFAOYSA-N	718525	421178	621466	898222	316866	342120	864183	1.41705e+06	1.23648e+06	802210	919576	1.22299e+06	1.26696e+06	841810	953679	860118	1.55159e+06	1.52559e+06	726387	1.29072e+06	861450	1.05645e+06	813875
6-Hydroxyoctadec-4-enoic acid	2.71	level2			297.244	102.2	C18H34O3	NEG		1235702-07-4		Lipids and lipid-like molecules	脂质和类脂分子	Fatty Acyls	Fatty acids and conjugates	SCZSILIHRULXII-NTCAYCPXSA-N	6.23362e+06	5.35787e+06	5.61003e+06	1.16809e+07	1.84073e+06	1.44913e+07	4.79108e+06	5.62468e+06	5.34007e+06	6.11355e+06	4.26822e+06	2.34512e+06	5.68485e+06	2.78535e+06	9.28381e+06	5.2541e+06	1.91261e+06	4.75956e+06	3.30306e+06	1.63873e+06	1.31243e+07	3.41972e+06	4.32873e+06
4-Oxo-1,4-dihydro-3-quinolinecarboxylic acid	2.71	level2			188.036	99.4	C10H7NO3	NEG	HMDB0246559	34785-11-0		Organoheterocyclic compounds	有机杂环化合物	Quinolines and derivatives	Quinoline carboxylic acids	ILNJBIQQAIIMEY-UHFFFAOYSA-N	642135	699760	1.0584e+06	1.12144e+06	787704	783555	1.2848e+06	922815	526714	1.45959e+06	1.29937e+06	838517	459332	932911	574480	706812	550438	613050	632633	834959	791934	877796	773182
(3-Oxo-2-piperazinyl)acetic acid	2.71	level2			157.062	98.4	C6H10N2O3	NEG		405214-33-7		Organic acids and derivatives	有机酸及其衍生物	Carboxylic acids and derivatives	Amino acids, peptides, and analogues	DXJIRWKIYQMFBA-UHFFFAOYSA-N	1.06455e+06	2.47054e+06	863101	1.27758e+06	627263	471645	1.3659e+06	1.23605e+06	560859	838981	551911	813903	509812	1.51475e+06	707249	571865	591502	1.17082e+06	1.45191e+06	1.32684e+06	1.29166e+06	1.948e+06	951019
N-Nervonoyl-D-erythro-sphingosylphosphorylcholine	2.71	level2			813.686	98.2	C47H93N2O6P	POS	HMDB0012107	94359-13-4	C00550	Lipids and lipid-like molecules	脂质和类脂分子	Sphingolipids	Phosphosphingolipids	WKZHECFHXLTOLJ-QYKFWSDSSA-N	1.75892e+08	1.3118e+08	2.7146e+08	2.37023e+08	1.8999e+08	1.67387e+08	1.64702e+08	2.10929e+08	1.6574e+08	1.46785e+08	1.67753e+08	5.27331e+08	3.45743e+08	2.39494e+08	1.81356e+08	2.03807e+08	1.71245e+09	1.52874e+08	1.43618e+08	1.7389e+08	3.1384e+08	3.56267e+08	2.781e+08
N-Formylglycine	2.71	level2			102.02	97.5	C3H5NO3	NEG	HMDB0255145	2491-15-8		Organic acids and derivatives	有机酸及其衍生物	Carboxylic acids and derivatives	Amino acids, peptides, and analogues	UGJBHEZMOKVTIM-UHFFFAOYSA-N	1.13083e+06	1.40647e+06	885846	3.53369e+06	1.19481e+06	702386	1.0451e+06	1.08581e+06	3.71155e+06	1.03358e+06	3.25521e+06	1.81665e+06	993764	3.72501e+06	2.01452e+06	1.30977e+06	6.99023e+06	1.17697e+06	3.2573e+06	2.52333e+06	1.46009e+06	1.03957e+06	1.01423e+06
N-Methyl-N-(methylsulfonyl)glycine	2.71	level2			166.018	96.9	C4H9NO4S	NEG		115665-52-6		Organic acids and derivatives	有机酸及其衍生物	Carboxylic acids and derivatives	Amino acids, peptides, and analogues	BJJBJDSBYILUDE-UHFFFAOYSA-N	444014	580673	1.15756e+06	927305	454376	596849	565042	358909	572654	946016	374614	379350	388887	829549	351222	369295	1.0991e+06	281836	489270	341211	452810	670607	572231
3-Methyl-3H-imidazo[4,5-f]quinoxalin-2-amine	2.71	level2			200.093	96.8	C10H9N5	POS	HMDB0040443	108354-47-8		Organoheterocyclic compounds	有机杂环化合物	Diazanaphthalenes	Benzodiazines	HKZZYGFWIFKKIR-UHFFFAOYSA-N	432533	994164	695951	825476	712868	532462	443217	957796	577757	765050	752912	593397	823984	866384	742916	806034	216106	483057	512958	722795	504140	615694	540921
N2-Benzyl-1,3,5-triazine-2,4-diamine	2.71	level2			202.108	96.8	C10H11N5	POS		4086-63-9		Organoheterocyclic compounds	有机杂环化合物	Triazines	Aminotriazines	VWWIROAZLXEHMJ-UHFFFAOYSA-N	1.23583e+06	570136	317051	205030	319160	365988	361905	322799	399955	303712	264193	437257	380848	470832	412871	603544	67251.9	286355	342702	236273	373295	313430	406793
3-Fluoro-5-hydroxypyridine	2.71	level2			114.035	74	C5H4FNO	POS		209328-55-2		Organoheterocyclic compounds	有机杂环化合物	Pyridines and derivatives	Hydroxypyridines	IUFLFKASIHPKNZ-UHFFFAOYSA-N	1.34109e+06	3.1964e+06	4.7272e+06	4.93443e+06	4.80365e+06	3.55936e+06	529502	2.81746e+06	2.74165e+06	2.73432e+06	3.03073e+06	2.94687e+06	3.10415e+06	3.42726e+06	2.46739e+06	2.90086e+06	4.39654e+06	1.63588e+06	2.89485e+06	1.70169e+06	3.3811e+06	1.96676e+06	3.60246e+06
6-Nitro-2,3,4,9-tetrahydro-1H-carbazole	2.71	level2			215.083	60.8	C12H12N2O2	NEG		50823-86-4		Organoheterocyclic compounds	有机杂环化合物	Indoles and derivatives	Carbazoles	IROFVXNXPDWNEU-UHFFFAOYSA-N	2.23858e+06	4.27886e+06	3.79595e+06	3.98661e+06	3.05381e+06	4.6974e+06	1.49044e+06	2.73679e+06	2.05407e+06	6.71471e+06	1.83977e+06	1.15388e+06	2.51168e+06	2.6141e+06	2.45577e+06	7.94333e+06	561416	1.43809e+06	939282	3.93693e+06	3.19662e+06	2.89989e+06	2.41814e+06
1,2,3,19-Tetrahydroxy-12-ursen-28-oic acid	2.71	level2			505.353	54.5	C30H48O6	POS		220880-87-5		Lipids and lipid-like molecules	脂质和类脂分子	Prenol lipids	Triterpenoids	VULLSLYDWNGNKZ-WSUAMRMCSA-N	916983	2.48087e+06	978250	1.06486e+06	2.8551e+06	1.04676e+06	2.37407e+06	1.768e+06	999112	1.33549e+06	2.43962e+06	1.66195e+06	1.76377e+06	2.35613e+06	1.55863e+06	1.064e+06	541513	1.07333e+06	2.04028e+06	1.71223e+06	1.53693e+06	1.53487e+06	1.23638e+06
Antalarmin	2.71	level2			379.286	51.2	C24H34N4	POS	HMDB0248455	157284-96-3		Organoheterocyclic compounds	有机杂环化合物	Pyrroles	Substituted pyrroles	IXPROWGEHNVJOY-UHFFFAOYSA-N	142287	306847	198120	205654	423458	152183	310400	191111	148042	273631	407321	370849	470304	383630	186693	205579	88023.8	206660	339924	277820	225157	245724	280364
Ciprostene	2.71	level2			363.255	46.4	C22H36O4	NEG		81845-44-5		Lipids and lipid-like molecules	脂质和类脂分子	Fatty Acyls	Eicosanoids	VKPYUUBEDXIQIB-QBPWRKFFSA-N	5.42442e+06	3.69685e+06	2.53284e+06	2.61344e+06	3.98002e+06	1.46782e+06	4.00615e+06	2.2513e+06	1.3374e+06	4.59394e+06	3.38459e+06	1.55705e+06	3.61594e+06	9.93749e+06	2.22192e+06	6.50335e+06	4.14745e+06	1.34569e+06	3.80045e+06	4.41117e+06	2.25194e+06	2.10748e+06	2.02817e+06
1-(3,5-Dihydroxyphenyl)-2-[(1,1-dimethylethyl)amino]ethanone	2.71	level2			222.114	41.1	C12H17NO3	NEG		139508-58-0		Organic oxygen compounds	有机含氧化合物	Organooxygen compounds	Carbonyl compounds	YRQVMOOPIMHYOQ-UHFFFAOYSA-N	1.09587e+06	672695	1.33842e+06	1.37866e+06	1.45452e+06	502257	1.14243e+06	386299	1.41684e+06	501937	983521	1.02924e+06	1.04919e+06	1.397e+06	638476	2.73437e+06	51997.2	620293	320365	842575	809720	835807	922625
cis-7-Hexadecenoic acid	2.71	level2			253.218	39.7	C16H30O2	NEG	HMDB0002186	2416-19-5		Lipids and lipid-like molecules	脂质和类脂分子	Fatty Acyls	Fatty acids and conjugates	PJHOFUXBXJNUAC-KTKRTIGZSA-N	2.69555e+06	1.3881e+06	4.87436e+06	4.34824e+06	3.67425e+06	2.5622e+06	2.38033e+06	1.33854e+06	2.25989e+06	556526	1.43071e+06	590005	2.99558e+06	818312	2.78217e+06	7.15014e+06	1.60868e+07	2.30935e+06	1.39675e+06	4.41891e+06	3.30248e+06	1.25025e+06	3.51681e+06
2,2-Dimethylsuccinic acid	2.71	level2			145.051	37.8	C6H10O4	NEG	HMDB0002074	597-43-3		Lipids and lipid-like molecules	脂质和类脂分子	Fatty Acyls	Fatty acids and conjugates	GOHPTLYPQCTZSE-UHFFFAOYSA-N	1.01366e+06	1.30779e+06	1.10601e+06	1.00597e+06	1.43204e+06	1.20287e+06	1.40415e+06	1.03525e+06	1.31399e+06	1.37681e+06	1.17596e+06	1.05534e+06	939071	1.00206e+06	1.34704e+06	1.11903e+06	2.96465e+06	828545	755697	826556	1.03731e+06	1.05907e+06	1.02019e+06
2-Docosahexaenoyl-1-palmitoyl-sn-glycero-3-phosphoethanolamine	2.71	level2			764.524	36.7	C43H74NO8P	POS	HMDB0008946	96998-00-4		Lipids and lipid-like molecules	脂质和类脂分子	Glycerophospholipids	Glycerophosphoethanolamines	MPWUZHVZZKSTPV-MADBQMNMSA-N	5.30511e+06	4.84991e+06	7.67167e+06	8.07636e+06	8.67958e+06	7.80619e+06	5.01328e+06	2.03349e+06	8.28213e+06	4.53458e+06	6.10816e+06	3.42667e+06	2.33818e+06	5.04156e+06	9.22708e+06	113251	7.73745e+07	3.81735e+06	2.61006e+06	3.99694e+06	1.492e+07	1.50318e+07	1.48649e+07
1-Stearoyl-2-linoleoyl-sn-glycero-3-phosphocholine	2.71	level2			786.602	36.3	C44H84NO8P	POS	HMDB0008039	27098-24-4		Lipids and lipid-like molecules	脂质和类脂分子	Glycerophospholipids	Glycerophosphocholines	FORFDCPQKJHEBF-VPUSDGANSA-N	1.87628e+09	1.05538e+09	1.1495e+09	1.1852e+09	1.24383e+09	1.30372e+09	1.26467e+09	1.37475e+09	1.17636e+09	1.32447e+09	1.60334e+09	1.39388e+09	1.54916e+09	2.01826e+09	1.49356e+09	3.8e+08	1.5709e+09	1.3914e+09	1.4807e+09	1.27292e+09	1.36081e+09	1.39884e+09	1.37432e+09
Palmitoyleicosapentaenoyl phosphatidylcholine	2.71	level2			780.556	36.2	C44H78NO8P	POS		99296-77-2		Lipids and lipid-like molecules	脂质和类脂分子	Glycerophospholipids	Glycerophosphocholines	KLTHQSWIRFFBRI-KOQZQRJKSA-N	2.32255e+08	5.73404e+07	1.0497e+08	1.10779e+08	7.61012e+07	6.54273e+07	8.17053e+07	9.76703e+07	1.16794e+08	1.76087e+08	1.45288e+08	1.50173e+08	1.47665e+08	3.14272e+08	1.84747e+08	7.11886e+06	8.46013e+07	7.40967e+07	6.08472e+07	6.71464e+07	1.22963e+08	1.23458e+08	1.26478e+08
9-Hydroxynonanoic acid	2.71	level2			173.119	35.6	C9H18O3	NEG		3788-56-5		Organic acids and derivatives	有机酸及其衍生物	Hydroxy acids and derivatives	Medium-chain hydroxy acids and derivatives	AFZMICRBFKZNIH-UHFFFAOYSA-N	578597	252849	1.91612e+06	1.77644e+06	4.46121e+06	577651	946299	417241	143635	319938	372011	1.32925e+06	403953	336769	591467	2.05332e+06	772884	651623	337090	299478	769052	798022	1.02371e+06
1-Palmitoyl-2-thiopalmitoyl phosphatidylcholine	2.71	level2			750.546	35.1	C40H80NO7PS	POS		113881-60-0		Organic nitrogen compounds	有机含氮化合物	Organonitrogen compounds	Quaternary ammonium salts	CJNCGLSWHABGOT-KXQOOQHDSA-N	2.42116e+07	1.73545e+07	2.20879e+07	2.34956e+07	1.52004e+07	1.69696e+07	1.73241e+07	2.14303e+07	2.28469e+07	2.65284e+07	3.1745e+07	3.18877e+07	2.09977e+07	2.10053e+07	3.12968e+07	1.42673e+07	1.8791e+08	1.97183e+07	2.70201e+07	3.4006e+07	4.275e+07	4.2598e+07	4.22389e+07
1-Stearoyl-2-arachidonyl-sn-glycero-3-phosphocholine	2.71	level2			810.602	35.1	C46H84NO8P	POS		35418-59-8		Lipids and lipid-like molecules	脂质和类脂分子	Glycerophospholipids	Glycerophosphocholines	PSVRFUPOQYJOOZ-RYIOQAQXSA-N	7.5737e+08	7.62552e+08	1.08035e+09	1.13131e+09	8.83038e+08	7.74665e+08	8.23382e+08	1.00113e+09	9.184e+08	7.18941e+08	1.02044e+09	9.79959e+08	7.29194e+08	1.01389e+09	6.8878e+08	1.46673e+08	5.9645e+08	7.03821e+08	1.13399e+09	8.08622e+08	8.29249e+08	8.36898e+08	8.46266e+08
4-{[4-(Acetyloxy)benzoyl]amino}benzoic acid	2.71	level2			298.073	29.2	C16H13NO5	NEG		153343-62-5		Benzenoids	苯环型化合物	Benzene and substituted derivatives	Anilides	HBZFIMUWJHUZLR-UHFFFAOYSA-N	101821	0	69546	72078.1	3.90791e+06	237308	122783	39180	1.34595e+07	212271	23747.5	116298	52904.2	70725.8	169626	237127	177882	0	0	46026.2	1.48098e+06	1.4463e+06	1.35963e+06
cis-4-Hydroxycyclohexanecarboxylic acid	2.71	level2			143.072	25.2	C7H12O3	NEG		3685-22-1						HCFRWBBJISAZNK-OLQVQODUSA-N	1.38934e+06	940075	594554	3.13652e+06	822179	940716	990913	792011	803754	1.34377e+06	997524	2.42178e+06	533749	928034	3.69766e+06	1.06185e+07	1.04217e+07	5.74256e+06	521939	1.8915e+06	706216	789732	3.37567e+06
(3R)-3-[[6-(4-Methylphenyl)-3-pyridinyl]oxy]-1-azabicyclo[2.2.2]octane	2.71	level2			295.18	24	C19H22N2O	POS		669770-29-0		Organoheterocyclic compounds	有机杂环化合物	Pyridines and derivatives	Phenylpyridines	NPDLTEZXGWRMLQ-IBGZPJMESA-N	421357	153724	476615	258103	332245	256351	284663	262307	953190	107185	167227	333762	257722	348547	331953	189365	5.43446e+06	305669	315838	434020	203868	202840	256073
Oxyphenbutazone	2.71	level2			323.141	16.8	C19H20N2O3	NEG	HMDB0256021	129-20-4	C19494	Benzenoids	苯环型化合物	Phenols	1-hydroxy-2-unsubstituted benzenoids	HFHZKZSRXITVMK-UHFFFAOYSA-N	0	0	0	0	0	2.24449e+06	0	0	0	1.36601e+09	0	0	0	0	0	0	0	116718	0	0	2.24596e+07	2.28134e+07	2.36623e+07
Laurylsulfuric acid	2.71	level2			265.149	14.3	C12H26O4S	NEG		151-41-7		Organic acids and derivatives	有机酸及其衍生物	Organic sulfuric acids and derivatives	Sulfuric acid esters	MOTZDAYCYVMXPC-UHFFFAOYSA-N	5.83329e+07	3.9709e+07	5.05568e+07	5.93999e+07	5.85799e+07	7.2347e+07	5.20199e+07	5.28338e+07	7.53815e+07	5.16239e+07	4.46334e+07	5.54075e+07	3.69266e+07	7.39801e+07	4.58184e+07	6.48924e+07	7.90425e+07	1.07284e+08	3.83274e+07	6.66996e+07	5.5118e+07	5.77116e+07	5.83966e+07
Methylacetate	2.71	level2			73.0296	176.6	C3H6O2	NEG	HMDB0031523	79-20-9	C17530	Organic acids and derivatives	有机酸及其衍生物	Carboxylic acids and derivatives	Carboxylic acid derivatives	KXKVLQRXCPHEJC-UHFFFAOYSA-N	1.23716e+06	2.89505e+06	1.05702e+06	1.03809e+06	1.13068e+06	874852	973343	1.10283e+06	1.01444e+06	867708	1.19967e+06	1.96227e+06	975381	1.13262e+06	819519	911974	1.37037e+06	998801	1.05246e+06	1.15059e+06	960005	1.07975e+06	657306
CROTONIC ACID	2.71	level2			85.0297	59.6	C4H6O2	NEG	HMDB0010720	107-93-7	C01771	Lipids and lipid-like molecules	脂质和类脂分子	Fatty Acyls	Fatty acids and conjugates	LDHQCZJRKDOVOX-NSCUHMNNSA-N	3.24292e+06	5.85945e+06	3.05698e+06	8.35887e+06	5.1592e+06	2.7058e+06	3.50524e+06	4.35145e+06	2.71766e+06	2.37311e+06	4.42577e+06	3.33327e+06	4.14613e+06	6.81885e+06	2.94138e+06	2.43293e+06	2.30485e+06	2.78511e+06	4.75983e+06	4.58084e+06	3.33947e+06	3.37842e+06	3.00375e+06
Benzenesulfonic acid	2.71	level2			156.997	21.4	C6H6O3S	NEG	HMDB0248986	98-11-3		Benzenoids	苯环型化合物	Benzene and substituted derivatives	Benzenesulfonic acids and derivatives	SRSXLGNVWSONIS-UHFFFAOYSA-N	1.55501e+06	94952.3	5.74191e+06	1.34613e+07	1.28584e+06	2.01942e+06	2.81553e+06	1.79547e+06	1.58772e+06	1.60976e+06	1.4571e+06	1.89914e+06	1.57656e+06	1.04088e+06	1.41809e+06	473062	643824	1.88311e+06	94026.8	2.20083e+06	610864	800057	923614
4-Hydroxyglutamic acid	2.71	level2			144.03	107.2	C5H9NO5	NEG	HMDB0002273	2485-33-8	C05947	Organic acids and derivatives	有机酸及其衍生物	Carboxylic acids and derivatives	Amino acids, peptides, and analogues	HBDWQSHEVMSFGY-STHAYSLISA-N	451238	250871	339663	336801	265600	404811	391697	503209	226800	483920	309004	528422	446732	392148	377431	1.41281e+07	505315	174741	153641	218237	550106	710295	717349
17-ODYA	2.71	level2			279.234	102.8	C18H32O2	NEG	HMDB0244776	34450-18-5		Lipids and lipid-like molecules	脂质和类脂分子	Fatty Acyls	Fatty acids and conjugates	DZIILFGADWDKMF-UHFFFAOYSA-N	1.04109e+07	9.87338e+06	1.01992e+07	8.98662e+06	1.44609e+07	1.71347e+07	1.20977e+07	1.12359e+07	1.23615e+07	2.31532e+07	9.69437e+06	9.71201e+06	9.32653e+06	1.61198e+07	1.46688e+07	2.16897e+07	1.75261e+07	1.54255e+07	1.17179e+07	1.00659e+07	3.19082e+07	1.2725e+07	1.16006e+07
DL-Norvaline	2.71	level2			116.072	16.5	C5H11NO2	NEG	HMDB0251527	760-78-1		Organic acids and derivatives	有机酸及其衍生物	Carboxylic acids and derivatives	Amino acids, peptides, and analogues	SNDPXSYFESPGGJ-UHFFFAOYSA-N	4.44821e+06	8.28984e+06	4.743e+06	4.12153e+06	3.63396e+06	5.71297e+06	4.91703e+06	5.41803e+06	5.41788e+06	17599.8	3.14387e+06	4.72903e+06	4.84401e+06	4.8493e+06	5.08376e+06	4.17547e+06	4.03061e+06	5.0885e+06	6.69819e+06	1.08686e+07	5.83544e+06	5.57625e+06	29939.3
PC(38:6)	2.7	level2			806.572	59.6	C46H80NO8P	POS								SQYNRGDZNLTJSW-SDGBSDMESA-N	1.50127e+06	925666	1.55031e+07	6.05776e+06	1.35845e+06	1.48359e+07	1.15e+06	894257	1.16048e+06	968324	2.54648e+06	2.05571e+06	1.0649e+06	1.97746e+07	2.00937e+07	0	1.54357e+06	5.11439e+06	1.1575e+07	1.12749e+06	1.3087e+06	1.34512e+06	1.37059e+06
PC(34:2)	2.7	level2			758.572	105.1	C42H80NO8P	POS								CKALBGXOWPPZRV-NSXUIHOUSA-N	4.01106e+06	4.2994e+06	8.5534e+06	2.95069e+06	6.61382e+06	7.32836e+06	2.5703e+06	5.92413e+06	1.83034e+06	5.93039e+06	1.66854e+07	4.04206e+06	2.24468e+06	1.33762e+07	1.04316e+07	9.79244e+06	1.42795e+07	8.70355e+06	9.08436e+06	6.27548e+06	8.16049e+06	2.6444e+06	8.44497e+06
PC(38:4)	2.7	level2			810.603	18.7	C46H84NO8P	POS								RMOIQWNPUHLBDC-ZJSWKPLXSA-N	1.58576e+08	1.66836e+08	2.92896e+08	2.94785e+08	2.1279e+08	1.94559e+08	1.78689e+08	2.30354e+08	1.8337e+08	1.87865e+08	2.53378e+08	2.26555e+08	1.58345e+08	2.32574e+08	1.60135e+08	1.72735e+07	1.41738e+08	1.31885e+08	2.48709e+08	1.96883e+08	1.99499e+08	1.71326e+08	1.8656e+08
7-Methoxy-3-(4-methoxyphenyl)-4-phenylcoumarin	2.7	level2			359.127	253.4	C23H18O4	POS		113435-02-2		Phenylpropanoids and polyketides	苯丙素类和聚酮类	Neoflavonoids	Neoflavones	IYNKBZZOQXQXDF-UHFFFAOYSA-N	823604	667157	636668	561620	727124	803564	643769	689917	869449	564157	534447	418999	814798	641124	766949	706679	748822	553449	463337	647726	1.14421e+06	755045	618336
5-Amino-1-(2-pyrimidinyl)-1H-pyrazole-4-carbonitrile	2.7	level2			187.072	220.6	C8H6N6	POS		89978-00-7		Organoheterocyclic compounds	有机杂环化合物	Diazines	Pyrimidines and pyrimidine derivatives	SIEFZVDTJZTHPL-UHFFFAOYSA-N	224807	231903	348009	260406	225248	403044	374434	393881	286745	230415	260132	260685	261321	422203	464339	336768	417908	411255	223336	336137	544038	298568	201017
2-Amino-5,5,5-trifluoropentanoic acid	2.7	level2			170.044	205	C5H8F3NO2	NEG		2365-80-2		Organic acids and derivatives	有机酸及其衍生物	Carboxylic acids and derivatives	Amino acids, peptides, and analogues	KTZZIDWVKLDWBF-UHFFFAOYSA-N	1.77382e+07	2.52808e+07	1.55357e+07	1.67859e+07	2.92306e+07	1.84336e+07	2.59679e+07	2.87162e+07	1.83761e+07	2.27015e+07	3.33585e+07	1.80938e+07	3.00487e+07	2.90297e+07	1.9939e+07	2.65064e+07	3.33991e+07	1.32694e+07	2.83017e+07	2.35398e+07	2.26273e+07	2.21802e+07	2.26386e+07
4-Methoxychalcone	2.7	level2			239.107	184.9	C16H14O2	POS		959-33-1		Phenylpropanoids and polyketides	苯丙素类和聚酮类	Linear 1,3-diarylpropanoids	Chalcones and dihydrochalcones	XUFXKBJMCRJATM-FMIVXFBMSA-N	271893	110038	254792	1.87517e+06	398933	725932	163966	340788	290715	303699	801492	344734	1.29742e+06	1.14512e+06	670802	921065	389352	762671	310011	233481	248609	143551	277088
Picolinic acid	2.7	level2			122.025	184.3	C6H5NO2	NEG	HMDB0002243	98-98-6	C10164	Organoheterocyclic compounds	有机杂环化合物	Pyridines and derivatives	Pyridinecarboxylic acids and derivatives	SIOXPEMLGUPBBT-UHFFFAOYSA-N	334096	329889	435013	333441	287353	302472	75280.1	329411	306989	341002	329939	282454	489771	361151	313728	976893	253218	544696	322885	764222	312775	339579	354479
(2Z)-2-Hexadecenoic acid	2.7	level2			253.218	183.6	C16H30O2	NEG		2825-68-5		Lipids and lipid-like molecules	脂质和类脂分子	Fatty Acyls	Fatty acids and conjugates	ZVRMGCSSSYZGSM-PFONDFGASA-N	529133	1.00567e+06	953120	1.23884e+06	1.21753e+06	1.27398e+06	703325	1.30276e+06	1.28657e+06	2.88974e+06	1.20543e+06	1.15889e+06	1.24719e+06	1.13056e+06	1.18783e+06	2.43252e+06	696482	3.18224e+06	3.14265e+06	1.42834e+06	1.38927e+06	1.31996e+06	1.19761e+06
(9E,11Z)-8-Hydroxyoctadeca-9,11-dienoic acid	2.7	level2			295.229	179.3	C18H32O3	NEG		1215071-40-1		Lipids and lipid-like molecules	脂质和类脂分子	Fatty Acyls	Lineolic acids and derivatives	NTYHQKJCCYNCMG-LMEHAKNHSA-N	918580	3.09365e+06	964571	930072	968004	1.0766e+06	1.04758e+06	498206	1.01712e+06	910250	964557	557958	968290	1.07355e+06	3.52846e+06	779051	842095	960451	881226	2.9921e+06	1.00719e+06	715777	927810
2,6-Dichloro-4-phenylquinazoline	2.7	level2			275.014	170.7	C14H8Cl2N2	POS		5185-54-6		Organoheterocyclic compounds	有机杂环化合物	Diazines	Pyrimidines and pyrimidine derivatives	CRVSRCOECJCBAJ-UHFFFAOYSA-N	138807	221092	287228	243884	296536	231074	210071	231403	238559	72285.1	234165	364490	35459.6	287273	133361	68771.5	209460	175461	390938	380982	261928	59250.5	471886
Nitracaine	2.7	level2			309.18	160.9	C16H24N2O4	POS		1648893-21-3		Benzenoids	苯环型化合物	Benzene and substituted derivatives	Benzoic acids and derivatives	SPTIETJWCCCJSE-UHFFFAOYSA-N	10280.5	6.70356e+06	502597	494570	2.11694e+06	5.8749e+06	6.8744e+06	6.45137e+06	1.99468e+07	1.55241e+06	21088.3	0	1.18128e+06	5.13692e+06	2.26698e+06	88352.4	1.09984e+06	3.03256e+06	10395.7	21229.6	2.35562e+06	2.15955e+06	1.91929e+06
1-Isopropyl-1H-benzimidazole-5-carboxylic acid	2.7	level2			203.083	158.6	C11H12N2O2	NEG		284673-16-1		Organoheterocyclic compounds	有机杂环化合物	Benzimidazoles	Benzimidazoles	SQIQIYYPWAELAC-UHFFFAOYSA-N	1.73351e+07	1.6583e+07	1.38484e+07	1.42068e+07	2.46442e+07	1.60616e+07	2.18224e+07	1.9228e+07	1.69109e+07	1.14842e+07	2.55337e+07	1.53983e+07	1.50916e+07	2.67046e+07	1.52834e+07	1.99575e+07	2.536e+07	8.33388e+06	1.4822e+07	1.7862e+07	1.80644e+07	1.67399e+07	1.61356e+07
3-Cyclopentylalanine	2.7	level2			156.103	138.9	C8H15NO2	NEG		96539-87-6		Organic acids and derivatives	有机酸及其衍生物	Carboxylic acids and derivatives	Amino acids, peptides, and analogues	KDYAKYRBGLKMAK-UHFFFAOYSA-N	635545	316710	286511	261621	206297	118826	240105	492303	142338	305987	199591	268705	903691	1.61954e+06	393020	688627	105182	270002	318442	130526	385748	408072	361569
Raddeanin A	2.7	level2			895.508	119.5	C47H76O16	NEG		89412-79-3		Lipids and lipid-like molecules	脂质和类脂分子	Prenol lipids	Triterpenoids	VQQGPFFHGWNIGX-PPCHTBMASA-N	0	0	0	0	0	16691.7	0	0	45090.7	0	0	0	0	0	39513.5	0	1.98979e+06	0	0	55509.5	411154	317547	360071
[(2-Methoxybenzoyl)amino]acetic acid	2.7	level2			208.062	104.2	C10H11NO4	NEG		13443-58-8		Benzenoids	苯环型化合物	Benzene and substituted derivatives	Benzoic acids and derivatives	BBPLIEPYXSKRMQ-UHFFFAOYSA-N	184988	432441	168306	243873	1.0299e+06	108948	952105	846192	313665	231231	388922	104103	1.68298e+06	754503	579056	4.83196e+06	1.13635e+07	324311	152594	951027	2.91903e+06	3.21738e+06	2.96501e+06
Anticopalic acid	2.7	level2			303.234	101.4	C20H32O2	NEG		24470-48-2		Lipids and lipid-like molecules	脂质和类脂分子	Prenol lipids	Diterpenoids	JFQBNOIJWROZGE-YSNLAMCCSA-N	755581	1.06885e+06	1.32007e+06	554156	265451	803816	521550	1.33935e+06	2.97971e+06	540585	933141	574866	948919	493811	867485	1.28378e+06	656005	396085	506671	301801	608044	613182	619469
Cefuroxime	2.7	level2			423.063	69	C16H16N4O8S	NEG		55268-75-2		Organoheterocyclic compounds	有机杂环化合物	Lactams	Beta lactams	JFPVXVDWJQMJEE-SWWZKJRFSA-N	5.07237e+08	0	1.78951e+09	2.29203e+09	0	0	3.59964e+08	0	0	1.74382e+09	0	0	7146.91	0	0	0	0	0	0	0	2.36696e+08	2.85557e+08	2.55894e+08
Propofol .beta.-D-glucuronide	2.7	level2			353.161	65.6	C18H26O7	NEG	HMDB0060933	114991-26-3		Organic oxygen compounds	有机含氧化合物	Organooxygen compounds	Carbohydrates and carbohydrate conjugates	JZSJIASBMOIIKI-RUKPJNHUSA-N	5.27223e+06	3.92592e+07	2.66756e+07	1.48605e+07	8.44843e+07	3.33071e+07	177843	5.95906e+07	9.00145e+07	1.03226e+08	505210	1.23048e+06	44021	129889	2.02887e+06	2.88978e+07	8.41933e+06	1.4297e+07	303499	8.80245e+06	3.71529e+07	3.73143e+07	3.69701e+07
1-Hexadecyl-2-(9Z-octadecenoyl)-sn-glycero-3-phosphocholine	2.7	level2			746.608	60.3	C42H84NO7P	POS		95403-34-2		Lipids and lipid-like molecules	脂质和类脂分子	Glycerophospholipids	Glycerophosphocholines	SIEDNCDNGMIKST-IYEJTHTFSA-N	2.99388e+06	999891	7.93223e+06	4.9256e+06	623138	7.54473e+06	4.54702e+06	5.59239e+06	577643	593055	6.40348e+06	1.02749e+06	916095	1.13007e+06	777768	2.69662e+06	5.8276e+06	5.18913e+06	1.46395e+06	905779	443544	923290	974169
N-(2-Thienylmethyl)-7H-purin-6-amine	2.7	level2			230.05	60.2	C10H9N5S	NEG		525-81-5		Organoheterocyclic compounds	有机杂环化合物	Imidazopyrimidines	Purines and purine derivatives	JYIRPMVEWLTUGX-UHFFFAOYSA-N	711714	471203	372384	390238	49197.2	298343	8.53844e+06	652495	423865	488950	514015	337751	342262	5.38846e+06	232953	1.72567e+06	387949	493029	463033	478155	779780	666021	707492
5-(5-Methoxycarbonyl-5,8a-dimethyl-2-methylidene-3,4,4a,6,7,8-hexahydro-1H-naphthalen-1-yl)-3-methylpentanoic acid	2.7	level2			349.239	51.2	C21H34O4	NEG		721404-00-8		Lipids and lipid-like molecules	脂质和类脂分子	Prenol lipids	Diterpenoids	WTDIRAZPDUAJEB-UHFFFAOYSA-N	2.16815e+06	2.59055e+06	1.37191e+06	1.29424e+06	2.56935e+06	865741	1.21626e+06	2.16544e+06	773105	3.10327e+06	1.75132e+06	1.12039e+06	2.25708e+06	3.12447e+06	3.09571e+06	1.58213e+06	877793	1.09603e+06	667557	1.42918e+06	1.68307e+06	1.76298e+06	1.65385e+06
16,16-Dimethylprostaglandin A2	2.7	level2			361.239	50.3	C22H34O4	NEG		41691-92-3						MOTPSJUHMGPRFZ-LPVDYXQCSA-N	1.68719e+06	1.74737e+06	1.34714e+06	1.11794e+06	3.00351e+06	551372	855538	1.32208e+06	907313	1.70014e+06	1.07337e+06	956118	1.79762e+06	2.76578e+06	2.26759e+06	2.0985e+06	752823	778619	469893	1.18722e+06	1.41461e+06	1.25393e+06	1.31221e+06
5-Hydroxy-2-(hydroxymethyl)pyridine	2.7	level2			124.041	41.8	C6H7NO2	NEG		40222-77-3		Organoheterocyclic compounds	有机杂环化合物	Pyridines and derivatives	Hydroxypyridines	NESFDGDRYVANBC-UHFFFAOYSA-N	2.90429e+06	2.32653e+06	3.63277e+06	2.97517e+06	2.05535e+06	2.86677e+06	2.78071e+06	2.12192e+06	2.89354e+06	3.7042e+06	2.16331e+06	2.28582e+06	3.0753e+06	3.11951e+06	2.30959e+06	1.88665e+06	1.17572e+06	2.02966e+06	2.08684e+06	1.92352e+06	2.70274e+06	2.4023e+06	2.40994e+06
Leukotriene B3	2.7	level2			337.239	41.8	C20H34O4	NEG		88099-35-8		Lipids and lipid-like molecules	脂质和类脂分子	Fatty Acyls	Eicosanoids	NGTXCORNXNELNU-KETUYHJUSA-N	2.9018e+06	2.33495e+06	3.29445e+06	1.86407e+06	2.36057e+06	1.30072e+06	1.83421e+06	2.35419e+06	1.3531e+06	1.92253e+06	1.93132e+06	1.49183e+06	1.82895e+06	2.56011e+06	3.5081e+06	3.655e+06	1.98243e+06	1.38201e+06	1.11236e+06	2.1388e+06	1.76395e+06	5.6328e+06	1.73577e+06
5-Amino-1-(2-pyridinyl)-1H-pyrazole-4-carbonitrile	2.7	level2			186.077	40.8	C9H7N5	POS		72816-14-9		Organoheterocyclic compounds	有机杂环化合物	Pyridines and derivatives	Pyrazolylpyridines	GFILBPUBXBGRHW-UHFFFAOYSA-N	672987	178308	592332	723687	546159	690068	111585	158723	715351	548555	611394	598417	639674	544713	241152	4.36742e+07	338060	688810	677728	598641	1.71491e+06	1.45163e+06	1.60425e+06
1-Palmitoyl-3-oleoyl-sn-glycero-2-phosphoethanolamine	2.7	level2			718.54	38.4	C39H76NO8P	POS		884324-34-9		Lipids and lipid-like molecules	脂质和类脂分子	Glycerophospholipids	Glycerophosphates	BLMYNJDXEOSYBR-OTMQOFQLSA-N	5.47428e+06	4.12559e+06	6.00521e+06	6.32215e+06	5.16106e+06	7.44333e+06	4.21988e+06	5.39913e+06	1.01799e+07	6.72948e+06	7.1692e+06	5.69498e+06	4.53945e+06	5.12247e+06	1.22605e+07	98746.8	4.64066e+08	4.28965e+06	3.9639e+06	1.2968e+07	6.69329e+07	6.76624e+07	6.60783e+07
1-Palmitoyl-2-linoleoyl-sn-glycero-3-phosphocholine	2.7	level2			758.572	37	C42H80NO8P	POS	HMDB0007973	159701-21-0		Lipids and lipid-like molecules	脂质和类脂分子	Glycerophospholipids	Glycerophosphocholines	JLPULHDHAOZNQI-ZTIMHPMXSA-N	2.76148e+09	1.76737e+09	1.48463e+09	1.46695e+09	1.93479e+09	1.90469e+09	1.95095e+09	1.68931e+09	1.64829e+09	2.01028e+09	3.10423e+09	2.60736e+09	2.32262e+09	3.19189e+09	2.07842e+09	1.88979e+08	3.02553e+09	2.03667e+09	2.01653e+09	1.88289e+09	2.09119e+09	2.16169e+09	2.22547e+09
1-Palmitoyl-2-docosahexaenoyl-sn-glycero-3-phosphocholine	2.7	level2			806.572	35.3	C46H80NO8P	POS	HMDB0007991	59403-54-2		Lipids and lipid-like molecules	脂质和类脂分子	Glycerophospholipids	Glycerophosphocholines	IESVDEZGAHUQJU-ZLBXKVHBSA-N	2.90066e+08	2.22904e+08	2.94307e+08	3.1627e+08	2.90146e+08	3.15347e+08	2.59078e+08	1.78538e+08	2.49381e+08	1.89526e+08	3.68958e+08	3.23897e+08	2.13959e+08	2.77505e+08	4.11329e+08	1.87438e+07	1.76376e+08	1.99722e+08	2.10368e+08	1.91564e+08	2.55252e+08	2.48433e+08	2.4335e+08
1-Hexadecyl-2-(5Z,8Z,11Z,14Z-eicosatetraenoyl)-sn-glycero-3-phosphocholine	2.7	level2			768.592	35.1	C44H82NO7P	POS		86288-11-1		Lipids and lipid-like molecules	脂质和类脂分子	Glycerophospholipids	Glycerophosphocholines	DUUSFCFZBREELS-LXDDVLOTSA-N	7.68641e+07	8.88004e+07	9.2263e+07	9.54254e+07	8.6147e+07	8.67053e+07	1.04534e+08	9.63208e+07	7.78089e+07	6.59794e+07	1.78449e+08	1.66271e+08	1.00353e+08	9.44597e+07	6.47583e+07	1.2312e+08	1.15751e+08	1.05568e+08	1.47135e+08	1.37056e+08	1.02209e+08	9.97229e+07	1.01243e+08
1-Docosahexaenoyl-2-stearoyl-sn-glycero-3-phosphocholine	2.7	level2			834.603	34.7	C48H84NO8P	POS	HMDB0008727	99264-99-0		Lipids and lipid-like molecules	脂质和类脂分子	Glycerophospholipids	Glycerophosphocholines	AHWXJDWBIIDPKS-TZUVPVEASA-N	1.92989e+08	1.05114e+08	2.07032e+08	2.23518e+08	1.58318e+08	2.27586e+08	1.52455e+08	1.54702e+08	1.75183e+08	1.32898e+08	2.07263e+08	1.61781e+08	1.52459e+08	1.81057e+08	2.65112e+08	1.90106e+07	9.00393e+07	1.13292e+08	1.44687e+08	1.30458e+08	1.59214e+08	1.49387e+08	1.59547e+08
3.beta.,7.alpha.-Dihydroxy-5-cholestenoic acid	2.7	level2			431.318	32.4	C27H44O4	NEG		115538-84-6		Lipids and lipid-like molecules	脂质和类脂分子	Steroids and steroid derivatives	Bile acids, alcohols and derivatives	GYJSAWZGYQXRBS-XTQLREFJSA-N	8.18412e+06	9.07874e+06	7.26646e+06	8.20804e+06	9.68077e+06	5.50635e+06	5.6217e+06	6.94433e+06	4.99557e+06	8.02321e+06	9.65756e+06	7.1745e+06	6.45005e+06	1.01056e+07	6.32329e+06	7.03347e+06	3.0548e+06	4.0776e+06	5.28942e+06	5.64153e+06	6.66082e+06	6.82329e+06	6.64315e+06
Val-Leu	2.7	level2			231.171	29.6	C11H22N2O3	POS		3989-97-7		Organic acids and derivatives	有机酸及其衍生物	Carboxylic acids and derivatives	Amino acids, peptides, and analogues	XCTHZFGSVQBHBW-UHFFFAOYSA-N	118350	44496.4	67127.9	35618	40597.7	57588.7	132460	43307.1	18334.3	16917.9	44942	18148.5	71316.7	31856	86253.6	109954	0	15490.7	58498.8	53013.5	134701	112244	199772
6-Oxocativic acid	2.7	level2			319.229	25.3	C20H32O3	NEG		82779-24-6		Lipids and lipid-like molecules	脂质和类脂分子	Prenol lipids	Diterpenoids	JJGYRVZPUJUFTR-DRWSLCSESA-N	1.16783e+06	463452	926943	1.08102e+06	1.06732e+06	487931	633239	596856	508216	790348	801486	734987	924828	1.22129e+06	886001	2.00176e+08	1.22675e+07	256962	442744	640049	9.82197e+06	9.5394e+06	1.04777e+07
5-Nitro-2-(1,3-thiazol-4-yl)-1H-1,3-benzodiazole	2.7	level2			245.013	13.6	C10H6N4O2S	NEG		3575-05-1		Organoheterocyclic compounds	有机杂环化合物	Benzimidazoles	Benzimidazoles	LPEUFGNVMRMLRM-UHFFFAOYSA-N	4.67408e+06	727252	5.99313e+06	4.941e+06	2.20239e+06	2.62525e+06	2.16708e+06	858877	3.75307e+06	9.3583e+06	1.54163e+07	1.87209e+06	4.91434e+07	4.63803e+06	560281	1.90899e+07	6.28476e+07	1.20643e+06	1.55369e+07	2.77517e+07	3.84912e+06	3.8703e+06	3.89294e+06
Xanthyletin	2.7	level2			229.089	261.4	C14H12O3	POS	HMDB0302525	553-19-5	C09317	Phenylpropanoids and polyketides	苯丙素类和聚酮类	Coumarins and derivatives	Pyranocoumarins	QOTBQNVNUBKJMS-UHFFFAOYSA-N	267022	257372	292376	318543	287322	364702	18502.4	283667	294238	322447	282164	14180.2	286489	293476	66874.5	90375.1	4.04845e+07	306981	310525	47110.5	297805	322505	316257
3-METHYLGLUTACONIC ACID	2.7	level2			143.035	175.8	C6H8O4	NEG	HMDB0000522	5746-90-7		Lipids and lipid-like molecules	脂质和类脂分子	Fatty Acyls	Fatty acids and conjugates	WKRBKYFIJPGYQC-DUXPYHPUSA-N	2.16789e+07	3.18823e+07	2.80056e+07	1.75643e+07	1.93291e+07	1.41361e+07	1.61831e+07	1.65098e+07	1.41384e+07	1.17062e+07	2.12698e+07	2.37906e+07	1.67087e+07	2.20604e+07	1.22253e+07	1.06193e+07	6.24552e+06	1.39613e+07	1.80112e+07	3.07789e+07	1.46992e+07	1.66175e+07	1.64293e+07
Chlortetracycline	2.7	level2			477.106	137.2	C22H23ClN2O8	NEG	HMDB0014401	992-21-2		Phenylpropanoids and polyketides	苯丙素类和聚酮类	Tetracyclines	Tetracyclines	AHEVKYYGXVEWNO-UEPZRUIBSA-N	7561.32	1.4608e+06	3254.46	4570.39	4063.45	48551.5	34552.8	10911	37169.9	15947.9	3615.18	0	0	9262.16	3542.99	0	0	0	0	8959.54	58241.3	39371.9	46594.8
Methyl_nigakinone	2.7	level2			281.091	126.7	C16H12N2O3	POS	HMDB0030228	18110-86-6	C16996	Alkaloids and derivatives	生物碱和衍生物	Indolonaphthyridine alkaloids	Indolonaphthyridine alkaloids	XPMYKCPEDQIDCM-UHFFFAOYSA-N	216803	209166	431374	753783	666669	447119	278194	44510.3	153031	138126	72054.1	131915	91309.8	74393.2	1.20758e+06	283890	177862	46040.5	42053.6	104450	307608	206322	175941
9(S)-HODE	2.7	level2			295.229	124.8	C18H32O3	NEG	HMDB0004670	73543-67-6	C14767	Lipids and lipid-like molecules	脂质和类脂分子	Fatty Acyls	Lineolic acids and derivatives	NPDSHTNEKLQQIJ-UINYOVNOSA-N	774830	842324	864569	815947	748619	994551	929954	886421	889790	744146	828109	686492	771374	1.01122e+06	1.03081e+06	884896	867780	861040	822687	466807	873404	799248	1.26658e+06
Methylgingerol	2.7	level2			307.192	104.9	C18H28O4	NEG	HMDB0029852			Benzenoids	苯环型化合物	Benzene and substituted derivatives	Methoxybenzenes	CTGAPJBPSCUFRO-UHFFFAOYSA-N	1.12848e+06	1.24289e+06	1.4704e+06	504634	757829	330335	1.24845e+06	401634	500188	582846	1.0367e+06	785558	990590	1.5352e+06	1.27357e+06	1.02359e+06	531654	696313	1.60841e+06	1.01927e+06	877680	834958	699038
3-Carboxy-4-methyl-5-propyl-2-furanpropanoic_acid	2.7	level2			239.093	99.2	C12H16O5	NEG	HMDB0061112	86879-39-2		Lipids and lipid-like molecules	脂质和类脂分子	Fatty Acyls	Fatty acids and conjugates	WMCQWXZMVIETAO-UHFFFAOYSA-N	7.61163e+06	3.09825e+07	9.3647e+06	9.13816e+06	2.81176e+07	5.25944e+07	4.79095e+07	1.21204e+07	2.8619e+06	2.04367e+06	2.76326e+06	2.4402e+07	639702	2.39823e+06	1.48291e+08	1.70088e+07	1.64747e+06	4.36897e+06	9.83828e+06	1.87508e+06	2.36926e+07	2.39367e+07	2.59327e+07
decyl acetate	2.7	level2			223.17	41.1	C12H24O2	POS	HMDB0040166	112-17-4		Lipids and lipid-like molecules	脂质和类脂分子	Fatty Acyls	Fatty alcohol esters	NUPSHWCALHZGOV-UHFFFAOYSA-N	167453	715014	356931	333975	772761	387799	651036	342500	312557	544367	558148	417264	627434	486927	397906	553239	119497	403254	584366	456371	345165	390999	420299
PC(38:5)	2.69	level2			790.577	34.3	C46H82NO8P	POS								XYENHPHHRQBACY-CRPNVZFMSA-N	3.47646e+07	1.19339e+07	2.17259e+07	2.1678e+07	1.59645e+07	2.32606e+07	1.51303e+07	1.62147e+07	1.00675e+07	8.74571e+06	2.12338e+07	2.60664e+07	1.88667e+07	1.83672e+07	2.04703e+07	1.5686e+07	5.60163e+07	1.9372e+07	2.04187e+07	1.87221e+07	3.84438e+07	1.64685e+07	1.63746e+07
4-Chloro-3-{5-[(E)-(4-hydroxy-2,6-dioxo-1,6-dihydro-5(2H)-pyrimidinylidene)methyl]-2-furyl}benzoic acid	2.69	level2			361.022	221.3	C16H9ClN2O6	POS		340230-74-2		Benzenoids	苯环型化合物	Benzene and substituted derivatives	Benzoic acids and derivatives	AGCGOBFROXOLJI-UHFFFAOYSA-N	257926	207340	616170	210324	320873	886376	824775	452743	269385	206859	250756	549702	531432	1.08324e+06	597727	1.07543e+06	500658	458516	249684	420969	596274	704653	232513
L-Isoserine	2.69	level2			104.036	220.9	C3H7NO3	NEG		632-13-3		Organic acids and derivatives	有机酸及其衍生物	Carboxylic acids and derivatives	Amino acids, peptides, and analogues	BMYNFMYTOJXKLE-UWTATZPHSA-N	1.4855e+06	1.5641e+06	1.17579e+06	1.13693e+06	1.50452e+06	1.43249e+06	1.18104e+06	1.21692e+06	1.06364e+06	738990	1.6309e+06	541169	963049	1.74565e+06	768431	1.81495e+06	2.42025e+06	1.29941e+06	1.28959e+06	939771	1.36282e+06	1.17179e+06	1.17483e+06
N-[4-(Pyridin-2-yl)-1,3-thiazol-2-yl]cyclopentanecarboxamide	2.69	level2			272.087	220.8	C14H15N3OS	NEG		687996-92-5		Organic nitrogen compounds	有机含氮化合物	Organonitrogen compounds	N-arylamides	BYRRVQLSJUPHPO-UHFFFAOYSA-N	799057	919125	676924	671078	820662	712737	629708	656047	574174	356442	900114	289253	575566	950507	356534	0	1.48777e+06	639696	640930	566659	735297	651712	631021
3-Amino-4,4,4-trifluorobutanoic acid	2.69	level2			156.028	214	C4H6F3NO2	NEG		584-20-3		Organic acids and derivatives	有机酸及其衍生物	Carboxylic acids and derivatives	Amino acids, peptides, and analogues	XRXQOEWWPPJVII-UHFFFAOYSA-N	441264	617299	424538	447728	504057	497383	404807	647920	472497	470097	515348	254432	747289	1.11388e+06	481294	705956	462492	949778	653057	470976	603933	543008	503303
Ethyl 3-(piperidin-4-yl)propanoate	2.69	level2			186.15	212.4	C10H19NO2	POS		71879-55-5		Lipids and lipid-like molecules	脂质和类脂分子	Fatty Acyls	Fatty acid esters	XHMFMSVBWJZLBF-UHFFFAOYSA-N	390988	981577	1.20919e+06	1.34004e+06	3.41572e+06	541719	1.19973e+06	806506	795002	695313	1.15022e+06	3.28426e+06	359195	1.16155e+06	1.14084e+06	959697	1.93944e+06	2.79549e+06	8.69935e+06	710217	1.55669e+06	1.46562e+06	1.49677e+06
2-[(1E)-2-(4-Methoxyphenyl)ethenyl]-4(3H)-quinazolinone	2.69	level2			279.112	184.1	C17H14N2O2	POS		743477-70-5		Organoheterocyclic compounds	有机杂环化合物	Diazanaphthalenes	Benzodiazines	LSZNCJFMLYCZKP-DHZHZOJOSA-N	1.13839e+06	1.7102e+06	1.39146e+06	1.35032e+06	1.63036e+06	1.75289e+06	1.76576e+06	1.49687e+06	1.82395e+06	1.74459e+06	1.60804e+06	1.75901e+06	1.15804e+06	1.26551e+06	1.60871e+06	999831	3.33708e+07	1.10303e+06	1.29083e+06	1.46146e+06	3.9026e+06	3.60195e+06	3.95271e+06
6,7-Dimethoxy-2-phenylquinoxaline	2.69	level2			267.112	183.5	C16H14N2O2	POS	HMDB0259359	146535-11-7		Organoheterocyclic compounds	有机杂环化合物	Diazanaphthalenes	Benzodiazines	QNOXYUNHIGOWNY-UHFFFAOYSA-N	2.62601e+06	5.01477e+06	3.26357e+06	3.49243e+06	3.98849e+06	4.3406e+06	5.1423e+06	4.19064e+06	3.67188e+06	3.31764e+06	4.52888e+06	3.39703e+06	2.9186e+06	3.77642e+06	3.35079e+06	3.42455e+06	1.58982e+07	2.8223e+06	3.70968e+06	2.80761e+06	4.97204e+06	4.94712e+06	5.13489e+06
N-(4-Phenyl-1,3-thiazol-2-yl)isonicotinamide	2.69	level2			282.069	182.8	C15H11N3OS	POS		14397-16-1		Organoheterocyclic compounds	有机杂环化合物	Pyridines and derivatives	Pyridinecarboxylic acids and derivatives	PUUUVNHZQJNJSV-UHFFFAOYSA-N	116321	144284	25120	26646.1	165958	589273	593675	47531.9	32448.4	604435	214887	167421	63542.9	451627	413125	386857	1.49579e+07	477168	184778	777742	1.11569e+06	1.21756e+06	1.10157e+06
4-(2-Chlorophenyl)-3,4-dihydro[1,3,5]triazino[1,2-a]benzimidazol-2-amine	2.69	level2			298.085	178	C15H12ClN5	POS		78650-07-4		Organoheterocyclic compounds	有机杂环化合物	Benzimidazoles	Benzimidazoles	URWIOPDOCKHPTA-UHFFFAOYSA-N	230876	123299	113307	122389	270606	65792.6	167278	190255	208279	152382	232748	387461	117938	222163	621849	958590	3.82636e+07	270341	150235	286764	1.99572e+06	2.23071e+06	2.33426e+06
4-[(3,5-Dimethyl-1H-pyrazole-4-)sulfonyl]morpholine	2.69	level2			246.092	154.3	C9H15N3O3S	POS		80466-86-0		Organoheterocyclic compounds	有机杂环化合物	Oxazinanes	Morpholines	IBUIILNAJLHSRC-UHFFFAOYSA-N	185213	170147	153199	157804	126856	159097	145395	141289	154137	159256	179655	170057	173229	130745	124613	246948	4.13159e+06	133710	199001	132986	156159	108963	117440
5-Methyl-1H-pyrazole-3-carbaldehyde	2.69	level2			109.041	118.8	C5H6N2O	NEG		3273-44-7		Organic oxygen compounds	有机含氧化合物	Organooxygen compounds	Carbonyl compounds	CZAZDIRRZHGKBI-UHFFFAOYSA-N	7.0808e+06	8.44875e+06	6.26209e+06	6.41562e+06	7.28399e+06	7.55418e+06	7.30214e+06	8.05955e+06	6.17478e+06	4.20979e+06	7.7252e+06	7.67767e+06	7.95324e+06	8.61801e+06	6.05664e+06	6.29765e+06	1.63111e+07	6.18876e+06	6.77651e+06	7.07154e+06	7.44269e+06	7.08911e+06	6.36132e+06
N-Methyltrimethylacetamide	2.69	level2			116.107	112.1	C6H13NO	POS		6830-83-7		Organic acids and derivatives	有机酸及其衍生物	Carboxylic acids and derivatives	Carboxylic acid derivatives	QMKKJBRRKIKWFK-UHFFFAOYSA-N	1.51602e+06	1.96783e+06	1.07089e+06	1.9708e+06	1.73854e+06	1.03337e+06	2.25775e+06	2.31208e+06	3.19121e+06	2.36865e+06	2.14681e+06	2.7014e+06	2.44206e+06	2.54676e+06	1.6467e+06	2.02321e+06	2.05743e+06	2.16609e+06	2.10743e+06	2.386e+06	2.2284e+06	2.7447e+06	2.14905e+06
Ciclopirox	2.69	level2			208.134	106.1	C12H17NO2	POS	HMDB0015319	29342-05-0		Organoheterocyclic compounds	有机杂环化合物	Pyridines and derivatives	Hydropyridines	SCKYRAXSEDYPSA-UHFFFAOYSA-N	5.35627e+06	702090	588689	450611	4.01597e+06	1.28077e+06	993049	1.10195e+06	2.39791e+07	1.06088e+08	127521	1.13027e+06	3.35579e+06	269458	985844	481187	727291	2.2816e+06	1.16597e+07	5.45597e+07	9.81083e+06	9.41521e+06	9.60793e+06
N-Oleoyl-D-erythro-sphingosylphosphorylcholine	2.69	level2			729.593	102.1	C41H81N2O6P	POS	HMDB0012101	108392-10-5		Lipids and lipid-like molecules	脂质和类脂分子	Sphingolipids	Phosphosphingolipids	NBEADXWAAWCCDG-QDDWGVBQSA-N	2.03145e+08	1.58514e+08	2.58506e+08	2.53384e+08	2.64816e+08	1.92077e+08	1.79143e+08	2.19839e+08	2.10078e+08	1.63077e+08	3.09313e+08	3.26675e+08	2.31201e+08	3.87962e+08	2.29306e+08	2.74286e+08	5.7264e+08	3.16963e+08	3.65109e+08	2.60989e+08	2.96767e+08	2.91411e+08	2.90143e+08
1,2,5-Trimethyl-1H-pyrrole	2.69	level2			110.097	100.8	C7H11N	POS	HMDB0029722	930-87-0		Organoheterocyclic compounds	有机杂环化合物	Pyrroles	Substituted pyrroles	YRABRACUKBOTKB-UHFFFAOYSA-N	8.34624e+06	2.07341e+06	2.20571e+06	2.30033e+06	2.15757e+06	1.81696e+06	2.7241e+06	2.76033e+06	2.44452e+06	2.19396e+06	1.09995e+06	2.66063e+06	1.76523e+06	1.91462e+06	1.87952e+06	2.19136e+06	3.22382e+06	2.18928e+06	1.93002e+06	3.19285e+06	2.22725e+06	1.9889e+06	3.00149e+06
2-(4-Pyridinyl)ethanol	2.69	level2			124.076	100.4	C7H9NO	POS		5344-27-4		Organoheterocyclic compounds	有机杂环化合物	Pyridines and derivatives	Pyridines and derivatives	DWPYQDGDWBKJQL-UHFFFAOYSA-N	1.24689e+07	1.17458e+07	65816.8	5.30744e+06	6.75514e+06	4.78976e+06	5.55589e+06	5.83287e+06	63701.3	1.3118e+07	1.17786e+07	2.16438e+07	4.98734e+06	4.23221e+06	6.42767e+06	5.0705e+06	7.12015e+06	1.34e+07	4.2391e+06	1.2203e+07	5.17243e+06	5.32218e+06	6.37836e+06
1.alpha.-Methyl-5.alpha.-androstan-3.alpha.,17.beta.-diol glucuronide	2.69	level2			481.282	68.5	C26H42O8	NEG								BACAOLFQQOFQSW-ODZHPKQNSA-N	8.16301e+06	651735	2.09638e+06	3.42676e+06	676129	500983	1.09932e+06	773460	6.07693e+06	304917	2.23466e+06	5.37621e+06	717940	2.11395e+06	2.30731e+07	1.56676e+06	442097	860562	569190	948422	4.86148e+06	4.35599e+06	2.62571e+06
N-Acetylneuraminic acid	2.69	level2			308.1	59.6	C11H19NO9	NEG		131-48-6		Organic oxygen compounds	有机含氧化合物	Organooxygen compounds	Carbohydrates and carbohydrate conjugates	KBGAYAKRZNYFFG-BOHATCBPSA-N	3.63789e+06	1.55722e+06	2.05153e+06	2.03734e+06	2.42353e+06	1.45058e+06	1.20535e+06	3.89737e+06	3.70974e+06	2.18158e+06	3.33932e+06	2.98627e+06	4.00387e+06	3.6939e+06	1.5903e+06	273175	36278.1	916599	1.79977e+06	1.32904e+06	288082	674339	850113
9-Deoxy-9-methylene-16,16-dimethylprostaglandin E2	2.69	level2			377.271	52	C23H38O4	NEG		61263-35-2		Lipids and lipid-like molecules	脂质和类脂分子	Fatty Acyls	Fatty acids and conjugates	WMLGLMGSFIXSGO-SIDVXMJRSA-N	2.70591e+06	2.8578e+06	1.99171e+06	1.90832e+06	3.22623e+06	1.08529e+06	4.75743e+06	3.42951e+06	1.10872e+06	2.4676e+06	2.55416e+06	1.39739e+06	2.53013e+06	2.91374e+06	6.23534e+06	1.62872e+06	971152	1.34215e+06	1.82807e+06	1.78833e+06	2.09463e+06	2.00813e+06	1.92113e+06
2-Ethyl-5-methylpyridine	2.69	level2			122.097	42.6	C8H11N	POS	HMDB0040041	18113-81-0		Organoheterocyclic compounds	有机杂环化合物	Pyridines and derivatives	Methylpyridines	COHDGTRFTKHYSJ-UHFFFAOYSA-N	2.75021e+06	3.09584e+06	4.78302e+06	5.28273e+06	3.32792e+06	3.32035e+06	3.25701e+06	5.30491e+06	3.24528e+06	5.7783e+06	3.08798e+06	3.23579e+06	3.15654e+06	3.24671e+06	3.06334e+06	4.34436e+06	3.34359e+06	2.63916e+06	3.03766e+06	4.42521e+06	3.34509e+06	1.95723e+06	3.18837e+06
Trihydroxycholestanoic acid	2.69	level2			449.329	39.7	C27H46O5	NEG	HMDB0000601	547-98-8		Lipids and lipid-like molecules	脂质和类脂分子	Steroids and steroid derivatives	Bile acids, alcohols and derivatives	CNWPIIOQKZNXBB-VCVMUKOKSA-N	919892	4.74528e+06	1.45543e+06	1.39297e+06	3.33628e+06	1.51565e+06	2.21671e+06	1.29113e+06	1.00361e+06	1.62473e+06	2.71126e+06	1.81933e+06	1.75353e+06	2.81656e+06	2.95338e+06	2.67261e+06	1.41362e+06	1.21181e+06	1.92964e+06	1.48895e+06	1.82307e+06	2.30384e+06	1.65063e+06
Hexadecyltrimethylammonium cation	2.69	level2			284.332	36.7	C19H42N	POS		6899-10-1		Organic nitrogen compounds	有机含氮化合物	Organonitrogen compounds	Quaternary ammonium salts	RLGQACBPNDBWTB-UHFFFAOYSA-N	2.39089e+06	789017	570053	1.51153e+06	1.37609e+06	944597	174609	379822	881059	241390	272103	356915	981747	500867	689981	1.4998e+06	1.35035e+06	2.90825e+06	715040	514064	809018	794396	796154
1-Hexadecylpyridinium cation	2.69	level2			304.301	35.6	C21H38N	POS		7773-52-6		Organoheterocyclic compounds	有机杂环化合物	Pyridines and derivatives	Pyridinium derivatives	NEUSVAOJNUQRTM-UHFFFAOYSA-N	1.49354e+06	944731	2.11916e+06	1.49448e+06	5.85852e+06	1.6171e+06	3.16742e+06	1.7004e+06	1.1224e+06	360507	1.16684e+06	1.37094e+06	2.37474e+06	1.84599e+06	1.95803e+06	3.87658e+06	1.30979e+06	2.1685e+06	624001	5.17007e+06	1.60933e+06	2.01332e+06	1.49566e+06
1-O-Hexadecyl-2-O-(5Z,8Z,11Z,14Z,17Z-eicosapentaenoyl)-sn-glyceryl-3-phosphorylcholine	2.69	level2			766.577	34.6	C44H80NO7P	POS	HMDB0039528	132196-28-2		Lipids and lipid-like molecules	脂质和类脂分子	Glycerophospholipids	Glycerophosphocholines	YHSSHPWVFALMBA-IARQOZKNSA-N	1.1281e+08	1.23729e+08	1.56015e+08	1.61605e+08	1.37163e+08	1.20404e+08	1.14429e+08	1.5796e+08	8.73431e+07	8.46382e+07	1.73726e+08	2.25996e+08	1.45721e+08	1.41782e+08	9.25204e+07	1.22832e+08	1.30835e+08	1.50836e+08	1.82934e+08	1.76946e+08	1.33121e+08	1.31097e+08	1.31137e+08
1-(1Z-Octadecenyl)-2-(5Z,8Z,11Z,14Z-eicosatetraenoyl)-sn-glycero-3-phosphocholine	2.69	level2			794.609	34.5	C46H84NO7P	POS	HMDB0011253	97802-56-7		Lipids and lipid-like molecules	脂质和类脂分子	Glycerophospholipids	Glycerophosphocholines	FHHVIBPVBBRLOR-IYACIECVSA-N	1.05335e+08	1.24266e+08	1.44258e+08	1.5041e+08	1.22212e+08	1.23322e+08	1.26214e+08	1.37737e+08	9.82763e+07	8.95604e+07	1.98564e+08	1.98122e+08	1.29508e+08	1.49738e+08	8.86299e+07	1.61874e+08	1.4013e+08	1.26954e+08	1.9991e+08	1.51792e+08	1.315e+08	1.27302e+08	1.30351e+08
1-(1Z-Octadecenyl)-2-(4Z,7Z,10Z,13Z,16Z,19Z-docosahexaenoyl)-sn-glycero-3-phosphocholine	2.69	level2			818.609	34	C48H84NO7P	POS	HMDB0011262	799268-64-7		Lipids and lipid-like molecules	脂质和类脂分子	Glycerophospholipids	Glycerophosphocholines	TXHZYNSTTCIWMJ-RXSQUPBGSA-N	1.94469e+07	1.66763e+07	2.38366e+07	2.47605e+07	1.76246e+07	2.69793e+07	2.12477e+07	1.91802e+07	1.36179e+07	1.21659e+07	2.93367e+07	2.65342e+07	2.35994e+07	2.63757e+07	2.37204e+07	2.12123e+07	2.00486e+07	1.96461e+07	2.59305e+07	1.84918e+07	1.99452e+07	1.94703e+07	2.05133e+07
(9Z,12E)-15,16-Dihydroxyoctadeca-9,12-dienoic acid	2.69	level2			311.224	30.4	C18H32O4	NEG				Lipids and lipid-like molecules	脂质和类脂分子	Fatty Acyls	Lineolic acids and derivatives	LKLLJYJTYPVCID-JVVXYUKTSA-N	7.15884e+06	1.70681e+06	1.75686e+06	1.73159e+06	2.99958e+06	2.53518e+06	2.56517e+06	1.95162e+06	1.83108e+06	2.33484e+06	4.80937e+06	2.49546e+06	3.80897e+06	4.81764e+06	3.97315e+06	6.90135e+06	1.98257e+07	2.15845e+06	1.59432e+06	2.24314e+06	4.59106e+06	4.28488e+06	4.19356e+06
2-Naphthalenesulfonamide, N-(4-aminobutyl)-5-chloro-	2.69	level2			311.062	27.8	C14H17ClN2O2S	NEG	HMDB0259886	81705-04-6		Benzenoids	苯环型化合物	Naphthalenes	Naphthalene sulfonic acids and derivatives	JJQKICOADUKSNS-UHFFFAOYSA-N	46696.4	26546.4	66753.9	34481.2	2.47306e+06	2.7562e+06	41002.9	33565.3	546145	179621	135337	37042.8	90407.4	41969.7	883764	0	8.58818e+06	0	18290.3	3.26862e+06	7.65658e+06	7.97697e+06	7.63096e+06
Dihydroterrein	2.69	level2			155.072	24.5	C8H12O3	NEG		149816-33-1		Organic oxygen compounds	有机含氧化合物	Organooxygen compounds	Alcohols and polyols	LFRFNLMDZHTVHB-UHFFFAOYSA-N	1.5835e+07	5.23452e+06	11513.5	8.58832e+06	4.52449e+06	2.65522e+06	7.68564e+06	1.21793e+07	2.63395e+06	1.16111e+07	4.57724e+06	9.20672e+06	2.39104e+07	4.64183e+07	7.48046e+06	1.585e+06	784939	9.06806e+06	8.07925e+06	3.17044e+06	9.11348e+06	9.34946e+06	1.03119e+07
Methenamine	2.69	level2			141.114	139.8	C6H12N4	POS	HMDB0029598	100-97-0		Organoheterocyclic compounds	有机杂环化合物	Triazinanes	1,3,5-triazinanes	VKYKSIONXSXAKP-UHFFFAOYSA-N	4.21708e+06	5.46244e+06	4.14464e+06	4.12387e+06	3.5436e+06	3.9377e+06	4.27605e+06	9.34914e+06	3.11834e+06	3.8986e+07	4.40887e+06	3.65223e+06	4.29868e+06	3.94802e+06	4.67839e+06	4.27319e+06	5.13181e+06	3.93411e+07	4.22396e+06	3.81782e+06	3.85955e+07	3.41348e+06	4.34713e+06
Coniine	2.69	level2			128.144	81.3	C8H17N	POS	HMDB0030285	3238-60-6	C06523	Alkaloids and derivatives	生物碱和衍生物	Alkaloids and derivatives	Alkaloids and derivatives	NDNUANOUGZGEPO-UHFFFAOYSA-N	628767	1.30627e+06	1.59998e+06	210018	702694	640740	730926	1.19834e+06	746867	1.67198e+06	1.19945e+06	596405	1.10603e+06	1.22803e+06	898738	631649	621120	555621	1.17625e+06	1.18989e+06	765535	625083	572949
Decatetraenoylcarnitine (Car(10:4))	2.69	level2			308.186	128.5	C17H25NO4	POS								CVUVASYQXIIPMH-AQPMYLLTSA-N	2.75017e+06	1.07155e+06	1.31991e+06	1.38728e+06	714452	966743	1.46407e+06	581562	866878	792939	2.04217e+06	861451	1.1298e+06	1.34391e+06	1.29486e+06	113437	165186	339197	541335	879995	1.00906e+06	1.00816e+06	989120
PC(38:3)	2.69	level2			794.609	60.1	C46H86NO8P	POS								ADBKQVBFJGQYGM-HOQFLICISA-N	434198	415865	690109	790964	445222	426475	455477	557247	330076	280382	1.06828e+06	906379	547995	53975	3.85783e+06	255549	365967	496187	849368	6.11907e+06	3.07612e+06	521683	485628
SM(d34:1)	2.68	level2			703.578	156.8	C39H79N2O6P	POS								HCRSLJWNMHPOAI-GFZIUNDHSA-N	184389	5.38321e+07	234851	165340	164314	7.19072e+07	182749	159004	6.50941e+07	151105	491184	174180	188440	335704	209962	128132	1.0273e+06	140307	175724	257609	265187	199389	197462
Pyridine-2,4-diamine	2.68	level2			110.072	280	C5H7N3	POS		461-88-1		Organoheterocyclic compounds	有机杂环化合物	Pyridines and derivatives	Aminopyridines and derivatives	IFFLKGMDBKQMAH-UHFFFAOYSA-N	2.37946e+06	8.05815e+06	2.00047e+06	2.55379e+06	8.68962e+06	2.36103e+06	2.47085e+06	2.29156e+06	1.37678e+06	2.78443e+06	2.04866e+06	3.83752e+06	7.57391e+06	1.84808e+06	1.13496e+06	2.77778e+06	7.27795e+06	1.7521e+06	4.45863e+06	1.29306e+06	2.10993e+06	5.685e+06	1.18224e+06
2-(4-(Methylamino)phenyl)benzo[d]thiazol-6-ol	2.68	level2			257.075	232.3	C14H12N2OS	POS	HMDB0244929	566169-93-5		Organoheterocyclic compounds	有机杂环化合物	Benzothiazoles	Benzothiazoles	ZQAQXZBSGZUUNL-UHFFFAOYSA-N	132404	141757	138156	113274	104538	253179	200950	214517	141628	90293.5	142759	117897	132116	207831	264517	234029	160325	195117	103806	198106	329210	130098	1.70107e+06
2-(2,6-Dimethylmorpholin-4-yl)ethanol	2.68	level2			160.134	226.2	C8H17NO2	POS		73813-49-7		Organoheterocyclic compounds	有机杂环化合物	Oxazinanes	Morpholines	VAFPVCCEXLHAGE-UHFFFAOYSA-N	4.60695e+07	1.2866e+07	4.5781e+07	4.60062e+07	3.76367e+07	2.40468e+07	3.03965e+07	2.35803e+07	6.18289e+07	6.04007e+07	2.64887e+07	3.76712e+07	9.18547e+06	1.72919e+07	1.38402e+07	1.62001e+07	5.80582e+07	2.6098e+07	2.24518e+07	5.23093e+07	3.39341e+07	3.40182e+07	3.42198e+07
1,3-Dimethyl-6-(propylamino)-2,4(1H,3H)-pyrimidinedione	2.68	level2			198.125	223.5	C9H15N3O2	POS		5770-45-6		Organoheterocyclic compounds	有机杂环化合物	Diazines	Pyrimidines and pyrimidine derivatives	KQHLRFMQDRAHMC-UHFFFAOYSA-N	938400	876459	816257	1.46229e+07	883877	1.89076e+07	270374	1.13153e+07	1.7319e+07	195379	949335	927727	1.10587e+07	872708	319807	1.17238e+06	5.68465e+06	795110	906682	9.57742e+06	538564	546788	822928
N-(4,5-Dihydro-1H-imidazol-2-yl)quinoxalin-6-amine	2.68	level2			214.108	222.2	C11H11N5	POS		91147-43-2		Organoheterocyclic compounds	有机杂环化合物	Diazanaphthalenes	Benzodiazines	PVKUNRLEOHFACD-UHFFFAOYSA-N	567363	634759	894822	483601	832955	728496	1.11533e+06	782580	1.00873e+06	588227	529796	1.02021e+06	540267	469217	995104	1.62123e+06	2.95163e+07	616586	724977	1.12663e+06	1.95869e+06	2.0178e+06	2.04925e+06
5-Propyl-1H-1,2,3,4-tetrazole	2.68	level2			113.083	221	C4H8N4	POS		14389-13-0		Organoheterocyclic compounds	有机杂环化合物	Azoles	Tetrazoles	JAHCQVVOKAFXQU-UHFFFAOYSA-N	5.75326e+06	2.2998e+06	5.07826e+06	5.03834e+06	6.19227e+06	5.84871e+06	5.64308e+06	5.60032e+06	2.35242e+06	4.20826e+06	6.03449e+06	6.21464e+06	6.56435e+06	6.49626e+06	4.81064e+06	6.20228e+06	8.18604e+06	5.04375e+06	1.64081e+06	4.97358e+06	5.52474e+06	5.84832e+06	5.55029e+06
5,5-Dimethylimidazolidine-2,4-dione	2.68	level2			129.066	213	C5H8N2O2	POS		77-71-4		Organoheterocyclic compounds	有机杂环化合物	Azolidines	Imidazolidines	YIROYDNZEPTFOL-UHFFFAOYSA-N	8.69954e+06	2.84277e+07	4.71046e+07	5.15933e+07	3.21061e+07	4.76872e+07	5.58451e+07	2.89518e+07	1.7024e+07	1.35851e+07	2.72651e+07	6.07447e+07	1.0414e+07	1.51542e+07	1.44815e+07	9.68945e+06	2.20836e+07	1.39368e+07	1.2015e+07	7.88139e+06	2.39331e+07	2.57027e+07	2.57008e+07
4,6-Dimethyl-1,3,5-triazin-2-ylamine	2.68	level2			125.083	211.6	C5H8N4	POS		1853-90-3		Organoheterocyclic compounds	有机杂环化合物	Triazines	Aminotriazines	VQZRXBOTCNWNLM-UHFFFAOYSA-N	1.3859e+06	1.34689e+06	1.35507e+06	1.15204e+06	1.61944e+06	1.4491e+06	1.15634e+06	1.66896e+06	1.30087e+06	926742	1.42832e+06	1.78169e+06	1.90044e+06	1.77277e+06	1.60877e+06	1.84733e+06	3.12057e+06	1.01263e+06	1.1089e+06	1.82524e+06	1.65555e+06	1.45267e+06	1.17366e+06
Ecgonine	2.68	level2			186.113	196	C9H15NO3	POS		481-37-8		Alkaloids and derivatives	生物碱和衍生物	Tropane alkaloids	Tropane alkaloids	PHMBVCPLDPDESM-UHFFFAOYSA-N	1.82954e+06	1.84104e+06	2.97037e+06	2.87227e+06	2.46602e+06	2.88093e+06	4.77353e+06	3.85746e+06	1.79623e+06	1.462e+06	2.55059e+06	4.1233e+06	1.802e+06	2.78453e+06	2.38705e+06	3.37373e+06	57354.7	3.82943e+06	3.47757e+06	2.19966e+06	2.8999e+06	2.81386e+06	2.59085e+06
Prop-2-yn-1-ylglycine	2.68	level2			114.055	193.5	C5H7NO2	POS	HMDB0246989	58160-95-5		Organic acids and derivatives	有机酸及其衍生物	Carboxylic acids and derivatives	Amino acids, peptides, and analogues	XSJLQGMTIHCDSS-UHFFFAOYSA-N	1.54261e+06	1.63342e+06	4.37303e+06	1.30688e+06	1.58829e+06	1.5234e+06	1.71291e+06	1.43671e+06	4.60727e+06	1.42601e+06	1.57102e+06	1.52818e+06	1.45368e+06	1.19044e+06	1.30399e+06	1.3436e+06	547811	1.1961e+06	1.38698e+06	1.37819e+06	1.22376e+06	1.12459e+06	1.22574e+06
N-Methylbenzamide	2.68	level2			136.076	181.6	C8H9NO	POS		613-93-4		Benzenoids	苯环型化合物	Benzene and substituted derivatives	Benzoic acids and derivatives	NCCHARWOCKOHIH-UHFFFAOYSA-N	1.02489e+06	1.16932e+06	822416	799051	1.23346e+06	998745	1.02676e+06	1.28037e+06	1.20921e+06	617649	1.14982e+06	855753	1.28427e+06	1.38229e+06	904498	1.18933e+06	1.14639e+06	713854	856684	1.25384e+06	1.03044e+06	936065	903749
5-Cyclohexyl-1,3,4-thiadiazol-2-amine	2.68	level2			184.091	180.8	C8H13N3S	POS		56882-77-0		Organoheterocyclic compounds	有机杂环化合物	Azoles	Thiadiazoles	BLBDGPFJLDEFFL-UHFFFAOYSA-N	673731	524469	475666	369497	782670	233912	970850	621486	655620	387059	822568	1.25681e+06	399086	629309	2.12107e+06	2.48789e+06	3.51174e+07	644792	590035	966963	4.28957e+06	4.60491e+06	4.99179e+06
1,2,3,4-Tetrahydroisoquinoline-6-carboxylic acid	2.68	level2			178.087	165.3	C10H11NO2	POS		933752-32-0		Organoheterocyclic compounds	有机杂环化合物	Tetrahydroisoquinolines	Tetrahydroisoquinolines	QEMYLDYQDFRTRT-UHFFFAOYSA-N	2.73762e+06	712457	1.10289e+06	1.10312e+06	1.72542e+06	1.71741e+06	1.75121e+06	1.98473e+06	2.43636e+06	3.3046e+06	1.60458e+06	924664	941092	1.08792e+06	667301	883212	1.12845e+06	1.64955e+06	1.1633e+06	5.82808e+06	1.80716e+06	1.69643e+06	1.63184e+06
1,3-Benzenediol, 4-[4-(2,3-dihydro-1,4-benzodioxin-6-yl)-5-methyl-1H-pyrazol-3-yl]-6-ethyl-	2.68	level2			351.134	155.8	C20H20N2O4	NEG		171009-07-7		Organoheterocyclic compounds	有机杂环化合物	Azoles	Pyrazoles	OWPMENVYXDJDOW-UHFFFAOYSA-N	408965	535762	420888	394337	577984	455364	496936	496409	282840	291724	606223	294141	575656	570477	438395	711837	2.0955e+06	243164	414725	304762	591340	484936	437205
1-Palmitoyl-2-linoleoyl-sn-glycero-3-phosphate	2.68	level2			671.468	124.8	C37H69O8P	NEG	HMDB0007860	91190-11-3	C00416	Lipids and lipid-like molecules	脂质和类脂分子	Glycerophospholipids	Glycerophosphates	YQMUIZXKIKXZHD-UMKNCJEQSA-N	37158.2	0	0	0	8543.28	0	20693.4	0	46681.6	0	223999	51630.1	12842.5	127150	51417.5	58094	7.29125e+06	17190.5	18850.6	99209.9	1.04864e+06	827538	945125
4-Fluorobenzenesulfonamide	2.68	level2			174.002	122.1	C6H6FNO2S	NEG		402-46-0		Benzenoids	苯环型化合物	Benzene and substituted derivatives	Benzenesulfonamides	LFLSATHZMYYIAQ-UHFFFAOYSA-N	2.77993e+06	3.88992e+06	2.99884e+06	3.06804e+06	3.05271e+06	2.96718e+06	3.31937e+06	4.09849e+06	4.33948e+06	4.84312e+06	3.367e+06	3.27858e+06	3.24434e+06	2.40637e+06	2.66424e+06	3.79879e+06	4.91359e+06	3.44758e+06	2.68552e+06	3.91457e+06	3.19263e+06	3.15402e+06	4.01086e+06
(3-Ethyl-2-imino-2,3-dihydro-1H-benzimidazol-1-yl)acetic acid	2.68	level2			220.109	121.9	C11H13N3O2	POS		462068-66-2		Organic acids and derivatives	有机酸及其衍生物	Carboxylic acids and derivatives	Amino acids, peptides, and analogues	BXHNFDWROQVALT-UHFFFAOYSA-N	373295	281112	373190	382548	444560	558952	467198	366905	409623	347704	457109	278961	335934	545067	503448	435357	549482	355039	278138	367179	678013	346908	234958
1-O-Octadecyl-sn-glyceryl-3-phosphorylcholine	2.68	level2			510.393	119.4	C26H56NO6P	POS	HMDB0011149	74430-89-0	C04317	Lipids and lipid-like molecules	脂质和类脂分子	Glycerophospholipids	Glycerophosphocholines	XKBJVQHMEXMFDZ-AREMUKBSSA-N	5.06442e+06	4.02966e+06	7.18981e+06	7.0005e+06	6.09675e+06	3.59487e+06	5.74269e+06	6.44396e+06	3.9795e+06	3.04878e+06	1.4458e+07	1.1231e+07	4.45971e+06	1.03123e+07	3.87603e+06	4.07692e+07	2.32682e+07	5.98726e+06	7.21089e+06	5.20116e+06	9.89539e+06	8.95114e+06	9.1779e+06
N-Methylpropionamide	2.68	level2			88.076	101.5	C4H9NO	POS		1187-58-2		Organic acids and derivatives	有机酸及其衍生物	Carboxylic acids and derivatives	Carboxylic acid derivatives	QJQAMHYHNCADNR-UHFFFAOYSA-N	4.23688e+06	4.17059e+06	3.60313e+06	1.33535e+07	4.17504e+06	1.63361e+07	4.31434e+06	5.40219e+06	4.32298e+06	6.88575e+06	3.7331e+06	4.00861e+06	3.90049e+06	3.50199e+06	4.37141e+06	4.48266e+06	4.50459e+06	4.21225e+06	1.00299e+07	7.43794e+06	5.08079e+06	3.73185e+06	1.64169e+07
1-Isobutyl-1H-pyrazol-5-ylamine	2.68	level2			140.119	100.8	C7H13N3	POS		3524-18-3		Organoheterocyclic compounds	有机杂环化合物	Azoles	Pyrazoles	AGAFAORHXSFBGK-UHFFFAOYSA-N	3.36e+07	8.15429e+06	9.61094e+06	8.23308e+06	8.99869e+06	7.36289e+06	1.11487e+07	9.76062e+06	8.68456e+06	9.47265e+06	8.51833e+06	1.09779e+07	1.19635e+07	6.61992e+06	8.14614e+06	9.11985e+06	7.00101e+06	1.10108e+07	7.28938e+06	1.14943e+07	9.11533e+06	8.94426e+06	9.93581e+06
(1,3,5-Trimethyl-1H-pyrazol-4-yl)methanol	2.68	level2			141.103	100.8	C7H12N2O	POS		18712-39-5		Organoheterocyclic compounds	有机杂环化合物	Azoles	Pyrazoles	CIZQKYSGJAQKTI-UHFFFAOYSA-N	2.70729e+07	561554	2.76571e+07	2.76371e+07	275569	303487	3.26989e+07	2.60522e+07	2.5688e+07	2.77965e+07	2.14235e+07	2.74865e+07	3.59571e+07	2.13716e+07	2.62798e+07	2.62999e+07	3.18277e+07	3.84618e+07	2.29293e+07	3.06668e+07	2.7802e+07	3.54838e+07	1.00764e+08
2-Hydroxy-4,6-dimethylpyrimidine	2.68	level2			125.071	100.2	C6H8N2O	POS		108-79-2		Organoheterocyclic compounds	有机杂环化合物	Diazines	Pyrimidines and pyrimidine derivatives	WHEQVHAIRSPYDK-UHFFFAOYSA-N	2.48276e+06	5.52595e+06	1.10481e+07	5.83577e+07	6.36166e+06	5.19052e+06	5.26676e+06	3.88079e+06	4.48379e+06	2.61913e+07	4.09387e+06	2.90515e+07	5.89061e+06	3.10415e+06	2.55461e+06	2.80574e+06	2.83565e+06	4.36363e+06	4.30097e+06	2.81728e+06	4.47978e+06	4.29286e+06	4.70503e+06
Squamolone	2.68	level2			129.066	100.2	C5H8N2O2	POS	HMDB0029874	40451-67-0		Organoheterocyclic compounds	有机杂环化合物	Pyrrolidines	Pyrrolidine carboxylic acids and derivatives	XYVMBSCIEDOIJQ-UHFFFAOYSA-N	2.41971e+06	2.95726e+06	2.63076e+06	2.30601e+06	2.70847e+06	1.75396e+06	2.65205e+06	2.46281e+06	2.11675e+06	2.52558e+06	2.06512e+06	2.94264e+06	2.76048e+06	1.87612e+06	1.8847e+06	1.98014e+06	1.46518e+06	2.11804e+06	1.90889e+06	2.04029e+06	2.80843e+06	2.84001e+06	2.05091e+06
N-Acetyl-D-galactosamine 4-sulfate	2.68	level2			300.04	98.8	C8H15NO9S	NEG		45233-43-0		Organic oxygen compounds	有机含氧化合物	Organooxygen compounds	Carbohydrates and carbohydrate conjugates	RKFMAQNDSSSRTH-OSMVPFSASA-N	3.73607e+06	6.109e+06	1.01365e+07	1.00473e+07	6.09565e+06	7.60875e+06	7.36803e+06	5.43771e+06	7.54824e+06	1.0322e+07	4.52897e+06	5.16734e+06	4.59354e+06	4.76432e+06	4.7078e+06	3.15595e+06	2.94679e+06	4.50659e+06	6.15245e+06	4.10447e+06	5.58851e+06	5.80631e+06	5.82399e+06
1-Formylpyrrolidine-2-carboxylic acid	2.68	level2			142.051	97.5	C6H9NO3	NEG		67985-73-3		Organic acids and derivatives	有机酸及其衍生物	Carboxylic acids and derivatives	Amino acids, peptides, and analogues	DHDRGOURKDLAOT-UHFFFAOYSA-N	8.11262e+06	5.66593e+06	8.30253e+06	2.58918e+06	2.66459e+06	3.40317e+06	3.64222e+06	3.18895e+06	8.11802e+06	2.32334e+06	4.64445e+06	2.36573e+06	3.67646e+06	4.75249e+06	5.29722e+06	2.50214e+06	2.30322e+06	4.70715e+06	4.4094e+06	3.28666e+06	3.23721e+06	3.53718e+06	3.54315e+06
Mepirizole	2.68	level2			235.12	90.3	C11H14N4O2	POS	HMDB0254454	18694-40-1		Organic oxygen compounds	有机含氧化合物	Organooxygen compounds	Ethers	RHAXSHUQNIEUEY-UHFFFAOYSA-N	236105	253012	236422	167206	222698	261865	249028	256485	282055	148919	192279	252765	210419	274856	286603	8.69845e+06	113770	233772	263743	242624	540038	664497	481065
3-(4-Chlorophenyl)-1H-pyrazole	2.68	level2			177.023	61.5	C9H7ClN2	NEG		59843-58-2		Organoheterocyclic compounds	有机杂环化合物	Azoles	Pyrazoles	HLCXWJKNVWWWOF-UHFFFAOYSA-N	2.59371e+06	2.84602e+06	1.52153e+06	4.67728e+06	1.59407e+06	3.44974e+06	2.31766e+06	2.58281e+06	3.49127e+06	4.21048e+06	2.61652e+06	1.202e+06	1.93574e+06	2.16013e+06	2.27016e+06	1.78389e+06	3.00921e+06	744964	2.02661e+06	2.34826e+06	3.39887e+06	2.4728e+06	3.26537e+06
9,11-Methane-epoxyprostaglandin F1.alpha.	2.68	level2			351.255	49.9	C21H36O4	NEG		72517-81-8		Lipids and lipid-like molecules	脂质和类脂分子	Fatty Acyls	Eicosanoids	VGRVXLWYKKBTNM-KQMLLPOFSA-N	3.87343e+06	2.72787e+06	849105	854575	2.01221e+06	990911	2.3389e+06	2.37022e+06	1.44533e+06	1.60326e+06	3.55027e+06	2.53554e+06	3.55078e+06	2.9726e+06	3.74527e+06	1.98196e+06	1.62848e+06	1.15635e+06	1.39396e+06	1.77608e+06	1.99126e+06	2.67156e+06	2.04408e+06
Hexadecanedioic acid, 3,3,14,14-tetramethyl-	2.68	level2			341.271	49.8	C20H38O4	NEG	HMDB0254402	87272-20-6		Lipids and lipid-like molecules	脂质和类脂分子	Fatty Acyls	Fatty acids and conjugates	HYSMCRNFENOHJH-UHFFFAOYSA-N	1.00432e+06	649406	511757	479071	890201	692557	1.03435e+06	576211	625969	669303	638724	959584	1.27301e+06	1.44719e+06	640963	1.13529e+06	605497	674915	694570	665174	811825	880943	848718
1-(2,5-Dimethylphenoxy)-3-(4-morpholinyl)-2-propanol	2.68	level2			266.174	43.9	C15H23NO3	POS		325737-98-2		Benzenoids	苯环型化合物	Phenol ethers	Phenol ethers	HVMGGHDPXHODHE-UHFFFAOYSA-N	324788	615238	547139	491782	542868	356201	327989	789528	886776	326676	351645	423362	487331	312961	412519	568408	917374	445743	657859	392450	646937	610205	685745
1-[(Dimethylamino)carbonyl]-3-piperidinecarboxylic acid	2.68	level2			199.109	36.1	C9H16N2O3	NEG		702670-21-1		Organoheterocyclic compounds	有机杂环化合物	Piperidines	Piperidinecarboxylic acids and derivatives	BKBIGCHIMUUAID-UHFFFAOYSA-N	330569	335977	1.12051e+06	1.05187e+06	338690	860755	554716	366095	1.15068e+06	654382	412860	390659	791624	330924	289557	244568	0	337597	448415	340408	461122	536359	394917
1-O-Hexadecyl-2-O-(4Z,7Z,10Z,13Z,16Z,19Z-docosahexaenoyl)-sn-glyceryl-3-phosphorylcholine	2.68	level2			792.593	34.5	C46H82NO7P	POS	HMDB0013409	132213-85-5		Lipids and lipid-like molecules	脂质和类脂分子	Glycerophospholipids	Glycerophosphocholines	QQQQNYAHSSIZBU-HIQXTUQZSA-N	5.50929e+07	3.78559e+07	6.23413e+07	6.40605e+07	4.31001e+07	5.50491e+07	4.43215e+07	5.44858e+07	3.75484e+07	3.67358e+07	7.61236e+07	7.67928e+07	6.86458e+07	7.59982e+07	5.5657e+07	6.18175e+07	4.89843e+07	5.33342e+07	6.83494e+07	5.82236e+07	5.75867e+07	5.36231e+07	5.39217e+07
7-Nitro-5-phenyl-2,3-dihydro-1H-1,4-benzodiazepine	2.68	level2			268.107	27.8	C15H13N3O2	POS		2898-03-5		Organoheterocyclic compounds	有机杂环化合物	Benzodiazepines	1,4-benzodiazepines	AOQMKLMZECLOEZ-UHFFFAOYSA-N	93320.6	186700	267890	262333	381708	377465	176258	206957	9.08069e+07	282693	144949	106220	162321	156769	213524	363991	90599.9	135138	190889	143216	1.38301e+07	1.40602e+07	1.45134e+07
1,2-Dilinoleoyl-sn-glycero-3-phospho-(1'-rac-glycerol)	2.68	level2			769.504	24.4	C42H75O10P	NEG		774172-16-6		Lipids and lipid-like molecules	脂质和类脂分子	Glycerophospholipids	Glycerophosphoglycerols	AKWGRDPPGYFWIW-ULJYVIMSSA-N	997704	759971	353155	497561	794337	586940	771662	1.18163e+06	1.05888e+06	1.39256e+06	1.11235e+06	756042	1.02531e+06	1.14168e+06	864883	0	3.32002e+06	630655	1.39408e+06	429063	1.04191e+06	901485	900343
9S,15S-Dihydroxy-5Z,13E-prostadienoic acid	2.68	level2			337.237	22.5	C20H34O4	NEG		37786-06-4		Lipids and lipid-like molecules	脂质和类脂分子	Fatty Acyls	Eicosanoids	YRFLKMLJQWGIIZ-APRRXLQMSA-N	1.78736e+07	1.61893e+07	1.60161e+07	1.75067e+07	1.6597e+07	1.56927e+07	1.8457e+07	1.83635e+07	1.66345e+07	1.88219e+07	1.36066e+07	1.61917e+07	1.36431e+07	1.16228e+07	1.38919e+07	2.06016e+07	6.03731e+06	1.81057e+07	1.75762e+07	2.09826e+07	1.52254e+07	1.54808e+07	1.62501e+07
Acetaminophen sulfate	2.68	level2			230.013	16.5	C8H9NO5S	NEG	HMDB0059911	10066-90-7		Organic acids and derivatives	有机酸及其衍生物	Organic sulfuric acids and derivatives	Arylsulfates	IGTYILLPRJOVFY-UHFFFAOYSA-N	139386	181845	1.42688e+06	1.43129e+06	151068	0	1.8682e+06	0	1.11754e+08	1.72207e+07	192251	0	74527.9	470675	654360	7.30781e+07	1.0632e+06	668538	959216	59294.3	1.20285e+07	1.3817e+07	1.33306e+07
5-Bromo-4-fluoro-2-hydroxybenzoic acid	2.68	level2			232.925	6.4	C7H4BrFO3	NEG		1644-71-9		Benzenoids	苯环型化合物	Benzene and substituted derivatives	Benzoic acids and derivatives	AJOOCGAVXMXLLF-UHFFFAOYSA-N	619609	604180	590189	604644	538817	614199	439513	563482	693585	551994	605639	645621	533688	599419	525575	486486	560507	523214	549422	526271	566015	597805	567833
Piperidine	2.68	level2			86.0968	158.8	C5H11N	POS	HMDB0034301	110-89-4	C01746	Organoheterocyclic compounds	有机杂环化合物	Piperidines	Piperidines	NQRYJNQNLNOLGT-UHFFFAOYSA-N	8.93973e+07	8.74302e+07	7.96625e+07	7.99801e+07	1.29141e+08	8.69256e+07	8.7429e+07	9.78124e+07	7.6056e+07	8.25255e+07	1.15119e+08	8.74528e+07	1.71801e+08	9.66281e+07	1.15807e+08	5.27757e+07	1.49995e+08	7.84596e+07	9.47578e+07	8.37845e+07	8.45579e+07	8.7293e+07	8.57291e+07
Anabasine Hydrochloride	2.68	level2			180.15	42.9	C10H14N2	POS	HMDB0004350	13078-04-1	C06180	Alkaloids and derivatives	生物碱和衍生物	Alkaloids and derivatives	Alkaloids and derivatives	MTXSIJUGVMTTMU-UHFFFAOYSA-N	7.22606e+06	3.49035e+06	1.28157e+06	3.30623e+06	4.35378e+06	3.27986e+06	1.36918e+06	3.10607e+06	3.33531e+06	1.53859e+06	3.26184e+06	4.60698e+06	2.95392e+06	2.82959e+06	3.23758e+06	2.39351e+06	2.77383e+06	2.07311e+06	3.30113e+06	4.62913e+06	4.36515e+06	2.88643e+06	3.26851e+06
1-Octadecylamine	2.68	level2			270.317	40.3	C18H39N	POS	HMDB0029586	124-30-1		Organic nitrogen compounds	有机含氮化合物	Organonitrogen compounds	Amines	REYJJPSVUYRZGE-UHFFFAOYSA-N	294367	250779	313048	365379	48183.4	350864	319419	307283	295639	276946	222630	396708	313642	249364	278099	384273	1.27167e+06	407793	478632	300786	329385	315305	377815
LPC(18:1)	2.68	level2			522.358	116	C26H52NO7P	POS	HMDB0002815	19420-56-5	C03916	Lipids and lipid-like molecules	脂质和类脂分子	Glycerophospholipids	Glycerophosphocholines	YAMUFBLWGFFICM-PTGWMXDISA-N	5.91383e+08	3.43943e+08	6.24368e+08	5.43368e+08	4.44305e+08	4.00821e+08	3.55909e+08	4.59899e+08	3.03424e+08	2.7343e+08	7.48663e+08	6.67323e+08	4.96858e+08	6.92729e+08	2.94625e+08	2.16566e+07	4.38439e+08	4.06221e+08	4.91189e+08	4.0563e+08	4.44008e+08	4.22149e+08	4.92477e+08
PC(P-32:0)	2.68	level2			718.577	36.4	C40H80NO7P	POS	HMDB0011206	126901-45-9		Lipids and lipid-like molecules	脂质和类脂分子	Glycerophospholipids	Glycerophosphocholines	PEWXKAOBUSBJLD-MCBGMKGZSA-N	1.7637e+07	2.82787e+07	2.50042e+07	2.6207e+07	2.60087e+07	2.74105e+07	2.33565e+07	3.03542e+07	1.90132e+07	1.83702e+07	2.45326e+07	2.78278e+07	2.74895e+07	2.85023e+07	2.19855e+07	3.33406e+07	2.23275e+07	2.64096e+07	2.98017e+07	3.02928e+07	2.31936e+07	2.57839e+07	2.34438e+07
PC(37:3)	2.68	level2			780.594	34.2	C45H84NO8P	POS				Lipids and lipid-like molecules	脂质和类脂分子	Glycerophospholipids	Glycerophosphocholines	HYGQCEKTOFDLOO-OXKHLINPSA-N	1.12324e+08	4.52269e+06	4.11049e+07	1.20617e+07	1.44647e+07	3.50723e+07	7.1481e+06	5.00065e+07	7.79908e+07	1.74941e+06	1.29627e+07	2.33802e+07	5.3451e+07	1.67429e+08	1.06189e+08	1.3206e+07	8.79831e+07	1.29531e+07	1.0402e+07	1.1247e+07	1.62262e+07	1.77775e+07	1.62204e+07
2,2'-Iminodiacetic acid	2.68	level2			132.031	237.4	C4H7NO4	NEG	HMDB0011753	142-73-4	C19911	Organic acids and derivatives	有机酸及其衍生物	Carboxylic acids and derivatives	Amino acids, peptides, and analogues	NBZBKCUXIYYUSX-UHFFFAOYSA-N	67543.9	60043.4	63084.6	58533.6	89124.7	122895	122670	58281.4	119011	136035	114253	65338.2	39554.1	81223	110221	484990	1.06841e+06	62389.8	77171.9	91811	154780	164798	141080
(S)-3,4-Dihydroxybutyric acid (lithium hydrate)	2.68	level2			119.035	176.6	C4H8O4	NEG	HMDB0000337	51267-44-8		Organic acids and derivatives	有机酸及其衍生物	Hydroxy acids and derivatives	Beta hydroxy acids and derivatives	DZAIOXUZHHTJKN-UHFFFAOYSA-N	2.8239e+07	3.72129e+07	2.30946e+07	2.35883e+07	2.60361e+07	1.92244e+07	2.20052e+07	2.21748e+07	1.92897e+07	2.74699e+07	2.75053e+07	1.90547e+07	2.21585e+07	2.87696e+07	1.64712e+07	1.4683e+07	8.6667e+06	1.89326e+07	2.4125e+07	2.50461e+07	1.98306e+07	2.01954e+07	2.23535e+07
PC(36:3)	2.67	level2			766.578	59.6	C44H82NO8P	POS	HMDB0007921			Lipids and lipid-like molecules	脂质和类脂分子	Glycerophospholipids	Glycerophosphocholines	LMYYUVAVNWPEPG-GXAHKNHCSA-N	404680	352145	606920	628321	639279	469555	301556	598298	341810	209176	681016	1.01424e+06	6.88211e+06	682466	412448	650968	578300	5.04482e+06	8.88274e+06	630693	537826	439182	463429
Adenosine 2'-monophosphate	2.67	level2			348.072	275.8	C10H14N5O7P	POS		130-49-4						QDFHPFSBQFLLSW-CRKDRTNXSA-N	15460.2	44967.6	235258	28210.2	18715	15498.4	1.80148e+06	9022.33	185190	8682.99	32507.3	17255.2	80225.4	50412.8	71545.1	7385.81	2.39385e+07	3120.65	7359.59	420219	1.31772e+06	323761	1.37187e+06
N,N-Dimethyl-L-valine	2.67	level2			146.118	222.3	C7H15NO2	POS		2812-32-0		Organic acids and derivatives	有机酸及其衍生物	Carboxylic acids and derivatives	Amino acids, peptides, and analogues	APGLTERDKORUHK-UHFFFAOYSA-N	3.33154e+07	3.99876e+07	3.16071e+07	3.24236e+07	2.75692e+07	4.68675e+07	3.6822e+07	3.22818e+07	2.07964e+07	3.06084e+07	4.33248e+07	3.60384e+07	2.64492e+07	2.70281e+07	2.63348e+07	2.09112e+07	1.76717e+08	2.63614e+07	4.71262e+07	2.14096e+07	3.71736e+07	3.85973e+07	3.74273e+07
1-Ethyl-1H-tetraazol-5-amine	2.67	level2			114.078	217.9	C3H7N5	POS		65258-53-9		Organoheterocyclic compounds	有机杂环化合物	Azoles	Tetrazoles	WGPNLKPTYJCEKI-UHFFFAOYSA-N	830435	1.17174e+06	880386	1.78268e+06	965522	984935	1.14519e+06	894245	931523	1.2171e+06	1.14228e+06	931514	1.21982e+06	1.50494e+06	2.1174e+06	1.77948e+06	1.7949e+06	1.92165e+06	1.99842e+06	978780	1.57302e+06	2.17876e+06	1.07228e+06
N-Acetylglycine methyl ester	2.67	level2			132.066	212.2	C5H9NO3	POS		1117-77-7		Organic acids and derivatives	有机酸及其衍生物	Carboxylic acids and derivatives	Amino acids, peptides, and analogues	RFNODQARGNZURK-UHFFFAOYSA-N	1.27125e+06	1.50875e+06	2.52716e+06	2.9531e+06	1.22428e+06	4.90214e+06	1.28361e+06	1.74958e+06	3.99793e+06	2.7829e+06	9.56155e+06	1.78687e+06	1.79371e+06	919770	1.06596e+07	1.82134e+06	1.22361e+06	1.43101e+06	3.03967e+06	3.1446e+06	1.2489e+06	3.74921e+06	1.67097e+06
4-(4-Piperidinyl)morpholine	2.67	level2			171.15	193.6	C9H18N2O	POS		53617-35-9		Organoheterocyclic compounds	有机杂环化合物	Piperidines	Aminopiperidines	YYBXNWIRMJXEQJ-UHFFFAOYSA-N	1.78144e+06	1.80942e+06	2.07738e+06	1.75309e+06	2.21988e+06	1.7232e+06	2.78138e+06	1.89043e+06	1.78923e+06	1.76234e+06	1.79789e+06	1.79737e+06	1.77379e+06	1.74372e+06	1.72863e+06	1.84529e+06	1.13302e+06	1.78335e+06	1.82028e+06	1.92795e+06	1.81792e+06	1.80991e+06	1.76924e+06
2-[(2-Aminoethyl)sulfanyl]acetic acid	2.67	level2			136.043	177.1	C4H9NO2S	POS		3335-52-2		Organic acids and derivatives	有机酸及其衍生物	Carboxylic acids and derivatives	Amino acids, peptides, and analogues	HMZKKJDOCRYTTH-UHFFFAOYSA-N	721001	1.0513e+06	536152	538120	671793	736475	966432	626838	823754	308316	1.68823e+06	475668	931762	1.00567e+06	555637	641959	264559	686411	838454	321563	766890	669665	622741
4',5,7-Trihydroxy 3,3',6,8-tetramethoxyflavone	2.67	level2			391.104	175.3	C19H18O9	POS		58130-91-9		Phenylpropanoids and polyketides	苯丙素类和聚酮类	Flavonoids	O-methylated flavonoids	DEQJJTUOVGHXHW-UHFFFAOYSA-N	2.56048e+06	1.56572e+06	2.64887e+06	2.40889e+06	2.74204e+06	2.07294e+06	2.52238e+06	3.07243e+06	1.91567e+06	2.22194e+06	3.03193e+06	2.24018e+06	2.44688e+06	3.6805e+06	3.5584e+06	2.15209e+06	1.22355e+06	2.46548e+06	2.01432e+06	2.72708e+06	3.57829e+06	2.44872e+06	2.18562e+06
Methylecgonine	2.67	level2			200.129	169.1	C10H17NO3	POS		7143-09-1		Alkaloids and derivatives	生物碱和衍生物	Tropane alkaloids	Tropane alkaloids	QIQNNBXHAYSQRY-UYXSQOIJSA-N	783875	1.14073e+06	822730	765758	725480	1.67025e+06	1.41293e+06	952364	483632	424934	1.3371e+06	980654	485284	1.91439e+06	511100	866398	2.30965e+06	2.4969e+06	992059	725359	924838	858158	890674
2-Hydroxy-6-methylquinoline-3-carbaldehyde	2.67	level2			188.071	158.1	C11H9NO2	POS		101382-53-0		Organoheterocyclic compounds	有机杂环化合物	Quinolines and derivatives	Quinolones and derivatives	ULNTVPBXVATJMS-UHFFFAOYSA-N	4.26524e+07	3.96773e+07	3.68282e+07	3.50911e+07	6.25873e+07	4.29371e+07	5.32208e+07	4.65865e+07	4.36976e+07	3.08272e+07	6.37998e+07	3.71967e+07	3.83125e+07	6.88879e+07	4.4421e+07	3.88469e+07	6.3843e+07	2.2405e+07	3.69712e+07	4.60135e+07	4.88798e+07	4.08371e+07	4.11478e+07
3-Piperidin-4-ylpropanoic acid	2.67	level2			158.118	156	C8H15NO2	POS		1822-32-8		Organoheterocyclic compounds	有机杂环化合物	Piperidines	Piperidines	AUYQMCCWFNSFGV-UHFFFAOYSA-N	7.14801e+06	1.19227e+06	1.27578e+06	1.23735e+06	2.05606e+06	2.38302e+06	2.55779e+06	1.83619e+06	1.6571e+06	2.31603e+06	1.18253e+06	1.76488e+06	1.90312e+06	3.14744e+06	1.30036e+06	925789	1.26778e+06	1.25116e+06	1.29625e+06	2.83222e+06	1.87233e+06	1.94441e+06	1.8068e+06
2-Isopropyl-6-methoxypyrazine	2.67	level2			153.103	155.9	C8H12N2O	POS	HMDB0040053			Organoheterocyclic compounds	有机杂环化合物	Diazines	Pyrazines	QFGMXPJWRJAIMB-UHFFFAOYSA-N	5.59821e+06	5.22738e+06	5.60115e+06	5.52871e+06	5.58015e+06	5.6797e+06	5.441e+06	1.11294e+07	5.22794e+06	5.76394e+06	5.25464e+06	5.61167e+06	5.61974e+06	1.14137e+07	5.93817e+06	1.43589e+07	5.14561e+06	5.38385e+06	5.47176e+06	5.69979e+06	4.94564e+06	4.68493e+06	5.19904e+06
Benzoyl-Phe-Ala-Arg	2.67	level2			497.252	154.5	C25H32N6O5	POS		89020-38-2		Organic acids and derivatives	有机酸及其衍生物	Carboxylic acids and derivatives	Amino acids, peptides, and analogues	XGWTUEFDMPAYSH-UHFFFAOYSA-N	326590	216638	33383.8	34331.9	35432.5	911515	21705.8	31321.4	16271.7	1.49512e+06	62675.3	30869.1	16294.8	53357.2	18963.6	6889.49	0	49365.3	40711.7	23908	148962	129937	106223
1-Aminocyclopentanecarboxylic acid ethyl ester	2.67	level2			158.118	138.8	C8H15NO2	POS		22649-37-2		Organic acids and derivatives	有机酸及其衍生物	Carboxylic acids and derivatives	Amino acids, peptides, and analogues	NLLGKNYQDQBMFW-UHFFFAOYSA-N	5.14121e+06	3.31592e+06	3.17608e+06	3.01025e+06	2.30603e+06	2.02863e+06	2.90914e+06	4.15813e+06	1.99857e+06	7.05428e+06	2.29194e+06	2.68386e+06	6.61096e+06	1.06515e+07	3.53866e+06	5.43233e+06	1.90735e+06	3.12228e+06	6.64688e+06	2.13695e+06	3.94798e+06	3.70366e+06	3.5395e+06
1,2-Dimethylimidazole	2.67	level2			97.0764	135.4	C5H8N2	POS	HMDB0244082	1739-84-0		Organoheterocyclic compounds	有机杂环化合物	Azoles	Imidazoles	GIWQSPITLQVMSG-UHFFFAOYSA-N	2.79028e+06	2.91028e+06	2.82622e+06	2.75502e+06	2.7413e+06	2.96698e+06	2.82139e+06	52919.9	2.33069e+06	2.9692e+06	2.95563e+06	2.92103e+06	2.85523e+06	2.9248e+06	2.84557e+06	2.93065e+06	2.90718e+06	2.9045e+06	5.19406e+06	20690	46067.9	2.79009e+06	5.391e+06
Nigellicine	2.67	level2			247.109	134	C13H14N2O3	POS	HMDB0030269	98063-20-8		Organoheterocyclic compounds	有机杂环化合物	Benzopyrazoles	Indazoles	FEJTUHSIRAJLOJ-UHFFFAOYSA-N	285948	188120	717050	777515	303093	267322	418849	237464	272561	468939	297765	315077	241330	275891	393710	281098	326019	321438	161573	356571	298336	319672	246767
Cucurbitin	2.67	level2			131.082	124	C5H10N2O2	POS	HMDB0302581	80546-88-9		Organic acids and derivatives	有机酸及其衍生物	Carboxylic acids and derivatives	Amino acids, peptides, and analogues	DWAKXSZUASEUHH-UHFFFAOYSA-N	2.06546e+06	2.33538e+06	6.07728e+06	2.25772e+06	5.34331e+06	32194.4	2.12915e+06	1.7538e+06	6.91584e+06	2.02136e+06	1.85401e+06	1.72013e+06	1.99072e+06	1.59924e+06	2.01533e+06	1.76472e+06	1.15166e+06	1.55771e+06	1.87074e+06	1.49192e+06	1.76847e+06	5.35008e+06	1.87059e+06
Rosoxacin	2.67	level2			295.107	121.6	C17H14N2O3	POS	HMDB0014955	40034-42-2		Organoheterocyclic compounds	有机杂环化合物	Quinolines and derivatives	Quinoline carboxylic acids	XBPZXDSZHPDXQU-UHFFFAOYSA-N	199427	159055	509364	405839	1.04591e+06	271465	223754	110789	127870	62202.2	13352.2	136074	82890.8	112151	361174	107324	55321.5	55095.8	61627.3	72667.9	239667	233759	190530
Montecristin	2.67	level2			575.505	118.6	C37H66O4	POS	HMDB0029795	185336-15-6		Lipids and lipid-like molecules	脂质和类脂分子	Fatty Acyls	Fatty alcohols	ULFROYYCMRNCTL-ACNZRUBCSA-N	1.8226e+06	407316	533976	584093	368078	1.15289e+06	661994	538261	1.87328e+06	1.35288e+06	2.13878e+06	513515	1.32055e+06	859250	895290	24226.9	1.93649e+06	616580	526658	603074	1.31794e+06	1.00397e+06	945054
2-(1H-Pyrrol-1-yl)benzoic acid	2.67	level2			186.056	112.9	C11H9NO2	NEG		10333-68-3		Organoheterocyclic compounds	有机杂环化合物	Pyrroles	Substituted pyrroles	GNWTWXOZRSBCOZ-UHFFFAOYSA-N	460888	1.81648e+06	177092	142336	250228	888245	1.39289e+06	335503	6.0717e+06	2.56973e+06	1.01504e+06	1.29432e+06	891608	1.09278e+06	1.61369e+06	1.0207e+06	331223	2.11663e+06	1.34414e+06	1.33729e+06	1.48829e+06	1.42712e+06	1.44578e+06
N-(4-Propoxyphenyl)acetamide	2.67	level2			194.118	110.8	C11H15NO2	POS		20367-32-2		Benzenoids	苯环型化合物	Benzene and substituted derivatives	Anilides	WDRXFPOGKSGHFM-UHFFFAOYSA-N	545280	302691	390775	442357	515488	660019	1.21516e+06	569348	573859	464657	806178	798461	234880	492581	379454	907011	901769	1.46647e+06	522812	2.28807e+06	645755	687573	693402
4-Amino-6-methoxy-3-quinolinecarboxylic acid	2.67	level2			219.077	108.4	C11H10N2O3	POS		933710-66-8		Organoheterocyclic compounds	有机杂环化合物	Quinolines and derivatives	Quinoline carboxylic acids	GCQXPAGPGGXAAD-UHFFFAOYSA-N	1.26602e+06	1.62451e+06	2.49131e+06	568014	4.12917e+06	2.93629e+06	3.46264e+06	3.2343e+06	1.0035e+06	3.01841e+06	2.9323e+06	1.64456e+06	3.05799e+06	2.87998e+06	1.20018e+06	3.91318e+06	3.75515e+06	887587	2.06077e+06	3.98513e+06	1.64322e+06	2.58163e+06	1.23393e+06
7H-Pyrrolo[3,2-f]quinazoline-1,3-diamine	2.67	level2			198.078	100.5	C10H9N5	NEG		65795-37-1		Organoheterocyclic compounds	有机杂环化合物	Diazanaphthalenes	Benzodiazines	AMQWKZUAOLLUPP-UHFFFAOYSA-N	565762	2.36753e+06	1.08082e+06	947463	362113	310709	366542	368210	396091	287189	437806	571500	347232	265101	425917	440102	209224	302428	664957	975258	1.03488e+06	394849	382385
2-Chloro-7-methylhypoxanthine	2.67	level2			183.007	72.4	C6H5ClN4O	NEG		16017-76-8		Organoheterocyclic compounds	有机杂环化合物	Imidazopyrimidines	Purines and purine derivatives	HTRDGUDBXFNIOU-UHFFFAOYSA-N	1.78699e+06	1.14095e+06	942289	1.57833e+06	1.46035e+06	700761	1.06279e+06	786016	2.33128e+06	1.47625e+06	598612	2.338e+06	1.35524e+06	880627	1.51662e+06	949931	961036	2.30587e+06	740211	1.84465e+06	2.6485e+06	780214	1.05907e+06
4-Hydroxy-6-(4-methoxyphenyl)-2-sulfanyl-5-pyrimidinecarbonitrile	2.67	level2			260.05	69.3	C12H9N3O2S	POS		70638-54-9		Organoheterocyclic compounds	有机杂环化合物	Diazines	Pyrimidines and pyrimidine derivatives	PXEWDUZAXRERFW-UHFFFAOYSA-N	1.58308e+06	70387.2	4.81075e+06	7.73652e+06	45311.2	36337	1.25985e+06	46913.4	42611.9	5.04941e+06	26491.6	49031.7	34208.9	36911.1	35172	80791.7	92733.1	59141.1	35539.7	57530.5	715348	894410	840988
5-(2-Furyl)-4H-1,2,4-triazol-3-amine	2.67	level2			151.062	58.9	C6H6N4O	POS		3663-61-4		Organoheterocyclic compounds	有机杂环化合物	Azoles	Triazoles	PXCDIRKSCUAMKA-UHFFFAOYSA-N	2.43301e+06	3.51126e+06	3.49603e+06	3.31391e+06	2.53941e+06	3.05033e+06	4.33105e+06	2.50508e+06	3.21627e+06	2.84305e+06	2.99757e+06	2.47827e+06	2.18789e+06	2.32994e+06	2.08708e+06	1.9053e+06	2.9369e+06	1.82163e+06	2.55253e+06	2.82842e+06	2.57031e+06	2.73095e+06	2.67452e+06
Tropine	2.67	level2			142.123	58.2	C8H15NO	POS	HMDB0259297	120-29-6	C02066	Alkaloids and derivatives	生物碱和衍生物	Tropane alkaloids	Tropane alkaloids	CYHOMWAPJJPNMW-UHFFFAOYSA-N	2.81772e+07	3.02657e+07	2.90664e+07	3.29085e+07	2.382e+07	2.59836e+07	3.06463e+07	2.96391e+07	2.97445e+07	9.9487e+06	4.01871e+07	1.01805e+07	2.83973e+07	3.48876e+07	2.55953e+07	2.86628e+07	1.35501e+07	2.81764e+07	2.83662e+07	3.07103e+07	3.02296e+07	9.6439e+06	2.44916e+07
Tetraethylammonium cation	2.67	level2			130.16	56.9	C8H20N	POS		66-40-0		Organic nitrogen compounds	有机含氮化合物	Organonitrogen compounds	Quaternary ammonium salts	CBXCPBUEXACCNR-UHFFFAOYSA-N	2.27331e+06	2.38764e+06	2.55713e+06	1.99109e+06	2.18025e+06	1.83608e+06	2.38614e+06	2.541e+06	1.86389e+06	2.48398e+06	2.12885e+06	2.37485e+06	1.6272e+06	1.92674e+06	1.97055e+06	2.10213e+06	3.00638e+06	2.27601e+06	2.23243e+06	2.09368e+06	2.31722e+06	2.38666e+06	2.20125e+06
(3-Methylbutyl)(6-methylheptan-2-yl)amine	2.67	level2			200.238	43.5	C13H29N	POS		502-59-0		Organic nitrogen compounds	有机含氮化合物	Organonitrogen compounds	Amines	RRWTWWBIHKIYTH-UHFFFAOYSA-N	138229	142924	430658	127341	168747	188132	160424	287270	460446	135008	120359	130257	147121	114235	130782	144892	1.63141e+06	155003	109672	116915	470806	469228	459215
1-Hexadecylamine	2.67	level2			242.285	42.3	C16H35N	POS	HMDB0243891	143-27-1		Organic nitrogen compounds	有机含氮化合物	Organonitrogen compounds	Amines	FJLUATLTXUNBOT-UHFFFAOYSA-N	241178	233757	251312	271333	292026	286135	320144	278615	306559	276626	226943	300166	262500	284267	248113	393113	1.34481e+06	341178	434648	271949	262166	310131	343319
Dimethylethanolamine	2.67	level2			90.0917	39.2	C4H11NO	POS	HMDB0032231	108-01-0	C04308	Organic nitrogen compounds	有机含氮化合物	Organonitrogen compounds	Amines	UEEJHVSXFDXPFK-UHFFFAOYSA-N	4.07268e+06	2.4144e+06	8.26683e+06	1.77016e+06	7.55438e+06	3.97441e+06	2.13084e+06	2.84958e+06	2.04828e+06	2.07966e+07	3.31721e+06	4.67817e+06	4.03043e+06	4.74785e+06	1.64005e+06	2.93105e+06	4.43761e+06	4.2068e+06	2.30884e+06	4.39222e+06	3.75568e+06	1.88272e+06	5.28367e+06
2-Arachidonoyl-1-palmitoyl-sn-glycero-3-phosphoethanolamine	2.67	level2			738.51	37.8	C41H74NO8P	NEG	HMDB0008937	70812-59-8		Lipids and lipid-like molecules	脂质和类脂分子	Glycerophospholipids	Glycerophosphoethanolamines	DRIVXEVMDWCWLI-CAQMIEAISA-N	1.26746e+07	5.23968e+06	7.78436e+06	7.44436e+06	1.02041e+07	8.69888e+06	5.93344e+06	4.97295e+06	1.27324e+07	6.57422e+06	1.75896e+07	7.40146e+06	4.50973e+06	8.26749e+06	9.89964e+06	158175	7.13034e+08	5.17694e+06	6.51816e+06	1.08038e+07	6.86452e+07	7.77485e+07	6.58934e+07
1-(1Z-Octadecenyl)-2-(5Z,8Z,11Z,14Z-eicosatetraenoyl)-sn-glycero-3-phosphoethanolamine	2.67	level2			752.562	35.1	C43H78NO7P	POS	HMDB0005779	144371-69-7	C00350	Lipids and lipid-like molecules	脂质和类脂分子	Glycerophospholipids	Glycerophosphoethanolamines	URPXXNCTXCOATD-FXMFQVEGSA-N	2.30529e+07	2.53424e+07	2.8711e+07	2.91075e+07	2.29863e+07	1.93345e+07	2.60121e+07	2.75123e+07	3.26524e+07	2.84601e+07	4.25105e+07	4.90055e+07	1.92943e+07	2.04051e+07	2.941e+07	2.30686e+07	3.92379e+08	3.35993e+07	3.93323e+07	5.06274e+07	7.23386e+07	7.2331e+07	7.08205e+07
2-Cyclohexyl-5-nitro-1H-benzimidazole	2.67	level2			246.125	27.9	C13H15N3O2	POS		51759-50-3		Organoheterocyclic compounds	有机杂环化合物	Benzimidazoles	Benzimidazoles	PLKPKIIZGCWKSF-UHFFFAOYSA-N	206316	168555	203265	66585.9	194253	143172	22327.5	173745	1.67271e+09	59818.8	87308.8	194783	149423	167413	247131	187997	886370	49960.7	142368	150017	2.14526e+08	2.21912e+08	2.20598e+08
Hydroxyvarenicline	2.67	level2			228.114	27.8	C13H13N3O	POS		357424-21-6		Organoheterocyclic compounds	有机杂环化合物	Benzazepines	Benzazepines	GKJIHIDMYKLTHW-UHFFFAOYSA-N	205808	213625	322322	412723	325507	498996	232267	331474	1.03786e+08	257806	353636	404169	280677	232243	341251	442410	278442	294546	354121	331347	1.20337e+07	1.21997e+07	1.21764e+07
4-Amino-2-oxo-1,2-dihydropyrimidine-5-carboxylic acid	2.67	level2			156.041	27.7	C5H5N3O3	POS	HMDB0246202	3650-93-9		Organoheterocyclic compounds	有机杂环化合物	Diazines	Pyrimidines and pyrimidine derivatives	BLQMCTXZEMGOJM-UHFFFAOYSA-N	1.49723e+06	1.70964e+06	1.70813e+06	1.67556e+06	1.23638e+06	1.66841e+06	1.65129e+06	1.39054e+06	1.6531e+06	1.32957e+06	1.45479e+06	1.27337e+06	1.55871e+06	1.45494e+06	700752	52320.3	1.00577e+07	1.46927e+06	1.36334e+06	2.19281e+06	7.14955e+06	7.71227e+06	7.7777e+06
5-(Trifluoromethyl)isoindoline	2.67	level2			188.067	27.5	C9H8F3N	POS		342638-03-3		Organoheterocyclic compounds	有机杂环化合物	Isoindoles and derivatives	Isoindoles	MLGLDTHUKQAQEC-UHFFFAOYSA-N	227402	273354	250165	88572.9	215711	265501	451836	195971	766050	242425	443711	210394	247290	202944	2.20809e+06	243396	3.29455e+07	253203	266627	7.2334e+06	2.3532e+07	2.61264e+07	2.55645e+07
Nootkatone	2.67	level2			219.175	26.5	C15H22O	POS		4674-50-4		Lipids and lipid-like molecules	脂质和类脂分子	Prenol lipids	Sesquiterpenoids	WTOYNNBCKUYIKC-JMSVASOKSA-N	197598	243714	289311	648973	218058	544749	206404	858728	739636	280982	690700	222550	237461	268298	805508	246753	353734	118454	5.3797e+06	2.26349e+07	1.2353e+06	1.41662e+06	1.26725e+06
Norphenylephrine	2.67	level2			154.087	24.4	C8H11NO2	POS	HMDB0255737	536-21-0		Benzenoids	苯环型化合物	Phenols	1-hydroxy-4-unsubstituted benzenoids	LRCXRAABFLIVAI-UHFFFAOYSA-N	1.44422e+06	2.11214e+06	2.19195e+06	2.11037e+06	2.21067e+06	2.34249e+06	2.13459e+06	2.21893e+06	1.81455e+06	2.13474e+06	1.87781e+06	2.277e+06	2.20223e+06	2.13559e+06	2.21559e+06	2.2538e+06	1.55086e+06	2.07867e+06	2.15472e+06	2.16564e+06	2.20646e+06	1.3402e+06	1.21952e+06
2-Cyano-L-phenylalanine	2.67	level2			191.082	24	C10H10N2O2	POS		263396-42-5		Organic acids and derivatives	有机酸及其衍生物	Carboxylic acids and derivatives	Amino acids, peptides, and analogues	OCDHPLVCNWBKJN-VIFPVBQESA-N	8.21854e+06	6.6111e+06	6.09827e+06	6.61848e+06	8.55436e+06	9.53543e+06	9.12183e+06	6.1024e+06	6.7697e+06	6.58296e+06	6.41059e+06	8.04369e+06	5.84057e+06	1.11098e+07	6.31724e+06	7.74114e+06	6.13454e+06	4.75753e+06	9.00227e+06	6.74714e+06	6.45371e+06	8.65975e+06	7.12294e+06
1-Cyclohexylpiperazine	2.67	level2			169.171	19.5	C10H20N2	POS		17766-28-8		Organoheterocyclic compounds	有机杂环化合物	Diazinanes	Piperazines	XPDSXKIDJNKIQY-UHFFFAOYSA-N	921690	565564	1.03446e+06	922113	485406	1.3195e+06	1.25617e+06	1.46855e+06	800015	1.41575e+06	1.22216e+06	1.36369e+06	938854	1.20327e+06	1.14069e+06	845152	1.42057e+06	1.15693e+06	947458	1.5446e+06	1.36836e+06	756702	1.4262e+06
Midazolam	2.67	level2			326.087	19.4	C18H13ClFN3	POS	HMDB0014821	59467-70-8	C07524	Organoheterocyclic compounds	有机杂环化合物	Benzodiazepines	1,4-benzodiazepines	DDLIGBOFAVUZHB-UHFFFAOYSA-N	3.91579e+06	8.82417e+06	24055.9	37612.9	8.78109e+06	0	0	4.46518e+06	2.49577e+06	488867	5.53633e+06	9.62416e+06	4.68131e+06	8.649e+06	1.25055e+07	1.12716e+07	3.14628e+06	1.03474e+07	2.057e+06	5.15111e+06	5.49294e+06	4.17613e+06	5.02053e+06
Pyrimidinol	2.67	level2			153.103	169.6	C8H12N2O	POS	HMDB0245733	2814-20-2		Organoheterocyclic compounds	有机杂环化合物	Diazines	Pyrimidines and pyrimidine derivatives	AJPIUNPJBFBUKK-UHFFFAOYSA-N	1.86996e+07	1.39151e+07	1.90822e+07	1.89291e+07	1.8752e+07	1.91692e+07	1.86149e+07	1.84856e+07	1.85764e+07	1.46799e+07	1.8531e+07	1.95652e+07	1.90622e+07	1.87417e+07	1.94059e+07	1.44866e+07	1.32393e+07	1.51926e+07	1.87197e+07	1.45061e+07	1.87126e+07	1.8706e+07	1.44566e+07
1,5-Naphthalenediamine	2.67	level2			159.093	158.1	C10H10N2	POS	HMDB0244231	2243-62-1	C19463	Benzenoids	苯环型化合物	Naphthalenes	Naphthalenes	KQSABULTKYLFEV-UHFFFAOYSA-N	196437	125450	141255	169962	272261	201673	225116	252157	194389	123865	339335	206861	158041	330090	209428	88312.5	266204	117445	160516	263004	182209	187354	138337
Nadolol	2.67	level2			310.203	124.1	C17H27NO4	POS	HMDB0015334	42200-33-9		Benzenoids	苯环型化合物	Tetralins	Tetralins	VWPOSFSPZNDTMJ-UCWKZMIHSA-N	6.55412e+07	6.20868e+07	6.85079e+07	6.92574e+07	5.26784e+07	4.92673e+07	8.92961e+07	3.26432e+07	7.23532e+07	3.11473e+07	4.76248e+07	4.72939e+07	6.91235e+07	6.04057e+07	8.05495e+07	511471	1.18784e+07	1.98065e+07	2.05861e+07	5.1415e+07	5.12235e+07	4.95988e+07	5.08473e+07
4'-Hydroxywarfarin	2.67	level2			323.091	78.2	C19H16O5	NEG		24579-14-4		Phenylpropanoids and polyketides	苯丙素类和聚酮类	Coumarins and derivatives	Hydroxycoumarins	RRZWAMPDGRWRPF-UHFFFAOYSA-N	412553	395558	510668	652116	566370	438781	636947	471192	412412	380566	641297	523621	368513	474604	409911	385143	164800	276276	458654	498054	399014	424538	471852
PC(31:1)	2.67	level2			718.541	124.6	C39H76NO8P	POS								NLIPNXKQJMHIRD-ROOGKDHUSA-N	0	0	0	0	0	0	0	6483.93	6606.07	0	9586.27	4630.52	0	31411.5	21962.6	5444.94	1.04412e+06	0	0	8378.78	105924	161611	100526
Undecanoylcarnitine (Car(11:0))	2.67	level2			330.265	122.6	C18H35NO4	POS	HMDB0013321	40079-42-3		Lipids and lipid-like molecules	脂质和类脂分子	Fatty Acyls	Fatty acid esters	FPUYBGZEWPJSDX-UHFFFAOYSA-N	262538	254678	270621	267447	277703	284889	269586	276383	265271	218381	296171	1.45362e+06	283423	322806	225852	243972	284286	241021	267795	287755	402223	328690	286699
LPC(O-20:0)	2.67	level2			538.425	116.8	C28H60NO6P	POS				Lipids and lipid-like molecules	脂质和类脂分子	Glycerophospholipids	Glycerophosphocholines	GZGHIJOEOOMFMM-MUUNZHRXSA-N	1.43978e+06	847216	1.51752e+06	1.565e+06	1.21688e+06	986328	1.56641e+06	1.38096e+06	1.02565e+06	766384	2.99682e+06	2.75554e+06	1.45623e+06	2.71997e+06	1.01019e+06	1.0897e+07	5.57862e+06	906006	1.07823e+06	1.19782e+06	2.43873e+06	2.13976e+06	2.14824e+06
LPE(P-16:0)	2.67	level2			438.3	113.4	C21H44NO6P	POS	HMDB0011152	174062-72-7		Lipids and lipid-like molecules	脂质和类脂分子	Glycerophospholipids	Glycerophosphoethanolamines	QYTPGOPLNFESQC-NUTQULCTSA-N	9.68673e+06	6.39865e+06	6.37957e+06	6.31619e+06	5.84343e+06	7.59075e+06	5.45809e+06	8.55704e+06	8.11409e+06	1.08283e+07	1.01468e+07	7.84161e+06	5.47984e+06	1.00534e+07	1.04322e+07	3.11277e+07	2.53161e+07	6.96108e+06	6.98844e+06	5.9013e+06	1.05887e+07	9.89936e+06	1.00489e+07
PE(34:2)	2.67	level2			716.526	39	C39H74NO8P	POS								NDGYJYRRMBQYAU-BQZPLEDQSA-N	1.27834e+07	4.88068e+06	5.20516e+06	5.34983e+06	6.98049e+06	9.05212e+06	5.80995e+06	5.00384e+06	1.23852e+07	9.09219e+06	1.3053e+07	5.85291e+06	5.5216e+06	7.109e+06	1.03519e+07	142524	2.95193e+08	5.96466e+06	4.76216e+06	1.01593e+07	4.33759e+07	4.305e+07	4.16358e+07
PC(35:3)	2.67	level2			752.562	19.3	C43H80NO8P	POS	HMDB0007947			Lipids and lipid-like molecules	脂质和类脂分子	Glycerophospholipids	Glycerophosphocholines	HPSXRQYORYXLNT-WPCOGVEASA-N	3.06779e+06	3.82152e+06	4.03008e+06	5.03081e+06	3.6302e+06	2.48374e+06	3.85782e+06	3.96142e+06	3.73396e+06	5.29183e+06	7.62888e+06	6.85718e+06	3.33418e+06	3.14388e+06	4.67413e+06	1.89314e+06	7.27795e+07	3.92737e+06	5.64606e+06	7.32667e+06	1.10045e+07	9.95947e+06	1.1088e+07
Oxooctatrienylcarnitine (Car(8:4-O))	2.66	level2			296.151	164.2	C15H21NO5	POS								MIFZTJKZSSFFOK-UHFFFAOYSA-N	100742	173167	532885	512719	278925	210319	745909	469909	833207	233846	373084	166715	420225	200398	135205	120485	91958.1	1.28838e+06	342214	515266	387378	362810	350215
PC(40:7)	2.66	level2			832.586	62.6	C48H82NO8P	POS								OKVMMSHMUNQJJW-YNQDRSMJSA-N	1.23702e+06	702344	1.47522e+06	1.21405e+06	1.06025e+06	1.05801e+06	843757	142454	941032	833751	1.56778e+06	1.65036e+06	1.08681e+06	1.64838e+06	932984	6640.06	1.23823e+06	739665	766715	1.00377e+06	2.54258e+06	1.12764e+06	368616
N1,N2-Bis(2-hydroxyethyl)ethanediamide	2.66	level2			177.088	303.8	C6H12N2O4	POS		1871-89-2		Organic acids and derivatives	有机酸及其衍生物	Carboxylic acids and derivatives	Amino acids, peptides, and analogues	FPQJEXTVQZHURJ-UHFFFAOYSA-N	6.53311e+06	7.21847e+06	8.82495e+06	5.99763e+06	5.48029e+06	1.15127e+07	1.69674e+07	1.0371e+07	8.05714e+06	5.94027e+06	6.21992e+06	5.6724e+06	6.44835e+06	1.21289e+07	1.43579e+07	1.25752e+07	9.29093e+06	1.41115e+07	5.59616e+06	9.6303e+06	7.8644e+06	3.1825e+06	7.93556e+06
Benzenamine, 4,4'-(9H-fluoren-9-ylidene)bis[2-fluoro-	2.66	level2			385.149	253.5	C25H18F2N2	POS		127926-65-2		Benzenoids	苯环型化合物	Fluorenes	Fluorenes	RXNKCIBVUNMMAD-UHFFFAOYSA-N	1.21378e+06	1.26804e+06	1.21016e+06	3.11201e+06	988663	2.20822e+06	1.34246e+06	1.38685e+06	1.84968e+06	1.14795e+06	1.06371e+06	1.09471e+06	1.20269e+06	1.30345e+06	1.47309e+06	1.42857e+06	7.46909e+06	1.12314e+06	2.79246e+06	1.25117e+06	1.77877e+06	2.25721e+06	1.27301e+06
1-(2-Hydroxyethyl)pyrazole	2.66	level2			113.072	228.4	C5H8N2O	POS		6314-23-4		Organoheterocyclic compounds	有机杂环化合物	Azoles	Pyrazoles	DXFBKDSQMUFYLD-UHFFFAOYSA-N	1.25333e+06	1.40647e+06	1.29829e+06	1.24972e+06	1.48416e+06	1.36339e+06	3.0139e+06	4.69993e+06	1.27059e+06	3.05881e+06	1.30766e+06	1.33018e+06	1.54042e+06	2.27138e+06	1.26478e+06	3.05342e+06	2.96964e+06	1.82544e+06	2.12507e+06	2.07244e+06	1.91957e+06	1.94245e+06	2.04288e+06
4-Hydroxy-1-methyl-7,8,9,10-tetrahydro-6H-[1,3]thiazocino[2,3-f]purin-2(1H)-one	2.66	level2			267.09	198.5	C11H14N4O2S	POS		312941-74-5		Organoheterocyclic compounds	有机杂环化合物	Imidazopyrimidines	Purines and purine derivatives	IGKRUASVZKVVLL-UHFFFAOYSA-N	1.58152e+06	1.57378e+06	1.53288e+06	1.24361e+06	2.1296e+06	768928	2.23521e+06	2.5034e+06	2.43865e+06	861278	3.36126e+06	3.04231e+06	1.49282e+06	2.98427e+06	7.23522e+06	9.34451e+06	6.77274e+07	2.0345e+06	2.60333e+06	4.08219e+06	1.6178e+07	1.55896e+07	1.51247e+07
2-Methoxyacridin-9-ol	2.66	level2			226.085	186.2	C14H11NO2	POS		857574-55-1		Organoheterocyclic compounds	有机杂环化合物	Quinolines and derivatives	Benzoquinolines	HEGMPAQEVYHHHI-UHFFFAOYSA-N	1.20312e+06	4.70608e+06	4.78016e+06	4.74294e+06	1.37903e+07	1.56813e+06	5.13873e+06	1.69665e+06	925340	492400	2.04934e+06	5.32777e+06	242245	4.9163e+06	1.54594e+06	2.68871e+06	5.11169e+06	8.09539e+06	4.22526e+06	350547	4.36794e+06	4.43932e+06	4.38308e+06
Pro-Asn	2.66	level2			230.114	179.9	C9H15N3O4	POS		107856-82-6		Organic acids and derivatives	有机酸及其衍生物	Carboxylic acids and derivatives	Amino acids, peptides, and analogues	JQOHKCDMINQZRV-WDSKDSINSA-N	152937	142269	120093	139063	14118.8	128976	154132	135465	149442	106050	152058	130809	102091	167063	143685	1.0441e+06	2.31363e+06	135910	116602	132891	209662	218247	253682
3-(3-Hydroxypropyl)-3,5-dihydro-4H-pyrimido[5,4-b]indol-4-one	2.66	level2			244.109	176.6	C13H13N3O2	POS		372176-24-4		Organoheterocyclic compounds	有机杂环化合物	Pyrrolopyrimidines	Pyrrolopyrimidines	FLCYFBAUXNVXNV-UHFFFAOYSA-N	235231	274508	163612	177638	217204	182396	258595	299189	314743	179277	221095	260757	279360	228820	292983	365563	159670	130476	261785	137143	956131	116881	1.12387e+06
Betonicine	2.66	level2			160.098	174.9	C7H13NO3	POS	HMDB0029412	515-25-3	C08269	Organic acids and derivatives	有机酸及其衍生物	Carboxylic acids and derivatives	Amino acids, peptides, and analogues	MUNWAHDYFVYIKH-RITPCOANSA-N	1.11219e+06	5.86129e+07	2.42989e+07	2.3687e+07	7.02769e+06	2.44185e+07	3.1094e+07	3.57834e+07	7.33911e+07	1.59867e+07	2.61995e+06	1.37212e+06	5.11481e+06	1.94091e+07	1.29601e+07	9.4878e+06	5.73278e+07	1.62779e+07	1.48125e+06	2.25669e+06	2.3529e+07	2.26891e+07	2.25217e+07
His-Trp	2.66	level2			342.158	172.9	C17H19N5O3	POS	HMDB0028896	23403-90-9		Organic acids and derivatives	有机酸及其衍生物	Carboxylic acids and derivatives	Amino acids, peptides, and analogues	FBTYOQIYBULKEH-ZFWWWQNUSA-N	142282	125551	166309	98422.2	54278.1	133667	180085	23282.9	128879	46809.5	158845	211065	277506	93502.2	86234.2	166670	5964.26	69574.8	64654.9	147620	236989	227875	204025
1-Aminocyclopentanecarboxylic acid	2.66	level2			130.087	161.3	C6H11NO2	POS	HMDB0062225	52-52-8	C03969	Organic acids and derivatives	有机酸及其衍生物	Carboxylic acids and derivatives	Amino acids, peptides, and analogues	NILQLFBWTXNUOE-UHFFFAOYSA-N	2.4882e+07	1.42657e+07	4.79115e+07	4.75898e+07	8.59904e+07	6.54337e+07	4.66131e+07	6.37172e+07	4.85338e+07	3.24923e+07	2.11248e+07	1.41818e+07	3.73572e+07	5.48889e+07	3.63481e+07	1.52418e+07	1.66351e+07	4.94005e+07	4.51686e+07	1.85934e+07	3.78353e+07	3.67064e+07	3.62967e+07
1,5-Diazabicyclo[4.3.0]-non-5-ene	2.66	level2			125.108	149.6	C7H12N2	POS		3001-72-7		Organoheterocyclic compounds	有机杂环化合物	Pyrrolopyrimidines	Pyrrolopyrimidines	SGUVLZREKBPKCE-UHFFFAOYSA-N	1.57172e+06	21942.3	48051.6	2.6488e+06	1.65191e+06	1.8339e+06	1.68524e+06	1.59334e+06	2.67613e+06	2.35858e+06	1.70088e+06	1.99775e+06	1.80044e+06	1.90116e+06	1.62834e+06	1.76989e+06	1.46986e+06	1.7175e+06	1.63519e+06	1.54936e+06	1.6996e+06	1.64782e+06	1.6675e+06
7-Hydroxy-2-acetylaminofluorene	2.66	level2			240.103	125.6	C15H13NO2	POS		363-49-5		Benzenoids	苯环型化合物	Fluorenes	Fluorenes	RAYOKTUAMJNEFH-UHFFFAOYSA-N	1.39267e+06	1.58395e+06	1.67808e+06	1.65089e+06	5.35396e+06	1.75603e+06	3.313e+06	2.84747e+06	2.46682e+06	1.75938e+06	3.09874e+06	1.8836e+06	1.57668e+06	2.58465e+06	1.30032e+06	3.15765e+06	1.81617e+06	3.43286e+06	2.33971e+06	4.35911e+06	2.35277e+06	2.29117e+06	2.36844e+06
1-Stearoyl-2-linoleoyl-sn-glycero-3-phosphate	2.66	level2			699.499	123.4	C39H73O8P	NEG	HMDB0007861	17966-18-6	C00416	Lipids and lipid-like molecules	脂质和类脂分子	Glycerophospholipids	Glycerophosphates	QYYWMYCDFOLKKH-DAKWMOBOSA-N	0	0	6356.36	0	0	0	0	0	4526.33	0	22145.8	19867.1	4025.02	29878.5	8112.89	15189.4	2.74693e+06	0	0	0	311466	187072	257521
2,3-Dimethyl-4-nitropyridine 1-oxide	2.66	level2			169.062	122.6	C7H8N2O3	POS		37699-43-7		Organic 1,3-dipolar compounds	有机1,3-偶极化合物	Allyl-type 1,3-dipolar organic compounds	Organic nitro compounds	CFMTVTYBZMKULI-UHFFFAOYSA-N	1.0485e+06	2.22947e+06	2.78514e+06	2.69513e+06	1.81848e+06	2.26688e+06	1.53608e+06	1.52403e+06	1.11201e+06	2.4454e+06	1.59073e+06	1.1212e+06	1.57387e+06	1.99203e+06	1.18829e+06	7.41916e+06	2.50599e+06	1.11984e+06	1.59794e+06	1.65802e+06	1.63577e+06	1.46188e+06	1.99543e+06
Glycerophospho-N-palmitoylethanolamine	2.66	level2			454.295	122.2	C21H44NO7P	POS		100575-09-5		Lipids and lipid-like molecules	脂质和类脂分子	Glycerophospholipids	Glycerophosphoethanolamines	FIXMIXZULLAMCB-UHFFFAOYSA-N	1.11363e+07	6.85679e+06	1.0794e+07	1.09543e+07	1.28294e+07	1.23927e+07	5.37064e+06	1.17191e+07	9.40104e+06	7.18721e+06	1.57856e+07	1.0275e+07	8.55652e+06	1.48752e+07	8.41017e+06	261984	2.33914e+07	6.03186e+06	9.53781e+06	8.40788e+06	1.07514e+07	1.00094e+07	1.02031e+07
N-Lauroyl-D-erythro-sphingosylphosphorylcholine	2.66	level2			647.516	109.3	C35H71N2O6P	POS	HMDB0012096	474923-21-2	C00550	Lipids and lipid-like molecules	脂质和类脂分子	Sphingolipids	Phosphosphingolipids	HZCLJRFPXMKWHR-FEBLJDHQSA-N	4.11991e+06	1.87809e+06	6.52222e+06	7.06269e+06	3.13077e+06	6.19952e+06	4.1644e+06	4.67637e+06	3.00145e+06	2.75468e+06	6.64547e+06	5.95057e+06	5.96006e+06	1.15272e+07	3.28018e+06	4.83339e+06	1.76528e+07	6.58748e+06	4.14305e+06	8.63294e+06	6.09236e+06	5.59449e+06	5.58736e+06
5-((1E,3E)-Hepta-1,3-dien-1-yl)-1,2,3-trihydroxycyclopentanecarboxylic acid	2.66	level2			255.125	107	C13H20O5	NEG		2062662-30-8		Organic acids and derivatives	有机酸及其衍生物	Hydroxy acids and derivatives	Beta hydroxy acids and derivatives	OZVYSAYWLKQNMK-YTXTXJHMSA-N	2.1063e+06	2.17977e+06	4.41999e+06	4.51272e+06	4.22131e+06	1.25696e+06	3.91336e+06	2.03579e+06	2.15357e+06	2.91903e+06	6.92054e+06	3.69501e+06	3.37714e+06	2.46536e+06	2.04449e+06	1.88049e+06	5.5552e+06	1.75584e+06	3.53445e+06	3.68443e+06	5.46634e+06	2.55982e+06	2.32325e+06
(2E)-4-Ethoxy-4-oxo-2-butenoic acid	2.66	level2			143.035	105.4	C6H8O4	NEG		2459-05-4		Lipids and lipid-like molecules	脂质和类脂分子	Fatty Acyls	Fatty acid esters	XLYMOEINVGRTEX-ONEGZZNKSA-N	548289	3.65897e+06	636290	588450	563963	2.59944e+07	2.6112e+06	3.98222e+06	688830	1.98116e+06	718561	700438	3.37314e+06	4.79351e+06	468134	1.92342e+06	3.4834e+06	653639	2.24969e+06	403678	7.1748e+06	659866	562988
4-(2-Amino-1,3-thiazol-4-yl)-1,3-benzenediol	2.66	level2			207.024	100.2	C9H8N2O2S	NEG		90850-44-5		Benzenoids	苯环型化合物	Phenols	Benzenediols	JWBRZKPADMMQTN-UHFFFAOYSA-N	1.68196e+07	6099.97	5.56589e+07	5.00767e+07	9.54115e+07	8.71212e+07	7.71096e+06	0	6.31709e+07	3.01122e+07	0	1.1695e+06	0	0	6621.86	0	1.45029e+07	0	0	42180.9	1.94846e+07	1.86213e+07	1.8895e+07
4-Amino-5-(4-methoxyphenyl)-4H-1,2,4-triazole-3-thiol	2.66	level2			223.066	99.5	C9H10N4OS	POS		36209-49-1		Organoheterocyclic compounds	有机杂环化合物	Azoles	Triazoles	WNMOXHUUEHEKLB-UHFFFAOYSA-N	219743	247237	200529	175557	8.12003e+06	8.07555e+06	342597	161177	5.85276e+06	203877	180410	68848.5	155344	173095	1.1031e+06	280527	537981	77750.3	136031	121558	1.43008e+06	1.51878e+06	1.45164e+06
(2-Oxo-1-pyrrolidinyl)acetic acid	2.66	level2			144.066	97.1	C6H9NO3	POS		53934-76-2		Organic acids and derivatives	有机酸及其衍生物	Carboxylic acids and derivatives	Amino acids, peptides, and analogues	JGPIWNNFLKDTSR-UHFFFAOYSA-N	2.23186e+06	2.48513e+06	2.98935e+06	3.15532e+06	1.81387e+06	1.93463e+06	3.10411e+06	2.9761e+06	3.38488e+06	2.92105e+06	2.90431e+06	2.23931e+06	2.57447e+06	2.7272e+06	4.02309e+06	3.25517e+06	1.835e+06	3.12049e+06	2.16739e+06	2.83907e+06	2.73359e+06	2.97272e+06	2.82419e+06
1-(1Z-Octadecenyl)-2-(4Z,7Z,10Z,13Z,16Z,19Z-docosahexaenoyl)-sn-glycero-3-phosphoethanolamine	2.66	level2			776.562	34.7	C45H78NO7P	POS		206059-98-5						FIJFPUAJUDAZEY-WAHBYMPSSA-N	1.04045e+07	7.10009e+06	9.95393e+06	1.1034e+07	7.56125e+06	8.01534e+06	9.12235e+06	7.27062e+06	8.76922e+06	7.13162e+06	1.19058e+07	1.59149e+07	6.87367e+06	7.92078e+06	1.52697e+07	5.43212e+06	1.16666e+08	1.00461e+07	1.05829e+07	1.3129e+07	2.08477e+07	1.91271e+07	2.08063e+07
Dodemorph	2.66	level2			282.281	29.8	C18H35NO	POS		1593-77-7		Organoheterocyclic compounds	有机杂环化合物	Oxazinanes	Morpholines	JMXKCYUTURMERF-UHFFFAOYSA-N	2.43929e+06	2.41376e+06	2.53387e+06	2.05161e+06	3.15197e+06	1.92738e+06	2.27e+06	2.92045e+06	1.78789e+06	2.749e+06	2.95848e+06	2.43971e+06	2.10027e+06	1.93363e+06	2.86741e+06	2.04671e+06	1.71528e+07	1.92758e+06	2.06164e+06	1.78048e+06	2.45107e+06	2.43831e+06	2.23287e+06
Norfentanyl	2.66	level2			233.166	28.6	C14H20N2O	POS	HMDB0061006	1609-66-1		Benzenoids	苯环型化合物	Benzene and substituted derivatives	Anilides	PMCBDBWCQQBSRJ-UHFFFAOYSA-N	1.15164e+07	640482	38236.7	9735.1	806019	4.97154e+06	73447.3	326657	77460.4	6.55185e+06	102032	70139.2	128550	20201.2	8049.69	237648	117467	487443	74406.4	654498	1.58294e+06	1.58538e+06	1.68974e+06
6-Phenyl-3(2H)-pyridazinone	2.66	level2			173.072	26.8	C10H8N2O	POS		2166-31-6		Organoheterocyclic compounds	有机杂环化合物	Diazines	Pyridazines and derivatives	IJUIPRDMWWBTTQ-UHFFFAOYSA-N	3.09751e+06	3.4226e+06	2.62483e+06	2.31319e+06	3.81601e+06	2.95908e+06	4.50287e+06	2.46799e+06	2.28259e+06	2.44087e+06	3.20878e+06	2.89145e+06	2.49387e+06	3.38022e+06	2.12218e+06	3.27178e+06	4.12295e+06	2.18782e+06	2.45949e+06	4.2845e+06	2.60267e+06	2.98696e+06	4.69789e+06
isocarboxazid	2.66	level2			232.109	26.7	C12H13N3O2	POS	HMDB0015377	59-63-2		Benzenoids	苯环型化合物	Benzene and substituted derivatives	Benzene and substituted derivatives	XKFPYPQQHFEXRZ-UHFFFAOYSA-N	63301	175463	123882	94044.9	183911	190872	65657.8	203348	6.27098e+08	151082	150232	139939	185549	136987	371854	374153	4.46616e+06	65781.7	132350	1.09728e+06	9.93504e+07	1.0929e+08	9.87888e+07
rac-trans-4-Cotininecarboxylic acid methyl ester	2.66	level2			235.109	21.4	C12H14N2O3	POS		135028-97-6		Organoheterocyclic compounds	有机杂环化合物	Pyridines and derivatives	Pyrrolidinylpyridines	LXSYCOKNUBLDNJ-KOLCDFICSA-N	184068	180121	151330	381412	456009	275371	388528	312165	2.46644e+06	323582	198540	392932	238618	855398	936958	690686	753555	214203	274095	374059	1.91018e+06	1.28807e+06	2.00455e+06
5,7,2'-Trihydroxyflavone	2.66	level2			271.062	13.3	C15H10O5	POS		73046-40-9		Phenylpropanoids and polyketides	苯丙素类和聚酮类	Flavonoids	Flavones	OFYPDAKTVZXXPC-UHFFFAOYSA-N	269756	819555	42748.8	57873.5	241989	1.12121e+06	621496	302897	125844	205271	372599	33616.9	42820.4	98072.5	35692.8	40178.2	103031	83609.7	62150.9	47603.1	191172	195554	212680
3-Ureidoisobutyric acid	2.66	level2			147.077	303.7	C5H10N2O3	POS	HMDB0304156		C05100	Organic acids and derivatives	有机酸及其衍生物	Organic carbonic acids and derivatives	Ureas	PHENTZNALBMCQD-UHFFFAOYSA-N	5.78052e+06	2.30022e+06	2.75256e+07	4.95346e+06	4.58038e+06	3.11827e+07	3.59883e+07	4.79132e+06	2.68809e+07	5.38285e+06	3.09467e+07	2.25301e+07	3.1285e+07	4.30712e+06	3.92366e+06	1.39001e+06	3.15794e+06	4.84137e+06	4.18963e+06	3.13118e+07	3.29969e+07	6.853e+07	1.05238e+08
Indole-3-butyric acid	2.66	level2			204.103	33.6	C12H13NO2	POS	HMDB0002096	133-32-4	C11284	Organoheterocyclic compounds	有机杂环化合物	Indoles and derivatives	Indoles	JTEDVYBZBROSJT-UHFFFAOYSA-N	149279	134506	216951	112303	136294	234512	166026	315463	4.58697e+06	158932	121213	131005	141072	143190	154199	210563	6.60539e+06	127343	158913	111501	441988	393364	152814
Aminopyrine	2.66	level2			232.145	19.2	C13H17N3O	POS	HMDB0015493	58-15-1	C07539	Organoheterocyclic compounds	有机杂环化合物	Azoles	Pyrazoles	RMMXTBMQSGEXHJ-UHFFFAOYSA-N	36237.2	145033	137266	90112	99713.7	155061	148959	38351	5.8143e+07	132642	110564	107314	128862	132366	107389	349113	117553	117911	146284	84238	4.69725e+06	4.4822e+06	4.41388e+06
4-Hydroxybenzylamine	2.66	level2			124.076	192.6	C7H9NO	POS	HMDB0032578	696-60-6		Benzenoids	苯环型化合物	Benzene and substituted derivatives	Phenylmethylamines	RQJDUEKERVZLLU-UHFFFAOYSA-N	2.31876e+06	2.11504e+06	2.41549e+06	2.33164e+06	2.40383e+06	2.45744e+06	2.27774e+06	2.46578e+06	2.16376e+06	2.44793e+06	2.30352e+06	2.23894e+06	2.23709e+06	2.36053e+06	2.46647e+06	2.39692e+06	65532.6	2.45958e+06	2.39191e+06	2.37124e+06	2.56039e+06	2.18626e+06	2.11392e+06
LPI(18:2)	2.66	level2			597.307	156.4	C27H49O12P	POS								JRYAXPBHUDQASY-BPUZAZEDSA-N	324595	72294.3	59351.9	61988.3	36659.7	104994	100711	86402.1	101955	148592	233771	88079.6	96626.4	207872	78389.1	4852.22	118737	56009	71872.4	75374.9	145646	82290.4	106903
Undecenoylcarnitine (Car(11:1))	2.66	level2			328.25	114	C18H33NO4	POS	HMDB0241157			Lipids and lipid-like molecules	脂质和类脂分子	Fatty Acyls	Fatty acid esters	FVOVZEONZTWNTC-OUKQBFOZSA-N	3.15655e+06	4.5898e+06	8.6552e+06	8.61755e+06	8.89895e+06	8.44579e+06	1.15557e+07	2.52865e+06	2.1803e+06	2.40965e+06	6.19108e+06	1.1158e+07	2.46886e+06	6.35543e+06	3.95134e+06	31549.6	1.77157e+06	4.04754e+06	2.72343e+06	4.60181e+06	4.81481e+06	4.47954e+06	4.81836e+06
Tridecenoylcarnitine (Car(13:1))	2.66	level2			356.281	106.1	C20H37NO4	POS	HMDB0241313							GLVUDTJUNHCDGV-CCEZHUSRSA-N	1.96896e+06	3.18979e+06	5.47964e+06	5.44428e+06	9.60468e+06	3.68164e+06	7.5993e+06	2.31955e+06	2.84211e+06	1.75412e+06	6.2026e+06	8.13179e+06	1.4986e+06	3.97433e+06	3.4507e+06	56178.3	1.62471e+06	3.21449e+06	1.72093e+06	5.13964e+06	3.71929e+06	3.37304e+06	4.08221e+06
Tetradecadienoylcarnitine (Car(14:2))	2.66	level2			368.281	103.4	C21H37NO4	POS	HMDB0241377	1469901-01-6						DBJDCEJXEMUHGM-DHEZTBRESA-N	2.07502e+07	1.15119e+07	4.3403e+07	4.47236e+07	3.74471e+07	3.31871e+07	2.62868e+07	8.82853e+06	1.68581e+07	9.98752e+06	1.73813e+07	4.38565e+07	1.54733e+07	1.6874e+07	2.24628e+07	0	1.10982e+07	6.79233e+06	1.4079e+07	1.57475e+07	2.12786e+07	1.97338e+07	2.0059e+07
Linoleoylcarnitine (Car(18:2))	2.66	level2			424.344	90.9	C25H45NO4	POS	HMDB0241541	36816-10-1						FUDZPSAPZLYOMT-SCMBIPALSA-N	1.10813e+07	5.7107e+06	9.17177e+06	9.07383e+06	1.16559e+07	7.27466e+06	7.65515e+06	4.2332e+06	6.23551e+06	5.63195e+06	1.99689e+07	6.98921e+06	5.37198e+06	1.053e+07	9.55628e+06	0	3.90435e+07	3.36054e+06	4.10189e+06	6.5147e+06	1.01531e+07	1.15212e+07	1.01719e+07
Oxododecanoylcarnitine (Car(12:1-O))	2.66	level2			340.25	110	C19H35NO5	POS								BMGOQTXCHZIRER-ZHACJKMWSA-N	5.99397e+06	4.97123e+06	7.95217e+06	8.38995e+06	8.49837e+06	6.35414e+06	8.97901e+06	3.18225e+06	5.50363e+06	3.48487e+06	5.66154e+06	7.30388e+06	4.48619e+06	6.00795e+06	6.06087e+06	0	3.42451e+06	2.47436e+06	4.43368e+06	5.56624e+06	5.35488e+06	5.19588e+06	5.3773e+06
Allose	2.66	level2			161.046	176.5	C6H12O6	NEG	HMDB0062473	39392-62-6	C01487	Organic oxygen compounds	有机含氧化合物	Organooxygen compounds	Carbohydrates and carbohydrate conjugates	GZCGUPFRVQAUEE-OBOOZECYSA-N	3.54526e+07	5.09313e+07	3.22214e+07	3.30313e+07	3.52837e+07	2.81473e+07	3.11493e+07	3.17538e+07	2.76626e+07	2.36696e+07	3.84814e+07	2.73052e+07	3.13282e+07	3.91956e+07	2.54545e+07	2.23999e+07	1.48619e+07	2.70318e+07	3.31367e+07	3.4456e+07	2.8708e+07	2.87322e+07	2.83123e+07
Fenpiclonil	2.65	level2			236.999	271.7	C11H6Cl2N2	POS		74738-17-3		Organoheterocyclic compounds	有机杂环化合物	Pyrroles	Substituted pyrroles	FKLFBQCQQYDUAM-UHFFFAOYSA-N	1.81237e+06	1.3958e+06	2.13825e+06	2.00867e+06	1.53757e+06	2.14363e+06	2.34039e+06	2.18116e+06	1.35765e+06	1.94398e+06	1.23607e+06	1.30314e+06	1.78642e+06	1.2067e+06	1.22341e+06	2.59671e+06	272694	1.30888e+06	2.06299e+06	1.28168e+06	456738	928708	866759
3'-Sialyllactose	2.65	level2			656.205	247.4	C23H39NO19	POS	HMDB0000825	35890-38-1		Organic oxygen compounds	有机含氧化合物	Organooxygen compounds	Carbohydrates and carbohydrate conjugates	OIZGSVFYNBZVIK-FHHHURIISA-N	23170.4	64083.4	32817.5	42791	0	46564.8	63343.9	37398	45698.2	69867.6	44600.1	4323.5	34145	26925.3	29497.2	8132.26	0	21846.1	24041.2	18068.9	38118.2	38769.5	33715.4
(4-Bromobutyl)(triphenyl)phosphonium cation	2.65	level2			397.074	231.9	C22H23BrP	POS		122679-29-2		Benzenoids	苯环型化合物	Benzene and substituted derivatives	Phenylphosphines and derivatives	YLEXRTHICRYWDL-UHFFFAOYSA-N	174888	210976	159069	152414	186716	192343	185789	204834	172479	110465	186323	193371	209808	211995	165932	155825	121663	178997	185495	169580	182804	169945	167129
1,3-Oxazinan-2-imine	2.65	level2			101.071	219.2	C4H8N2O	POS		1848-68-6		Organic acids and derivatives	有机酸及其衍生物	Carboximidic acids and derivatives	Carboximidic acids	VPVZSRIIAONGMU-UHFFFAOYSA-N	5.77606e+06	6.16935e+06	6.22023e+06	5.67699e+06	6.16056e+06	6.28697e+06	5.6619e+06	5.73173e+06	5.54807e+06	5.73588e+06	5.46803e+06	5.28691e+06	5.24025e+06	5.52602e+06	4.97262e+06	798263	3.73636e+06	4.51279e+06	4.95732e+06	4.46704e+06	4.77294e+06	4.97412e+06	5.09853e+06
Creatine, ethyl ester	2.65	level2			160.109	217.7	C6H13N3O2	POS	HMDB0250523	15366-29-7		Organic acids and derivatives	有机酸及其衍生物	Carboxylic acids and derivatives	Amino acids, peptides, and analogues	UFUWQSYRGLMLKP-UHFFFAOYSA-N	369184	542282	512910	514270	452465	718476	722780	428828	513199	397638	466624	504360	316702	552867	357832	1.17893e+06	474503	188709	602420	750227	483383	497684	499465
Desmetryn	2.65	level2			214.113	217.1	C8H15N5S	POS		1014-69-3		Organoheterocyclic compounds	有机杂环化合物	Triazines	1,3,5-triazines	HCRWJJJUKUVORR-UHFFFAOYSA-N	1.57983e+06	1.69261e+06	645282	143141	2.01156e+06	1.54069e+06	1.7616e+06	1.06417e+06	515656	993930	1.33124e+06	727930	1.1195e+06	454948	1.31766e+06	1.47925e+06	3.2394e+07	1.04499e+06	1.25943e+06	1.18847e+06	2.05131e+06	4.14492e+06	4.16864e+06
2,3',4,5'-Tetramethoxystilbene	2.65	level2			301.142	208.8	C18H20O4	POS		24144-92-1		Phenylpropanoids and polyketides	苯丙素类和聚酮类	Stilbenes	Stilbenes	JDBCWSHYEQUBLW-AATRIKPKSA-N	300592	347157	350711	231083	292599	442650	371325	377690	250740	264308	332496	232689	294430	334104	446544	385116	355563	370687	243448	450140	368455	334410	359051
4-(3-Fluorophenyl)benzonitrile	2.65	level2			198.07	208.7	C13H8FN	POS		893734-52-6		Benzenoids	苯环型化合物	Benzene and substituted derivatives	Biphenyls and derivatives	UYVGIYZVAXQZQD-UHFFFAOYSA-N	134731	102724	141956	73452.4	115995	119000	203928	107481	67524.5	113912	16724.4	179159	119827	103676	335539	237219	1.69244e+07	110439	88224.8	258288	913206	877323	1.02592e+06
1,2,3,6-Tetrahydropyridine-4-carboxylic acid	2.65	level2			128.071	194.3	C6H9NO2	POS	HMDB0253644	64603-90-3	C13694	Organoheterocyclic compounds	有机杂环化合物	Pyridines and derivatives	Hydropyridines	KRVDMABBKYMBHG-UHFFFAOYSA-N	2.45226e+06	2.49328e+06	2.4044e+06	2.44611e+06	2.19663e+06	2.51093e+06	2.72293e+06	2.54376e+06	2.10791e+06	2.08204e+06	2.99598e+06	2.13999e+06	2.47284e+06	2.76809e+06	2.3903e+06	2.65574e+06	1.92593e+06	2.12056e+06	2.33927e+06	2.33097e+06	2.44363e+06	2.29031e+06	2.15126e+06
2,2-Diethoxyacetamide	2.65	level2			148.098	178	C6H13NO3	POS		61189-99-9		Organic acids and derivatives	有机酸及其衍生物	Carboxylic acids and derivatives	Carboxylic acid derivatives	DSKGWFQMJHBHRT-UHFFFAOYSA-N	5.39421e+06	8.84848e+06	4.99276e+06	4.96712e+06	5.98761e+06	5.28164e+06	6.20234e+06	5.06498e+06	5.03873e+06	4.42065e+06	5.42253e+06	4.5177e+06	4.47036e+06	5.77098e+06	6.49222e+06	4.35882e+06	3.279e+06	3.38361e+06	4.06939e+06	3.6776e+06	5.48524e+06	4.74196e+06	4.65001e+06
(4Z)-3-Amino-5-imino-1,5-dihydro-4H-pyrazol-4-one (4-fluorophenyl)hydrazone	2.65	level2			221.093	170.2	C9H9FN6	POS		312276-05-4		Benzenoids	苯环型化合物	Benzene and substituted derivatives	Phenylhydrazines	HEXGYJPHYGRRER-UHFFFAOYSA-N	492905	669626	451878	468336	474948	677206	509211	526200	545630	450192	680441	488820	557857	712777	738364	453246	1.84881e+06	282526	521929	595530	811296	603217	576294
(3E,5E)-2-(4-Methoxy-4-oxobutyl)nona-3,5-dienoic acid	2.65	level2			253.145	154	C14H22O4	NEG		2063783-68-4		Lipids and lipid-like molecules	脂质和类脂分子	Fatty Acyls	Fatty acids and conjugates	QPFWOYDHBWPHSS-SBIWHPGTSA-N	180221	86227.8	378627	390737	504190	400653	181647	540117	467218	454903	98488.5	78286.9	159778	61618.2	234783	71202.4	1.13854e+06	453933	236477	143860	184658	162121	165728
Citrusinine_I	2.65	level2			302.104	141.1	C16H15NO5	POS	HMDB0030374	86680-32-2		Organoheterocyclic compounds	有机杂环化合物	Quinolines and derivatives	Benzoquinolines	UTEAJHNFBCLZHN-UHFFFAOYSA-N	114893	96801.2	82497.1	116882	286957	79959.5	179779	450744	70708.2	38649.3	288724	147596	190963	450241	181913	201338	6.49891e+06	195154	127056	155249	482092	510205	491342
.alpha.-Hydroxymetoprolol	2.65	level2			284.187	136	C15H25NO4	POS	HMDB0060994	56392-16-6		Benzenoids	苯环型化合物	Phenol ethers	Phenol ethers	OFRYBPCSEMMZHR-UHFFFAOYSA-N	4.61921e+06	5.36687e+06	5.3839e+06	5.44734e+06	3.66126e+06	3.0087e+06	5.07194e+06	1.67845e+06	2.18021e+06	1.47306e+06	1.78857e+06	2.76363e+06	4.53766e+06	4.97663e+06	7.89345e+06	27937.6	550401	1.44508e+06	2.27487e+06	2.54812e+06	3.26719e+06	3.20054e+06	3.41685e+06
6-tert-Butyl-3-methylthio-1,2,4-triazin-5(2H)-one	2.65	level2			200.086	131.6	C8H13N3OS	POS		35045-02-4		Organosulfur compounds	有机硫化合物	Thioethers	Aryl thioethers	MIWRSUQXSCLDNV-UHFFFAOYSA-N	291802	311776	286157	270273	265122	306153	47855.6	42539.7	302996	251608	269688	86034.8	265597	278739	282932	297138	1.68738e+07	250899	273028	147419	753323	853785	812795
3,5,9-Trioxa-4-phosphatetracosan-1-aminium, 7-(acetyloxy)-24-carboxy-4-hydroxy-N,N,N-trimethyl-, inner salt, 4-oxide, (R)-	2.65	level2			552.332	119.4	C26H52NO9P	NEG		129879-41-0		Lipids and lipid-like molecules	脂质和类脂分子	Glycerophospholipids	Glycerophosphocholines	PKDXOBRCEXMRQQ-RUZDIDTESA-N	7.36169e+06	4.96266e+06	6.4356e+06	6.5308e+06	6.62939e+06	7.12451e+06	4.75909e+06	6.29704e+06	4.91586e+06	5.93143e+06	6.10777e+06	7.58706e+06	6.37765e+06	1.03467e+07	3.76664e+06	16632	2.46646e+06	4.0708e+06	6.0507e+06	5.40685e+06	5.23255e+06	5.21134e+06	5.13338e+06
2-Oleoyl-1-stearoyl-sn-glycero-3-phosphoserine	2.65	level2			788.546	118.1	C42H80NO10P	NEG	HMDB0010163	124262-93-7	C02737	Lipids and lipid-like molecules	脂质和类脂分子	Glycerophospholipids	Glycerophosphoserines	AJFWREUFUPEYII-PAHWMLEVSA-N	1.50643e+06	1.94387e+06	2.37899e+06	2.56683e+06	2.95354e+06	2.61392e+06	2.15936e+06	5.10069e+06	4.66681e+06	4.71988e+06	1.18794e+06	3.0394e+06	4.40182e+06	3.338e+06	5.62592e+06	84165.8	1.30664e+07	2.29312e+06	1.99841e+06	2.08619e+06	4.48182e+06	4.93941e+06	3.847e+06
1-Palmitoyl-2-arachidonoyl-sn-glycero-3-phosphoserine	2.65	level2			782.5	117.5	C42H74NO10P	NEG	HMDB0012361	132563-83-8		Lipids and lipid-like molecules	脂质和类脂分子	Glycerophospholipids	Glycerophosphoserines	DKLQKRSJZISZKW-KNFJROLASA-N	36454.9	16829.6	0	0	18368.2	17796.2	0	17090	80205.8	51058.5	121872	48279.5	24570.2	65106.5	78704.8	10791.7	1.71926e+07	0	29548.9	96341.3	1.22686e+06	1.15472e+06	1.12217e+06
10-Hydroxy-2,4b,8-trimethyl-2-(2-((3,4,5-trihydroxy-6-(hydroxymethyl)tetrahydro-2H-pyran-2-yl)oxy)ethyl)dodecahydro-4a,10a-epoxyphenanthrene-8-carboxylic acid	2.65	level2			513.274	114.2	C26H42O10	NEG				Lipids and lipid-like molecules	脂质和类脂分子	Fatty Acyls	Fatty acyl glycosides	YKVWDRYOZQXKSV-UHFFFAOYSA-N	677286	85891.4	2.62756e+06	2.66207e+06	1.53668e+06	14769.4	1.34882e+06	983877	43330.6	25314.8	237612	555527	2.71804e+06	1.03379e+06	540436	1.70572e+06	400114	1.98083e+06	96145.9	368733	871050	864018	881050
6b-Hydroxy-3,14b,14c-trimethyl-5-oxo-2,3,4,5,6b,7,8,8a,9,14,14b,14c,15,16-tetradecahydro-4,16a-epoxy[1]benzoxocino[7',8':6,7]indeno[1,2-b]indol-3-yl 2-hydroxy-2-methylpropanoate	2.65	level2			534.253	114.1	C31H37NO7	NEG				Organoheterocyclic compounds	有机杂环化合物	Naphthopyrans	Naphthopyrans	JXESDAACXDJROS-UHFFFAOYSA-N	148246	157335	990366	1.0101e+06	542667	318117	517725	307352	116406	147844	354714	164137	1.06892e+06	448900	105209	1.01179e+06	128836	739590	262661	125828	328632	256163	292855
{[3-Ethoxy-2-(ethoxycarbonyl)-3-oxo-1-propenyl]amino}acetic acid	2.65	level2			244.083	108.1	C10H15NO6	NEG		54132-81-9		Organic acids and derivatives	有机酸及其衍生物	Carboxylic acids and derivatives	Amino acids, peptides, and analogues	VHDKFEVVWUENKR-UHFFFAOYSA-N	1.21362e+06	1.29223e+06	1.254e+06	1.88974e+06	1.19825e+06	865738	976869	1.41081e+06	1.39853e+06	826114	799573	738917	526950	791708	1.35728e+06	1.55945e+06	1.21021e+06	561953	761432	956003	787485	1.07325e+06	1.35952e+06
1-Lignoceroyl-2-hydroxy-sn-glycero-3-phosphocholine	2.65	level2			608.468	107.4	C32H66NO7P	POS	HMDB0010405	325171-59-3	C04230	Lipids and lipid-like molecules	脂质和类脂分子	Glycerophospholipids	Glycerophosphocholines	SKJMUADLQLZAGH-WJOKGBTCSA-N	5.67647e+06	2.1348e+06	3.70516e+06	3.55786e+06	3.2276e+06	4.18449e+06	3.11784e+06	3.9971e+06	3.82091e+06	3.30989e+06	6.80407e+06	4.35616e+06	5.1996e+06	9.70433e+06	4.73807e+06	1.11019e+06	1.38665e+07	2.92709e+06	4.07781e+06	3.54742e+06	4.815e+06	4.36162e+06	4.77875e+06
PyroGlu-Val	2.65	level2			227.104	106.7	C10H16N2O4	NEG		21282-10-0		Organic acids and derivatives	有机酸及其衍生物	Carboxylic acids and derivatives	Amino acids, peptides, and analogues	DTSWLLBBGHRXQH-SVRRBLITSA-N	486698	491706	884574	450324	968684	526201	726902	681221	943202	600591	584207	1.22653e+06	1.9298e+06	670170	509425	578669	374473	408929	397555	225990	2.55848e+06	1.71513e+06	2.21267e+06
1-(1Z-Octadecenyl)-sn-glycero-3-phosphocholine	2.65	level2			508.379	105.4	C26H54NO6P	POS	HMDB0013122	97802-55-6	C04230	Lipids and lipid-like molecules	脂质和类脂分子	Glycerophospholipids	Glycerophosphocholines	WBOMIOWRFSPZMC-AYICAFKVSA-N	5.15906e+06	3.66087e+06	6.71355e+06	6.93989e+06	5.45464e+06	3.20028e+06	3.70281e+06	5.57366e+06	3.58541e+06	1.60139e+06	7.75298e+06	1.11251e+07	4.97352e+06	8.19108e+06	3.94268e+06	9.84704e+07	6.6272e+06	6.04211e+06	8.20844e+06	4.68769e+06	9.14094e+06	8.99401e+06	8.70369e+06
1-Butyl-3-methyl-1H-imidazol-3-ium cation	2.65	level2			139.124	101.5	C8H15N2	POS		80432-08-2		Organoheterocyclic compounds	有机杂环化合物	Azoles	Imidazoles	IQQRAVYLUAZUGX-UHFFFAOYSA-N	2.12175e+06	2.03837e+06	2.29023e+06	1.96354e+06	7.63325e+06	2.25792e+06	2.33258e+06	2.16509e+06	1.04244e+07	2.48632e+06	1.91079e+06	2.1521e+06	2.17426e+06	1.37717e+06	2.08291e+06	2.24936e+06	1.80969e+06	2.0576e+07	1.72521e+06	2.64676e+06	2.43408e+06	2.24205e+06	2.48529e+06
10-Oxa-4-azatricyclo[5.2.1.0{2,6}]dec-8-ene-3,5-dione	2.65	level2			164.036	31.9	C8H7NO3	NEG		6253-28-7		Organoheterocyclic compounds	有机杂环化合物	Isoindoles and derivatives	Isoindolines	BSEKZMOBPPOFFB-UHFFFAOYSA-N	1.86686e+06	431918	1.9211e+06	1.89866e+06	1.08986e+06	659343	2.04573e+06	756929	806180	181259	725258	1.15924e+06	4.37054e+06	3.63182e+06	268427	1.01499e+07	5.05648e+06	3.74272e+06	950768	890233	2.19341e+06	2.16657e+06	1.93178e+06
5-Tetradecynoic acid	2.65	level2			223.171	23.6	C14H24O2	NEG		55182-81-5		Lipids and lipid-like molecules	脂质和类脂分子	Fatty Acyls	Fatty acids and conjugates	RHOQRBVFJSAQTR-UHFFFAOYSA-N	1.6317e+07	4.8341e+06	1.28666e+07	1.33951e+07	2.07638e+07	1.32154e+07	1.2688e+07	3.96666e+06	8.78457e+06	7.88753e+06	1.00578e+07	2.1498e+07	1.0668e+07	8.20565e+06	8.99215e+06	4.27894e+06	1.5809e+07	4.68694e+06	7.18723e+06	6.41993e+06	1.13622e+07	8.20548e+06	1.11618e+07
2,4-Dichloro-5-ethyl-3-methylphenol	2.65	level2			203.002	14.3	C9H10Cl2O	NEG		1570-75-8		Benzenoids	苯环型化合物	Benzene and substituted derivatives	Halobenzenes	GMHTUWZTSIUNIM-UHFFFAOYSA-N	2.38841e+06	8.65511e+06	3.04494e+07	3.23345e+07	5.70515e+06	7.44817e+06	4.34535e+07	8.34323e+06	5.88253e+06	4.19235e+06	3.44597e+06	6.28256e+06	1.09652e+07	3.23876e+07	2.26413e+06	1.31748e+07	7.04325e+06	1.20234e+08	5.56551e+06	8.86148e+06	1.84922e+07	1.86192e+07	1.78979e+07
1-Naphthalenesulfonamide, N-(6-aminohexyl)-	2.65	level2			307.146	14	C16H22N2O2S	POS	HMDB0255017	79458-81-4		Benzenoids	苯环型化合物	Naphthalenes	Naphthalene sulfonic acids and derivatives	FVJRBJIENDRNBE-UHFFFAOYSA-N	0	35481.2	0	0	0	16089.5	2286.28	0	0	2.65839e+07	5253.85	8662.44	6606.49	0	8580.6	11306.9	0	21221.6	2666.87	67410.1	859779	882313	949102
Tetradecenoylcarnitine (Car(14:1))	2.65	level2			370.297	100.8	C21H39NO4	POS	HMDB0013329	835598-21-5		Lipids and lipid-like molecules	脂质和类脂分子	Fatty Acyls	Fatty acid esters	BUBHHSHBKWNLLG-FOCLMDBBSA-N	1.65425e+07	9.61506e+06	5.68304e+07	5.56984e+07	3.95047e+07	2.60039e+07	2.42834e+07	7.36423e+06	1.23531e+07	7.51693e+06	9.93859e+06	5.60156e+07	1.24749e+07	1.20237e+07	1.72641e+07	180620	1.2811e+07	5.59371e+06	9.90625e+06	1.33683e+07	2.06369e+07	2.05508e+07	2.04552e+07
Palmitoleylcarnitine (Car(16:1))	2.65	level2			398.328	95.5	C23H43NO4	POS	HMDB0006317			Lipids and lipid-like molecules	脂质和类脂分子	Fatty Acyls	Fatty acid esters	SOYNLLDADLOGAM-ISLYRVAYSA-N	4.20849e+06	2.32245e+06	7.9875e+06	7.60123e+06	3.46821e+06	3.23224e+06	2.19913e+06	1.22293e+06	2.48602e+06	2.29321e+06	3.41581e+06	6.33434e+06	2.17708e+06	2.31627e+06	3.80785e+06	45981.5	2.22987e+07	678507	1.24489e+06	2.51792e+06	1.87604e+06	4.31731e+06	1.92499e+06
Eicoseneoylcarnitine (Car(20:1))	2.65	level2			454.391	81.6	C27H51NO4	POS								FUYLEEPAFMUPSN-QURGRASLSA-N	257721	91918	276219	202123	335913	117559	145639	32279.1	97842.2	0	667223	430587	53669.4	233648	242488	0	6.3668e+06	8867.22	70154.8	88477.5	251670	407040	364453
Hemin cation	2.64	level2			616.18	311.6	C34H32FeN4O4	POS		752166-39-5						GGIDWJQWCUJYRY-RGGAHWMASA-L	8.76476e+06	2.14883e+07	1.28145e+07	1.45783e+07	2.00928e+06	1.04821e+07	4.3178e+06	7.53024e+06	1.05898e+08	2.71372e+06	1.16189e+07	4.60782e+06	1.51165e+08	3.5645e+07	6.22385e+07	6.01334e+07	5.15154e+06	5.06937e+06	2.82377e+06	1.89005e+07	1.43806e+08	1.54582e+08	2.21144e+08
2-(2,4-Dichlorophenyl)-3-[4-(dimethylamino)phenyl]acrylonitrile	2.64	level2			317.061	290.9	C17H14Cl2N2	POS		7496-18-6		Phenylpropanoids and polyketides	苯丙素类和聚酮类	Stilbenes	Stilbenes	LWBGKJOYHCMJTA-UKTHLTGXSA-N	1.25928e+06	911356	1.07913e+06	1.05002e+06	1.24659e+06	1.00839e+06	1.03201e+06	1.11987e+06	840760	698512	1.35321e+06	886487	312424	1.12811e+06	1.18713e+06	965560	199042	789836	1.34286e+06	1.35495e+06	865948	1.38691e+06	204831
2-Hydroxyatrazine	2.64	level2			198.136	264.9	C8H15N5O	POS	HMDB0062766	2163-68-0	C06552	Organoheterocyclic compounds	有机杂环化合物	Triazines	1,3,5-triazines	NFMIMWNQWAWNDW-UHFFFAOYSA-N	380744	487766	925371	322913	365649	303759	2.60528e+06	331615	735257	293111	493289	474011	477656	434035	734652	771409	1.9214e+07	290779	321913	1.35469e+06	1.74057e+06	1.91176e+06	1.5645e+06
Gabapentin	2.64	level2			172.134	216	C9H17NO2	POS	HMDB0005015	60142-96-3		Organic acids and derivatives	有机酸及其衍生物	Carboxylic acids and derivatives	Amino acids, peptides, and analogues	UGJMXCAKCUNAIE-UHFFFAOYSA-N	905036	5.02545e+06	3.80882e+06	4.30027e+06	1.1532e+07	1.24884e+06	4.4969e+06	2.38612e+06	898786	958682	2.55723e+06	6.92726e+06	2.10582e+06	6.09268e+06	2.23012e+06	5.06441e+06	2.52881e+07	9.4265e+06	3.76753e+06	676097	4.93789e+06	4.36071e+06	4.86033e+06
Desmethylsildenafil	2.64	level2			461.2	175.6	C21H28N6O4S	POS	HMDB0060932	139755-82-1		Benzenoids	苯环型化合物	Benzene and substituted derivatives	Benzenesulfonamides	UZTKBZXHEOVDRL-UHFFFAOYSA-N	0	0	0	0	0	5255	4868.21	0	4736.97	6696.27	0	0	0	9597.34	8443.32	0	0	9775.64	0	0	87886.3	87396.6	85310.3
6-Mercaptopurine	2.64	level2			151.007	170.4	C5H4N4S	NEG	HMDB0015167	50-44-2	C02380	Organoheterocyclic compounds	有机杂环化合物	Imidazopyrimidines	Purines and purine derivatives	GLVAUDGFNGKCSF-UHFFFAOYSA-N	807464	3.51248e+06	563792	504489	625338	967741	2.45064e+06	1.11885e+06	1.77509e+06	696589	4.69796e+06	390670	504612	1.3848e+06	926101	356520	207610	1.67038e+06	1.00837e+06	311936	2.33547e+06	1.12786e+06	1.07871e+06
7H-[1,2,4]Triazolo[4,3-b][1,2,4]triazole-3,7-diamine	2.64	level2			140.069	161.4	C3H5N7	POS		13728-18-2		Organoheterocyclic compounds	有机杂环化合物	Azoles	Triazoles	IISWXPGLZCYBKQ-UHFFFAOYSA-N	3.61755e+07	3.25148e+07	3.30379e+07	3.43401e+07	3.44709e+07	2.62359e+07	2.8651e+07	3.17481e+07	2.54167e+07	1.85346e+07	2.91352e+07	2.70256e+07	2.92119e+07	3.14387e+07	2.30053e+07	3.76971e+06	1.45532e+07	2.36524e+07	3.55457e+07	3.03346e+07	2.51256e+07	2.37564e+07	2.34444e+07
D-myo-Inositol, 1-[2-hydroxy-3-[(1-oxo-9,12-octadecadienyl)oxy]propyl hydrogen phosphate], [S-(Z,Z)]-	2.64	level2			595.291	156.3	C27H49O12P	NEG		149056-39-3						SAHCQBPGXQFTRA-MTWZWZNHSA-N	1.78548e+06	375534	399667	404104	432088	678838	687812	499477	618994	763525	1.37479e+06	79236	60348	1.24487e+06	435676	25625.5	531790	314715	543430	450480	670478	643204	59698.3
Debromohymenialdisine	2.64	level2			246.097	148.5	C11H11N5O2	POS		75593-17-8		Organoheterocyclic compounds	有机杂环化合物	Pyrroloazepines	Pyrroloazepines	JYRJOQGKGMHTOO-SOFGYWHQSA-N	179221	170414	171365	152718	132987	262373	180999	331603	92466.9	206079	104293	134970	317588	400351	191293	1.32955e+06	1.41954e+07	156502	106040	132979	304804	326015	531728
threo-Syringoylglycerol	2.64	level2			245.101	147.5	C11H16O6	POS	HMDB0031237	121748-11-6		Benzenoids	苯环型化合物	Phenols	Methoxyphenols	GIZSHQYTTBQKOQ-UHFFFAOYSA-N	862548	934800	799795	771352	651209	1.01408e+06	1.10008e+06	1.21576e+06	1.99061e+06	812521	910064	1.56575e+06	959259	1.40519e+06	1.15219e+06	1.056e+06	1.06848e+06	963496	542842	1.00204e+06	868764	826788	829486
Benzenesulfonamide, N-(1,1-dimethylethyl)-3-[[5-methyl-2-[[4-(4-methyl-1-piperazinyl)phenyl]amino]-4-pyrimidinyl]amino]-	2.64	level2			510.262	128.1	C26H35N7O2S	POS		936091-14-4		Organoheterocyclic compounds	有机杂环化合物	Diazinanes	Piperazines	JVDOKQYTTYUYDV-UHFFFAOYSA-N	255192	137400	126513	120839	47021.9	87569	226383	73580.2	326880	595568	206742	44049.9	329271	416572	116523	106590	21761	45768.7	44837.9	63575.8	237412	156547	118572
1-Stearoyl-2-arachidonoyl-sn-glycero-3-phosphoserine	2.64	level2			810.531	116.7	C44H78NO10P	NEG	HMDB0012383	132014-80-3		Lipids and lipid-like molecules	脂质和类脂分子	Glycerophospholipids	Glycerophosphoserines	SVOUGFFDROZBJI-DNALCEECSA-N	1.16595e+06	1.05366e+06	1.63356e+06	1.73779e+06	1.43633e+06	1.33908e+06	1.56144e+06	2.13501e+06	5.7251e+06	2.04863e+06	2.06718e+06	2.52404e+06	1.42762e+06	1.29481e+06	7.57276e+06	40383.1	6.78911e+08	1.00996e+06	1.58521e+06	1.00731e+07	6.34391e+07	5.81692e+07	5.95103e+07
1-Behenoyl-2-hydroxy-sn-glycero-3-phosphocholine	2.64	level2			580.437	110	C30H62NO7P	POS	HMDB0010398	125146-65-8	C04230	Lipids and lipid-like molecules	脂质和类脂分子	Glycerophospholipids	Glycerophosphocholines	UIINDYGXBHJQHX-GDLZYMKVSA-N	2.23536e+06	795497	1.00488e+06	1.26971e+06	1.1333e+06	1.14519e+06	982138	1.31762e+06	1.22366e+06	871664	2.72981e+06	1.96329e+06	1.70779e+06	3.44067e+06	1.47717e+06	912929	4.63905e+06	1.11842e+06	1.42362e+06	1.28297e+06	1.72877e+06	1.65518e+06	1.65228e+06
9-Hydroperoxy-10E,12Z,15Z-octadecatrienoic acid	2.64	level2			309.208	98.1	C18H30O4	NEG		64265-94-7		Lipids and lipid-like molecules	脂质和类脂分子	Fatty Acyls	Lineolic acids and derivatives	RWKJTIHNYSIIHW-MEBVTJQTSA-N	2.24113e+06	3.88069e+06	1.33242e+06	1.16848e+06	2.73487e+06	1.83997e+06	3.01946e+06	1.44316e+06	2.40036e+06	2.03742e+06	5.13041e+06	2.09089e+06	2.87514e+06	3.90749e+06	3.8162e+06	1.98598e+06	8.16666e+06	1.47554e+06	2.5763e+06	2.16205e+06	2.26353e+06	2.22465e+06	2.44066e+06
6-Thioinosine	2.64	level2			283.052	73.6	C10H12N4O4S	NEG		574-25-4		Nucleosides, nucleotides, and analogues	核苷、核苷酸和类似物	Purine nucleosides	Purine nucleosides	NKGPJODWTZCHGF-DEGSGYPDSA-N	1.00545e+07	1.25473e+07	2.29273e+07	2.38001e+07	9.92768e+06	1.59405e+07	1.63653e+07	1.17214e+07	1.35612e+07	2.23743e+07	1.26951e+07	8.85426e+06	7.01411e+06	8.93468e+06	8.11428e+06	55232.2	8.72429e+06	8.82834e+06	9.15784e+06	8.03361e+06	1.21467e+07	1.20571e+07	1.23959e+07
N-Cyclohexyl-N-methyl-6-sulfanyl-3-pyridinesulfonamide	2.64	level2			285.072	69.6	C12H18N2O2S2	NEG		852840-57-4		Organoheterocyclic compounds	有机杂环化合物	Pyridines and derivatives	Pyridinesulfonamides	JRKBHWGLTCWZBI-UHFFFAOYSA-N	8.51491e+06	381164	3.45065e+07	3.13967e+07	268639	487455	5.64696e+06	371535	451971	2.99366e+07	483258	263883	171977	292355	301700	4283.35	194809	296998	229599	227576	4.35305e+06	3.89735e+06	4.04603e+06
1-Methyl-1H-pyrazolo[3,4-d]pyrimidin-4-ol	2.64	level2			149.046	40	C6H6N4O	NEG		5334-56-5		Organoheterocyclic compounds	有机杂环化合物	Pyrazolopyrimidines	Pyrazolo[3,4-d]pyrimidines	CDJQIJFWTUEUFF-UHFFFAOYSA-N	2.00247e+07	2.04316e+07	1.71131e+07	1.77583e+07	1.78476e+07	1.46825e+07	1.66322e+07	1.35064e+07	1.30465e+07	1.37466e+07	1.43236e+07	1.6065e+07	1.35976e+07	1.62779e+07	1.17971e+07	1.30152e+07	2.35819e+06	1.61867e+07	1.71085e+07	1.6293e+07	1.23815e+07	1.36165e+07	1.40485e+07
6-Benzylaminouracil	2.64	level2			218.093	28.1	C11H11N3O2	POS		5759-80-8		Benzenoids	苯环型化合物	Benzene and substituted derivatives	Benzylamines	NORSBFZJRBPBQZ-UHFFFAOYSA-N	6.91248e+06	4.61858e+06	6.61345e+06	6.53278e+06	7.72761e+06	7.31634e+06	7.9156e+06	5.19214e+06	6.11202e+06	6.7677e+06	7.32204e+06	8.97788e+06	4.95024e+06	6.75989e+06	6.60047e+06	7.10282e+06	5.6114e+06	5.03088e+06	6.76084e+06	7.81487e+06	7.83997e+06	6.78159e+06	8.3744e+06
2-Naphthalenecarboxamide, N-[2-(4-oxo-1-phenyl-1,3,8-triazaspiro[4.5]dec-8-yl)ethyl]-	2.64	level2			427.217	15.1	C26H28N4O2	NEG		1130067-34-3		Benzenoids	苯环型化合物	Naphthalenes	Naphthalenecarboxylic acids and derivatives	FAIFAFUXFFWVNQ-UHFFFAOYSA-N	6.53068e+06	5.72766e+06	1.0285e+07	1.15803e+07	1.18512e+07	1.91492e+06	2.62938e+06	7.54545e+06	477359	2.86192e+06	4.27558e+06	7.44279e+06	7.13206e+06	2.07052e+07	1.60043e+07	1.28498e+06	3.31564e+06	1.79419e+06	1.76208e+06	7.50194e+06	5.86597e+06	6.79926e+06	6.74628e+06
AFMK	2.64	level2			263.105	134	C13H16N2O4	NEG	HMDB0004259	52450-38-1	C05642	Organic oxygen compounds	有机含氧化合物	Organooxygen compounds	Carbonyl compounds	JYWNYMJKURVPFH-UHFFFAOYSA-N	4.05707e+06	1.59674e+06	1.31916e+07	1.35777e+07	5.085e+06	937149	6.64794e+06	3.41583e+06	4.21954e+06	574554	1.28896e+06	1.01451e+06	2.59067e+06	1.63585e+06	1.32594e+06	2.733e+06	5.26946e+06	5.66696e+06	1.81359e+06	2.52391e+06	4.35593e+06	3.84886e+06	3.54892e+06
LysoPC(0:0/18:0)	2.64	level2			562.33	114.7	C26H54NO7P	POS	HMDB0011128	4421-58-3		Lipids and lipid-like molecules	脂质和类脂分子	Glycerophospholipids	Glycerophosphocholines	IQGPMZRCLCCXAG-RUZDIDTESA-N	2.68384e+07	1.47546e+07	2.19569e+07	2.13465e+07	1.73535e+07	1.79347e+07	2.55189e+07	2.34826e+07	1.80141e+07	1.44503e+07	2.73198e+07	2.57139e+07	2.06237e+07	3.10272e+07	2.31654e+07	2.39957e+06	1.07139e+07	2.03107e+07	2.15036e+07	2.02276e+07	2.47391e+07	2.06811e+07	1.93574e+07
Aprobarbital	2.64	level2			211.109	96.8	C10H14N2O3	POS	HMDB0015441	77-02-1	C07826	Organoheterocyclic compounds	有机杂环化合物	Diazines	Pyrimidines and pyrimidine derivatives	UORJNBVJVRLXMQ-UHFFFAOYSA-N	848066	964379	762837	1.14767e+06	371422	447257	911755	898395	878749	855703	494604	655005	820164	969010	973505	939019	726251	827699	945012	759721	863771	629544	780025
Oxopentylcarnitine (Car(5:1-O))	2.64	level2			260.151	174.5	C12H21NO5	POS								ZNYVIHZOFMRENH-UHFFFAOYSA-N	675014	490076	973534	981270	712252	1.14371e+06	1.54818e+06	527906	583344	1.01054e+06	811690	1.38611e+06	583610	680330	704786	148735	219210	1.12525e+06	894428	516698	789340	750611	742027
LPI(18:0)	2.64	level2			601.338	154.4	C27H53O12P	POS	HMDB0240261							MXAFDFDAIFZFET-HULSJBAWSA-N	212053	172660	211604	205959	113015	233033	185119	202980	138824	222499	330155	109661	105421	407278	195847	101050	308626	99336.1	165367	87001	237480	202840	176555
LPI(20:4)	2.64	level2			621.307	154.3	C29H49O12P	POS	HMDB0061690							LXUGKKVCSTYZFK-OMWWCDQTSA-N	421684	179936	327723	321416	203914	263727	251769	278529	200430	313976	367369	373550	164537	501878	222589	14803.3	361268	125820	254958	222498	311603	254921	247720
LPS(18:0)	2.64	level2			526.317	152.8	C24H48NO9P	POS	HMDB0240606	119786-67-3		Lipids and lipid-like molecules	脂质和类脂分子	Glycerophospholipids	Glycerophosphoserines	ZPDQFUYPBVXUKS-YADHBBJMSA-N	184839	101051	102299	98520	133606	160350	107838	232446	173860	233445	293431	100139	139865	342667	335133	21567.3	1.98844e+06	249968	98706.3	74367	349572	326161	302154
Nonanoylcarnitine (Car(9:0))	2.64	level2			302.234	116.8	C16H31NO4	POS	HMDB0013288			Lipids and lipid-like molecules	脂质和类脂分子	Fatty Acyls	Fatty acid esters	MPSPNFAQQQMFLK-UHFFFAOYSA-N	3.1833e+06	3.91592e+06	1.17161e+07	1.2052e+07	1.79602e+07	3.94387e+06	7.68888e+06	3.79071e+06	4.44181e+06	2.97898e+06	6.25294e+06	1.27853e+07	2.56203e+06	4.67956e+06	4.08856e+06	661638	1.56488e+06	3.4548e+06	3.0649e+06	3.58649e+06	5.48161e+06	5.56549e+06	5.53659e+06
PE(P-36:4)	2.64	level2			724.532	19	C41H74NO7P	POS	HMDB0011352							UUYSKERSKRMYME-OBBPMJGISA-N	1.98646e+06	3.23874e+06	3.33891e+06	3.33594e+06	3.09801e+06	3.37088e+06	2.68842e+06	2.84171e+06	2.99463e+06	5.48469e+06	4.88114e+06	3.8635e+06	2.63798e+06	2.21645e+06	4.75197e+06	824640	3.40408e+07	2.4203e+06	3.50724e+06	5.67642e+06	5.89297e+06	5.79833e+06	5.27908e+06
Lys-Leu	2.63	level2			260.198	295.6	C12H25N3O3	POS	HMDB0028955	7369-79-1		Organic acids and derivatives	有机酸及其衍生物	Carboxylic acids and derivatives	Amino acids, peptides, and analogues	ATIPDCIQTUXABX-UWVGGRQHSA-N	613886	704808	920789	985310	744131	816317	1.06297e+06	638538	639305	885225	878684	625559	481788	584141	527851	374174	728352	449346	560926	506335	226733	315323	271771
2-(4-Amino-2-nitroanilino)ethanol	2.63	level2			198.086	229.3	C8H11N3O3	POS		2871-01-4		Benzenoids	苯环型化合物	Benzene and substituted derivatives	Nitrobenzenes	GZGZVOLBULPDFD-UHFFFAOYSA-N	1.22395e+07	1.63664e+07	1.32914e+07	1.3777e+07	1.19606e+07	1.81094e+07	1.258e+07	1.08932e+07	1.7071e+07	1.32772e+07	1.27701e+07	9.69637e+06	1.06178e+07	9.09747e+06	1.26073e+07	1.35616e+07	5.2673e+06	9.53643e+06	1.03797e+07	9.02539e+06	1.2275e+07	1.15704e+07	1.17195e+07
3-Cyano-4,7-dimethylcoumarin	2.63	level2			200.069	208.2	C12H9NO2	POS		56394-30-0		Phenylpropanoids and polyketides	苯丙素类和聚酮类	Coumarins and derivatives	Coumarins and derivatives	FZGHMDGFNLQOOG-UHFFFAOYSA-N	1.75241e+06	1.57939e+06	1.62418e+06	1.67001e+06	1.77769e+06	2.01995e+06	1.85711e+06	1.68174e+06	1.64357e+06	1.19209e+06	2.98166e+06	1.1718e+06	1.64048e+06	2.78141e+06	1.48428e+06	1.79847e+06	3.62573e+06	1.27603e+06	2.55106e+06	2.06426e+06	1.90964e+06	1.78736e+06	2.23311e+06
3-Pyridinecarbonitrile, 1,2-dihydro-4-methyl-2-thioxo-6-(trifluoromethyl)-	2.63	level2			217.004	175.7	C8H5F3N2S	NEG		182127-90-8		Organoheterocyclic compounds	有机杂环化合物	Pyridines and derivatives	3-pyridinecarbonitriles	AVJUGRADFNKISA-UHFFFAOYSA-N	1.31264e+08	3.95917e+07	3.25275e+07	1.29648e+08	4.2337e+07	1.98659e+07	3.02054e+07	2.36986e+07	3.3781e+07	1.6779e+08	3.98472e+07	4.47383e+07	3.77846e+07	4.14412e+07	6.8721e+06	1.44233e+07	1.91568e+07	2.66346e+07	1.76054e+08	6.25266e+07	2.28e+06	1.09301e+08	1.94421e+08
Methyl morpholine-3-carboxylate	2.63	level2			146.082	168	C6H11NO3	POS		126264-49-1		Organic acids and derivatives	有机酸及其衍生物	Carboxylic acids and derivatives	Amino acids, peptides, and analogues	VVYXIRKYWOEDRA-UHFFFAOYSA-N	1.38136e+06	1.63607e+06	1.42796e+06	1.44864e+06	1.23721e+06	1.57692e+06	1.59917e+06	1.57383e+06	1.52766e+06	1.42711e+06	1.58933e+06	1.30533e+06	1.27728e+06	1.55346e+06	1.36985e+06	943286	1.31097e+06	1.43871e+06	1.55103e+06	1.35235e+06	1.57614e+06	1.37733e+06	1.36939e+06
2-Oct-7-enylpentanedioic acid	2.63	level2			241.145	165.5	C13H22O4	NEG		1083193-56-9		Lipids and lipid-like molecules	脂质和类脂分子	Fatty Acyls	Fatty acids and conjugates	VQHQSUSDPCTSEX-UHFFFAOYSA-N	141464	315208	404309	356179	1.04306e+06	455958	530609	114286	247997	143420	234520	220823	168762	319457	264228	171112	101909	168188	141729	261562	270762	256431	224306
Maclurin	2.63	level2			261.042	158.6	C13H10O6	NEG	HMDB0032644	519-34-6	C09951	Benzenoids	苯环型化合物	Benzene and substituted derivatives	Benzophenones	XNWPXDGRBWJIES-UHFFFAOYSA-N	370400	364572	353324	272807	574576	426481	427996	453055	328225	242736	533890	323786	323871	686934	440083	98518.6	368865	210579	361184	440716	535962	341694	277777
2,7-Diamino-9H-xanthen-9-one	2.63	level2			227.08	158	C13H10N2O2	POS		19706-54-8		Organoheterocyclic compounds	有机杂环化合物	Benzopyrans	1-benzopyrans	ATLPNNQYMFUNKY-UHFFFAOYSA-N	170776	211529	162700	138306	395173	151200	237367	206943	233558	115535	317024	212839	176553	348089	160670	189449	328197	81236	215560	214849	188862	147615	169600
N''-(4,6-Dimethyl-2-pyrimidinyl)-N-[2-(4-methoxyphenyl)ethyl]guanidine	2.63	level2			300.182	153	C16H21N5O	POS		433687-45-7		Benzenoids	苯环型化合物	Phenol ethers	Anisoles	BVHXEVOLFSFPCB-UHFFFAOYSA-N	220903	211841	354223	389851	216331	351970	366698	198529	272989	519707	369488	168909	370727	425246	477910	83722	47465.8	146596	392967	193397	265686	267459	270988
2-Docosahexaenoyl-1-stearoyl-sn-glycero-3-phosphoserine	2.63	level2			834.526	118.1	C46H78NO10P	NEG	HMDB0010167	137173-98-9	C02737	Lipids and lipid-like molecules	脂质和类脂分子	Glycerophospholipids	Glycerophosphoserines	LYYHRRPTEXPVOR-SYEOQEKUSA-N	9.69538e+06	2.68397e+06	3.42035e+06	3.7521e+06	3.18338e+06	6.05637e+06	4.36777e+06	3.46297e+06	8.54258e+06	4.96724e+06	1.02573e+07	4.46923e+06	5.77882e+06	6.07122e+06	9.25113e+06	106295	2.06782e+08	3.0297e+06	3.74281e+06	6.65947e+06	2.14078e+07	2.17702e+07	2.04621e+07
(2-{[3-hydroxy-2-tetradecanamidooctadec-4-en-1-yl phosphonato]oxy}ethyl)trimethylazanium	2.63	level2			733.552	107.4	C37H75N2O6P	NEG	HMDB0012097	121999-55-1		Lipids and lipid-like molecules	脂质和类脂分子	Sphingolipids	Phosphosphingolipids	KYICBZWZQPCUMO-PSALXKTOSA-N	1.86191e+07	1.12359e+07	1.94401e+07	1.95631e+07	1.43469e+07	1.66906e+07	1.78921e+07	1.83925e+07	1.66156e+07	1.53869e+07	3.30133e+07	3.08335e+07	3.04127e+07	3.8283e+07	1.84923e+07	2.36157e+07	8.28376e+07	2.30797e+07	2.02267e+07	2.26207e+07	2.49219e+07	2.48204e+07	2.42491e+07
[2,2-bis(2-methylpropoxy)ethyl]benzene	2.63	level2			251.202	33.8	C16H26O2	POS	HMDB0037712	68345-22-2		Benzenoids	苯环型化合物	Benzene and substituted derivatives	Benzene and substituted derivatives	IORFKGJOBOCHPX-UHFFFAOYSA-N	641832	2.20138e+06	654080	689373	1.25485e+06	613322	1.18097e+06	879518	579375	1.13978e+06	1.77707e+06	1.3093e+06	1.53007e+06	999530	615616	5.45551e+06	560088	672958	1.25404e+06	985870	841333	743916	763034
6-Methyl-2,4-pyrimidinedithiol	2.63	level2			156.991	32	C5H6N2S2	NEG		6308-38-9		Organoheterocyclic compounds	有机杂环化合物	Diazines	Pyrimidines and pyrimidine derivatives	CQOAJLIZQSKDFC-UHFFFAOYSA-N	4.13015e+06	3.16545e+06	4.31081e+06	4.37355e+06	5.15584e+06	4.4837e+06	7.36278e+06	5.24452e+06	4.38016e+06	4.3987e+06	4.46112e+06	4.89212e+06	127473	3.47175e+06	5.50302e+06	4.15766e+06	2.42135e+06	3.00113e+06	6.92594e+06	4.43882e+06	167288	3.87296e+06	115363
[truncated: 35,448 more rows]
