# Supplementary material for: A comprehensive metabolomic dataset of human synovial fluid in osteoarthritis and healthy controls
Source: Data Brief. 2025 Nov 7;63:112224. doi: 10.1016/j.dib.2025.112224 (PMC12666683; doi:10.1016/j.dib.2025.112224)
Supplement: Supplementary file 3 [file mmc3.xlsx]

## Sheet: file explanation
Name	Description
ID	The unique data number of this substance in this qualitative analysis
MS2 name	English name of the substance obtained by secondary mass spectrometry qualitative matching analysis
MS2 score	The higher the score of the secondary match, the better
level	Qualitative material level
MS1 name	The name of the primary fragment ion match, refer to the HMDB database or KEGG database
MS1 ppm	The accuracy of the first-level match, the value is (-25, 25), the closer to 0 the better
mz	Mass-to-charge ratio of characteristic ions of a substance
rt	Chromatographic retention time of the substance
type	Acquisition Mode
VIP	The variable projection importance of the substance obtained from the OPLS-DA model of this group comparison
P-Value	The P value obtained by the t-test of the substance in this group comparison, P value = probability of the hypothesis being correct but rejected = number of negative results / total number of results, is a test probability for the sample data
Q-Value	The hypothesis test statistic (P value) is the result after multiple hypothesis testing correction. Q value = the probability of being rejected but correct = the number of false positive results / the number of inferred positive results. It is a test probability of the inference obtained by the statistical test, and a re-statistic of the P value.
Fold_Change	The multiple relationship between the two groups of experiments
Log_Foldchange	Fold_Change takes the base 2 logarithm
Group	Comparison group name
Feature_all	Total number of detected features
Feature_diff	The number of features that differ in this group
Feature_diff_up	The number of features with increased differences in this group
Feature_diff_down	The number of features with lower differences in this group
Cpd_all	Total number of tested substances
Cpd_diff	The number of different substances in this group
Cpd_diff_up	The number of differentially expressed substances in this group was compared
Cpd_diff_down	The number of different substances in this group was reduced
Formula	Molecular formula of substance
HMDB	HMDB ID number of the substance
CAS	CAS number of the substance
KEGG COMPOUND ID	KEGG ID number of the substance
Super.Class	The secondary classification English name of the substance in the HMDB database
Class	The third-level English name of the substance in the HMDB database
Sub.Class	The fourth-level English name of the substance in the HMDB database
INCHIKEY	INCHIKEY number of the substance
Mean D	Mean relative quantitative value of repeated experiments on disease samples
Mean HC	Mean relative quantitative value of repeated experiments in healthy subjects
	The screening conditions for differential metabolites in this study were VIP greater than 1 and P-Value less than 0.05.

## Sheet: Statistics table of difference 
Group	Feature_all	Feature_diff	Feature_diff_up	Feature_diff_down
HC vs D	23232	2182	1289	893

## Sheet: Statistics of differential meta
Group	Cpd_all	Cpd_diff	Cpd_diff_up	Cpd_diff_down
HC vs D	1431	163	118	45

## Sheet: HC vs D
ID	MS2 name	MS2 score	level	MS1 name	MS1 ppm	mz	rt	type	Formula	HMDB	CAS	KEGG COMPOUND ID	Super.Class	Class	Class.Chinese	Sub.Class	INCHIKEY	HC_1_1	HC_1	HC_2_2	HC_2	HC_3	HC_4	HC_5	HC_6	HC_7	HC	MEAN HC	D1	D2	D3_1	D3_2	D4	D5	D6	D7	D8	D9	MEAN D	VIP	P-Value	Q-Value	Fold_Change	Log_Foldchange
10	Creatinine	3.95	level1			112.052	73.8	NEG	C4H7N3O	HMDB0000562	60-27-5	C00791	Organic acids and derivatives	Carboxylic acids and derivatives	羧酸及衍生物	Amino acids, peptides, and analogues	DDRJAANPRJIHGJ-UHFFFAOYSA-N	6.11119e-05	3.96959e-05	2.77002e-05	2.6816e-05	3.22584e-05	1.97102e-05	2.62933e-05	2.86339e-05	3.35596e-05	2.30272e-05	3.18807e-05	2.72e-05	5.01985e-05	8.16774e-05	5.07383e-05	3.61975e-05	4.32559e-05	5.76416e-05	4.35785e-05	3.04133e-05	4.56817e-05	4.66583e-05	1.8711	0.0267931	0.473846	1.46353	0.549452
20	Glutamine	3.94	level1			147.077	219.2	POS	C5H10N2O3	HMDB0000641	56-85-9	C00064	Organic acids and derivatives	Carboxylic acids and derivatives	羧酸及衍生物	Amino acids, peptides, and analogues	ZDXPYRJPNDTMRX-VKHMYHEASA-N	0.00245079	0.0022735	0.00269584	0.00251256	0.00261634	2.70861e-05	0.00166478	0.00253546	0.0024138	0.00246161	0.00216518	0.00212695	0.00398339	0.00276079	0.00275742	0.00301475	0.00318873	0.00327286	0.00354227	0.00315378	0.00277639	0.00305773	1.38185	0.0081037	0.320245	1.41223	0.497979
21	SM(d18:1/17:0)	3.94	level1			717.593	103.4	POS	C40H81N2O6P	HMDB0240609	121999-64-2		Lipids and lipid-like molecules	Sphingolipids	鞘脂类	Phosphosphingolipids	YMQZQHIESOAPQH-JXGHDCMNSA-N	0.000792686	0.000970493	0.00056482	0.00113356	0.000739287	0.00115049	0.00106467	0.000807545	0.000533315	0.000465428	0.000822229	0.000497571	0.000414303	0.000790542	0.000825038	0.000820482	0.000478634	0.000585717	0.000637132	0.00053445	0.000351496	0.000593536	1.66073	0.0287376	0.477903	0.721863	-0.470203
22	LacCer(d18:1/16:0)	3.94	level1			862.628	101.5	POS	C46H87NO13	HMDB0006750	4201-62-1		Lipids and lipid-like molecules	Sphingolipids	鞘脂类	Glycosphingolipids	HLIJNIKSBCIDGO-QKLMXXKVSA-N	0.000101388	9.73838e-05	0.000107503	0.000132475	8.53719e-05	0.000110811	0.000102429	7.88312e-05	5.92652e-05	6.13479e-05	9.36806e-05	4.7349e-05	6.28675e-05	8.25558e-05	8.96696e-05	5.60316e-05	5.59344e-05	8.53976e-05	5.0524e-05	7.85045e-05	6.42977e-05	6.73132e-05	1.8777	0.00717725	0.308673	0.718539	-0.476862
23	Proline	3.94	level1			116.071	184.1	POS	C5H9NO2	HMDB0000162	147-85-3	C00148	Organic acids and derivatives	Carboxylic acids and derivatives	羧酸及衍生物	Amino acids, peptides, and analogues	ONIBWKKTOPOVIA-BYPYZUCNSA-N	0.00137109	0.00103924	0.00150972	0.000816128	0.000870971	0.00139091	0.000269771	0.00105063	0.00127758	0.00131754	0.00109136	0.00116722	0.00270673	0.00112751	0.00117725	0.00213776	0.00149823	0.00131661	0.00151815	0.00134029	0.00148031	0.00154701	1.24765	0.0326289	0.485595	1.41751	0.503354
33	Pantothenic acid	3.94	level1			218.104	160.7	NEG	C9H17NO5	HMDB0000210	79-83-4	C00864	Organic oxygen compounds	Organooxygen compounds	有机氧化合物	Alcohols and polyols	GHOKWGTUZJEAQD-ZETCQYMHSA-N	2.20444e-05	1.34645e-05	1.59735e-05	1.93424e-05	2.16194e-05	6.2785e-06	3.2882e-06	1.48676e-05	2.54355e-05	2.04375e-05	1.62751e-05	2.58338e-05	3.74354e-05	1.36576e-05	1.40446e-05	2.05817e-05	2.50556e-05	3.26424e-05	2.29717e-05	3.19082e-05	2.72748e-05	2.51406e-05	1.45902	0.0155057	0.405662	1.54472	0.627347
84	Dimethylglycine	3.92	level1			104.071	178.4	POS	C4H9NO2	HMDB0000092	1118-68-9	C01026	Organic acids and derivatives	Carboxylic acids and derivatives	羧酸及衍生物	Amino acids, peptides, and analogues	FFDGPVCHZBVARC-UHFFFAOYSA-N	0.000156849	0.000135045	0.000239762	0.000147666	0.000217403	0.000165468	0.000130888	0.000175954	0.000193556	0.000256604	0.00018192	0.000209407	0.000302343	0.000405486	0.000408945	0.000496395	0.000396737	0.000355006	0.000234526	0.000300083	0.000255018	0.000336395	2.57466	0.000340944	0.126791	1.84914	0.886855
88	7-Methylguanine	3.92	level1			166.073	93.5	POS	C6H7N5O	HMDB0000897	578-76-7	C02242	Organoheterocyclic compounds	Imidazopyrimidines	咪唑并嘧啶	Purines and purine derivatives	FZWGECJQACGGTI-UHFFFAOYSA-N	3.17108e-05	2.34108e-05	4.54498e-05	3.67211e-05	4.26176e-05	4.07914e-05	5.68107e-05	3.14572e-05	4.18601e-05	4.37833e-05	3.94613e-05	3.36479e-05	5.21832e-05	6.51757e-05	6.03163e-05	4.15353e-05	5.05354e-05	5.63978e-05	3.74108e-05	4.26482e-05	5.59702e-05	4.95821e-05	1.69851	0.0330818	0.486429	1.25647	0.329381
123	Tyrosine O-sulfate	3.91	level1			262.039	180.1	POS	C9H11NO6S	HMDB0155722	956-46-7		Organic acids and derivatives	Carboxylic acids and derivatives	羧酸及衍生物	Amino acids, peptides, and analogues	CIQHWLTYGMYQQR-QMMMGPOBSA-N	5.52232e-06	3.87924e-06	5.49893e-06	5.12803e-06	7.22671e-06	6.34776e-06	1.69942e-06	5.84421e-06	5.65443e-06	4.26385e-06	5.10649e-06	4.11508e-06	8.30175e-06	7.53182e-06	7.60525e-06	6.28664e-06	8.74704e-06	9.00857e-06	5.2338e-06	5.86844e-06	9.22828e-06	7.19267e-06	1.57105	0.0106758	0.362638	1.40853	0.494195
132	Uridine	3.91	level1			243.063	67.6	NEG	C9H12N2O6	HMDB0000296	58-96-8	C00299	Nucleosides, nucleotides, and analogues	Pyrimidine nucleosides	嘧啶核苷类	Pyrimidine nucleosides	DRTQHJPVMGBUCF-XVFCMESISA-N	0.00133196	0.00109853	0.000743338	0.000999193	0.00149709	0.00156255	0.000592426	0.0012976	0.00133293	0.00123338	0.0011689	0.0015333	0.00129512	0.00159325	0.00155113	0.000975474	0.0014661	0.00157257	0.0014099	0.00142506	0.00236741	0.00151893	1.55268	0.0298639	0.480803	1.29946	0.377908
166	Citrulline	3.9	level1			174.089	229.9	NEG	C6H13N3O3	HMDB0000904	372-75-8	C00327	Organic acids and derivatives	Carboxylic acids and derivatives	羧酸及衍生物	Amino acids, peptides, and analogues	RHGKLRLOHDJJDR-BYPYZUCNSA-N	1.81516e-05	1.53104e-05	1.66979e-05	1.42998e-05	2.07238e-05	1.76722e-05	1.00071e-05	1.69769e-05	1.80841e-05	1.54946e-05	1.63418e-05	1.93804e-05	2.63036e-05	1.73408e-05	1.74182e-05	1.51394e-05	2.9578e-05	1.94253e-05	1.87529e-05	2.79574e-05	1.82007e-05	2.09497e-05	1.36457	0.0217031	0.446992	1.28197	0.358357
169	Pseudouridine	3.9	level1			243.063	136.8	NEG	C9H12N2O6	HMDB0000767	1445-07-4	C02067	Nucleosides, nucleotides, and analogues	Nucleoside and nucleotide analogues	核苷和核苷酸类似物	Nucleoside and nucleotide analogues	PTJWIQPHWPFNBW-GBNDHIKLSA-N	0.000142157	0.000108005	0.000101831	0.000123635	0.000141348	0.000121917	9.01024e-05	0.000114093	0.000121023	0.000125593	0.00011897	0.000106656	0.000160756	0.00014333	0.000143218	0.000118649	0.000193667	0.000176057	0.000149253	0.000184539	0.000145544	0.000152167	1.64421	0.0041432	0.254674	1.27903	0.355052
173	2-Hydroxyethanesulfonic acid	3.9	level1			124.992	74.4	NEG	C2H6O4S	HMDB0003903	107-36-8	C05123	Organic acids and derivatives	Organic sulfonic acids and derivatives	有机磺酸及衍生物	Organosulfonic acids and derivatives	SUMDYPCJJOFFON-UHFFFAOYSA-N	7.83662e-05	8.21569e-05	5.55141e-05	6.26973e-05	7.96132e-05	0.000101752	7.9604e-05	8.28251e-05	0.00011524	8.47979e-05	8.22567e-05	8.18799e-05	0.000149672	0.000269143	0.000249052	9.62156e-05	0.000150277	0.000190168	0.000216245	0.000113679	0.000205014	0.000172135	2.36326	0.00150725	0.177929	2.09265	1.06533
192	gamma-Glutamylglutamine	3.89	level1			276.12	247	POS	C10H17N3O6	HMDB0011738	10148-81-9	C05283	Organic acids and derivatives	Carboxylic acids and derivatives	羧酸及衍生物	Amino acids, peptides, and analogues	JBFYFLXEJFQWMU-WDSKDSINSA-N	1.5834e-05	1.68052e-05	2.17089e-05	2.15285e-05	1.97907e-05	4.83213e-06	3.41051e-07	2.22285e-05	2.41855e-05	1.91329e-05	1.66387e-05	1.56346e-05	4.46015e-05	2.49504e-05	2.40887e-05	2.53138e-05	3.24266e-05	3.68615e-05	3.48278e-05	3.6658e-05	2.95152e-05	3.04878e-05	1.3799	0.00124146	0.170742	1.83234	0.873687
197	2-Aminoheptanoic acid	3.89	level1			146.118	147	POS	C7H15NO2	HMDB0094649	44902-02-5		Organic acids and derivatives	Carboxylic acids and derivatives	羧酸及衍生物	Amino acids, peptides, and analogues	RDFMDVXONNIGBC-LURJTMIESA-N	4.51378e-06	3.58599e-06	5.92981e-06	4.1094e-06	5.24535e-06	5.84547e-06	4.34258e-06	4.92459e-06	4.27452e-06	5.25564e-06	4.80271e-06	5.88325e-06	9.06809e-06	3.73561e-06	4.08877e-06	4.86867e-06	6.62811e-06	6.0245e-06	6.06717e-06	7.32152e-06	7.64756e-06	6.13333e-06	1.10623	0.037229	0.502218	1.27705	0.35282
198	Palmitoyl sphingomyelin	3.89	level1			703.576	104.1	POS	C39H79N2O6P	HMDB0061712	6254-89-3		Lipids and lipid-like molecules	Sphingolipids	鞘脂类	Phosphosphingolipids	RWKUXQNLWDTSLO-GWQJGLRPSA-N	0.0481277	0.0476376	0.0510097	0.0538041	0.0430897	0.061496	0.0691645	0.0384485	0.042146	0.0458281	0.0500752	0.0273248	0.0338043	0.0408437	0.0428456	0.0306711	0.0426387	0.0342508	0.0413047	0.0387143	0.034568	0.0366966	2.35877	0.000981096	0.159387	0.73283	-0.448449
204	Erucamide	3.89	level1			338.343	17.3	POS	C22H43NO	HMDB0244507	112-84-5		Lipids and lipid-like molecules	Fatty Acyls	脂肪酰类	Fatty amides	UAUDZVJPLUQNMU-KTKRTIGZSA-N	0.0168798	0.0195796	0.0207393	0.013723	0.0155995	0.025344	0.0146406	0.0209257	0.0171523	0.0162227	0.0180806	0.00703424	0.0140624	0.0169853	0.014562	0.015609	0.0152229	0.0164087	0.0172473	0.0130355	0.0130334	0.0143201	1.76494	0.0190672	0.431924	0.792011	-0.336408
208	Fumaric acid	3.89	level1			115.004	220.8	NEG	C4H4O4	HMDB0000134	110-17-8	C00122	Organic acids and derivatives	Carboxylic acids and derivatives	羧酸及衍生物	Dicarboxylic acids and derivatives	VZCYOOQTPOCHFL-OWOJBTEDSA-N	2.4846e-06	1.86929e-06	4.46886e-06	2.39738e-06	4.17759e-06	4.55407e-06	6.76251e-06	2.60853e-06	4.03624e-06	4.54126e-06	3.79003e-06	3.51714e-06	8.84709e-06	3.62379e-06	4.05678e-06	8.84845e-06	4.67648e-06	5.21214e-06	5.8893e-06	6.23246e-06	5.16613e-06	5.60698e-06	1.45443	0.0290097	0.479369	1.4794	0.565012
224	3-Methoxy-4-hydroxyphenylglycol sulfate	3.89	level1			263.024	23.2	NEG	C9H12O7S	HMDB0003332	71324-20-4		Benzenoids	Phenols	酚类	Methoxyphenols	SBKADJXSGGTEPN-UHFFFAOYSA-N	8.07369e-05	0.000120587	7.14569e-05	9.36239e-05	7.46864e-05	7.76792e-05	2.80481e-05	5.75374e-05	8.63702e-05	6.11128e-05	7.51839e-05	7.6617e-05	8.21278e-05	0.000105479	0.000104444	0.000125492	0.000148082	0.000229901	0.000104315	0.000109915	9.38035e-05	0.000118018	1.59157	0.0152485	0.402461	1.56972	0.650507
236	N2,N2-Dimethylguanosine	3.88	level1			312.132	99.5	POS	C12H17N5O5	HMDB0004824	2140-67-2		Nucleosides, nucleotides, and analogues	Purine nucleosides	嘌呤核苷类	Purine nucleosides	RSPURTUNRHNVGF-IOSLPCCCSA-N	1.5928e-05	3.26481e-05	2.84593e-05	1.5831e-05	2.48755e-05	2.80785e-05	1.51668e-05	2.70401e-05	1.59119e-05	2.95108e-05	2.3345e-05	1.81445e-05	3.1937e-05	3.32185e-05	3.30208e-05	2.41893e-05	3.01134e-05	5.20628e-05	2.82568e-05	3.59824e-05	3.98986e-05	3.26824e-05	1.46012	0.0185766	0.427881	1.39997	0.485401
237	N4-Acetylcytidine	3.88	level1			286.105	68.2	POS	C11H15N3O6	HMDB0005923	3768-18-1	C22293	Nucleosides, nucleotides, and analogues	Pyrimidine nucleosides	嘧啶核苷类	Pyrimidine nucleosides	NIDVTARKFBZMOT-PEBGCTIMSA-N	2.3325e-05	1.33155e-05	1.09244e-05	1.28646e-05	1.64318e-05	1.34864e-06	8.32982e-06	2.16481e-05	1.42187e-05	1.43289e-05	1.36735e-05	1.26426e-05	2.02657e-05	2.51724e-05	2.8546e-05	1.58047e-05	2.70442e-05	2.70042e-05	2.5667e-05	3.22072e-05	3.97851e-05	2.54139e-05	2.01631	0.00161989	0.180929	1.85862	0.894231
260	3-Hydroxybutyrylcarnitine (Car(4:0-O))	3.87	level1			248.15	192.7	POS	C11H21NO5	HMDB0013127	1469900-92-2		Lipids and lipid-like molecules	Fatty Acyls	脂肪酰类	Fatty acid esters	UEFRDQSMQXDWTO-BDAKNGLRSA-N	5.0687e-05	5.6305e-05	7.42555e-05	4.01998e-05	0.000274943	9.44765e-07	1.41969e-05	5.33893e-05	4.88848e-05	0.000111628	7.25434e-05	0.000167063	0.000120094	0.000236075	0.000243255	0.000326529	0.000374744	0.000151456	6.05995e-05	7.838e-05	6.58695e-05	0.000182407	2.01248	0.0186288	0.428251	2.51445	1.33024
261	Acetylcarnitine (Car(2:0))	3.87	level1			204.124	183.7	POS	C9H17NO4	HMDB0000201	3040-38-8	C02571	Lipids and lipid-like molecules	Fatty Acyls	脂肪酰类	Fatty acid esters	RDHQFKQIGNGIED-MRVPVSSYSA-N	0.000760014	0.00112938	0.000883628	0.000861202	0.00084064	9.66926e-06	9.06732e-05	0.00123495	0.00134501	0.00125746	0.000841263	0.0011309	0.000897807	0.00191245	0.00179874	0.00145721	0.00150747	0.00154421	0.000925799	0.00120282	0.00068684	0.00130642	1.55487	0.0277163	0.473967	1.55293	0.634995
263	3-methylcytidine	3.87	level1			258.11	143.4	POS	C10H15N3O5	HMDB0000982	2140-61-6		Nucleosides, nucleotides, and analogues	Pyrimidine nucleosides	嘧啶核苷类	Pyrimidine nucleosides	RDPUKVRQKWBSPK-ZOQUXTDFSA-N	6.20097e-06	5.75399e-06	5.13171e-06	4.32331e-06	7.90432e-06	6.94666e-07	4.89423e-06	5.22886e-06	5.27973e-06	8.68229e-06	5.40941e-06	4.30552e-06	9.96652e-06	6.87838e-06	6.93915e-06	7.30187e-06	8.39823e-06	7.09313e-06	6.27474e-06	7.22153e-06	8.35707e-06	7.27361e-06	1.5791	0.0365184	0.500359	1.34462	0.427202
267	SM(d18:1/18:0)	3.87	level1			731.61	83.9	POS	C41H83N2O6P	HMDB0062559	58909-84-5		Lipids and lipid-like molecules	Sphingolipids	鞘脂类	Phosphosphingolipids	LKQLRGMMMAHREN-YJFXYUILSA-N	4.02935e-05	8.60374e-05	2.2818e-05	2.62327e-05	2.31879e-05	3.90598e-05	0.000139742	3.42662e-05	3.22976e-05	2.64301e-05	4.70365e-05	1.19392e-05	2.1311e-05	2.06616e-05	2.70022e-05	1.48722e-05	1.67299e-05	2.08348e-05	2.00062e-05	2.95568e-05	1.28815e-05	1.95795e-05	2.03128	0.0463589	0.509118	0.416263	-1.26443
278	3-Phenylpropanoic acid	3.87	level1			149.061	34.1	NEG	C9H10O2	HMDB0000764	501-52-0	C05629	Phenylpropanoids and polyketides	Phenylpropanoic acids	苯丙酸类	Phenylpropanoic acids	XMIIGOLPHOKFCH-UHFFFAOYSA-N	0.000370288	9.31635e-05	0.000130112	0.000739787	0.000760051	0.00189621	0.00114028	0.000127206	8.45071e-05	1.26306e-05	0.000535423	6.63944e-05	1.99514e-05	2.82567e-05	2.5075e-05	4.33334e-05	5.17286e-06	1.9481e-05	2.18216e-05	9.63888e-06	8.64838e-06	2.47774e-05	2.42458	0.0264602	0.472274	0.0462763	-4.43358
279	alpha-Ketoisovaleric acid	3.87	level1			115.04	29.4	NEG	C5H8O3	HMDB0000019	759-05-7	C00141	Organic acids and derivatives	Keto acids and derivatives	酮酸及衍生物	Short-chain keto acids and derivatives	QHKABHOOEWYVLI-UHFFFAOYSA-N	0.00566931	0.00506288	0.00388765	0.00500145	0.00374069	0.00249402	0.00308468	0.0045009	0.00367128	0.00453435	0.00416472	0.00390375	0.00340746	0.00147588	0.00144604	0.00377901	0.00237708	0.0031492	0.0043949	0.00409223	0.00279345	0.0030819	1.74974	0.0274623	0.473967	0.740001	-0.4344
288	N-[3-(2-oxopyrrolidin-1-yl)propyl]acetamide	3.86	level1			185.129	30.1	POS	C9H16N2O2	HMDB0061384	106692-36-8		Organoheterocyclic compounds	Pyrrolidines	吡咯烷	N-alkylpyrrolidines	OAUYENAPBFTAQT-UHFFFAOYSA-N	0.000361146	0.000223612	0.000357182	0.000273344	0.00035983	0.000350729	0.000165727	0.000257173	0.000385378	0.000337378	0.00030715	0.000252561	0.000370932	0.000545045	0.000565591	0.000385956	0.000520795	0.000373684	0.000468363	0.000397935	0.000458147	0.000433901	1.88617	0.00377264	0.248289	1.41267	0.498422
303	Cystine	3.85	level1			241.032	255	POS	C6H12N2O4S2	HMDB0250712	56-89-3	C00491	Organic acids and derivatives	Carboxylic acids and derivatives	羧酸及衍生物	Amino acids, peptides, and analogues	LEVWYRKDKASIDU-IMJSIDKUSA-N	0.000136268	9.47556e-05	0.000104352	7.14599e-05	0.000114632	3.71203e-05	1.14962e-05	9.20997e-05	0.000121915	0.000132931	9.1703e-05	9.65859e-05	0.000221524	0.000131571	0.000118512	0.000180587	0.000154579	0.000157011	0.000163545	0.000187511	0.000124877	0.00015363	1.61993	0.00232906	0.21054	1.6753	0.744422
306	Kynurenine	3.85	level1			209.093	158.8	POS	C10H12N2O3	HMDB0000684	2922-83-0	C00328	Organic oxygen compounds	Organooxygen compounds	有机氧化合物	Carbonyl compounds	YGPSJZOEDVAXAB-QMMMGPOBSA-N	2.93999e-05	2.59394e-05	2.30201e-05	2.35176e-05	2.38906e-05	1.04464e-05	2.01339e-05	2.13188e-05	2.02045e-05	2.64537e-05	2.24325e-05	2.27368e-05	2.66322e-05	2.85148e-05	2.82114e-05	2.49379e-05	3.49386e-05	3.1917e-05	3.20894e-05	3.5528e-05	2.72347e-05	2.92741e-05	1.81404	0.00434526	0.261849	1.30499	0.384035
307	Hexanoylcarnitine (Car(6:0))	3.85	level1			260.187	138	POS	C13H25NO4	HMDB0000756	6418-78-6		Lipids and lipid-like molecules	Fatty Acyls	脂肪酰类	Fatty acid esters	VVPRQWTYSNDTEA-UHFFFAOYSA-N	7.36255e-05	0.000119184	0.000118815	9.68733e-05	0.000178686	1.20326e-06	8.03763e-05	0.000117341	0.000169647	0.00019901	0.000115476	0.000137746	0.000114234	0.000296182	0.000309957	0.000205715	0.000217571	0.000219996	9.05884e-05	0.00014619	0.000108907	0.000184709	1.60439	0.0364607	0.500359	1.59954	0.677655
309	cis-4-Decenoylcarnitine	3.85	level1			314.234	116.1	POS	C17H31NO4	HMDB0240585	98930-66-6		Lipids and lipid-like molecules	Fatty Acyls	脂肪酰类	Fatty acid esters	OQWOHRPOYAVIOK-UHFFFAOYSA-N	0.000375316	0.000536731	0.000470027	0.000382937	0.000644084	3.36618e-06	0.000156475	0.000276901	0.000485386	0.000622629	0.000395385	0.000434517	0.000459535	0.000672141	0.000712834	0.000703243	0.000648164	0.00101775	0.000344452	0.000629439	0.000317714	0.000593979	1.45609	0.0457301	0.508641	1.50228	0.587152
328	1-O-Hexadecyl-sn-glycero-3-phosphocholine (LPC(O-16:0/0:0))	3.84	level1			482.363	122.4	POS	C24H52NO6P	HMDB0243890	52691-62-0	C13903	Lipids and lipid-like molecules	Glycerophospholipids	甘油磷脂类	Glycerophosphocholines	VLBPIWYTPAXCFJ-XMMPIXPASA-N	0.000429606	0.000311268	0.000172827	0.000311582	0.000137355	0.000722912	0.000477554	0.000200743	0.000218951	0.000201802	0.00031846	0.000150813	0.000159171	0.00019289	0.000197358	0.000178111	0.000171893	0.000192059	0.000217237	0.000154663	0.000129355	0.000174355	2.06916	0.0328527	0.486429	0.547494	-0.869084
339	Formylmethionine	3.84	level1			176.039	104.2	NEG	C6H11NO3S	HMDB0001015	4289-98-9	C03145	Organic acids and derivatives	Carboxylic acids and derivatives	羧酸及衍生物	Amino acids, peptides, and analogues	PYUSHNKNPOHWEZ-RXMQYKEDSA-N	4.76286e-05	4.17611e-05	4.26163e-05	5.23463e-05	4.74311e-05	1.6661e-05	1.67873e-05	3.6411e-05	4.50945e-05	5.09717e-05	3.97709e-05	3.94821e-05	5.73987e-05	5.31252e-05	4.9426e-05	4.64217e-05	6.29584e-05	6.3408e-05	4.0751e-05	4.58996e-05	4.60424e-05	5.04913e-05	1.50579	0.0424841	0.502679	1.26956	0.344323
361	4-Allylcatechol	3.82	level1			149.061	34.1	NEG	C9H10O2		1126-61-0		Benzenoids	Phenols	酚类	Benzenediols	FHEHIXJLCWUPCZ-UHFFFAOYSA-N	0.000370288	9.31635e-05	0.000130112	0.000739787	0.000760051	0.00189621	0.00114028	0.000127206	8.45071e-05	1.26306e-05	0.000535423	6.63944e-05	1.99514e-05	2.82567e-05	2.5075e-05	4.33334e-05	5.17286e-06	1.9481e-05	2.18216e-05	9.63888e-06	8.64838e-06	2.47774e-05	2.42458	0.0264602	0.472274	0.0462763	-4.43358
362	4'-Hydroxy-3'-methylacetophenone	3.82	level1			149.061	34.1	NEG	C9H10O2	HMDB0059824	876-02-8		Organic oxygen compounds	Organooxygen compounds	有机氧化合物	Carbonyl compounds	LXBHHIZIQVZGFN-UHFFFAOYSA-N	0.000370288	9.31635e-05	0.000130112	0.000739787	0.000760051	0.00189621	0.00114028	0.000127206	8.45071e-05	1.26306e-05	0.000535423	6.63944e-05	1.99514e-05	2.82567e-05	2.5075e-05	4.33334e-05	5.17286e-06	1.9481e-05	2.18216e-05	9.63888e-06	8.64838e-06	2.47774e-05	2.42458	0.0264602	0.472274	0.0462763	-4.43358
363	4′-Hydroxy-2′-methylacetophenone	3.82	level1			149.061	34.1	NEG	C9H10O2		875-59-2		Organic oxygen compounds	Organooxygen compounds	有机氧化合物	Carbonyl compounds	IAMNVCJECQWBLZ-UHFFFAOYSA-N	0.000370288	9.31635e-05	0.000130112	0.000739787	0.000760051	0.00189621	0.00114028	0.000127206	8.45071e-05	1.26306e-05	0.000535423	6.63944e-05	1.99514e-05	2.82567e-05	2.5075e-05	4.33334e-05	5.17286e-06	1.9481e-05	2.18216e-05	9.63888e-06	8.64838e-06	2.47774e-05	2.42458	0.0264602	0.472274	0.0462763	-4.43358
364	2'-Hydroxy-4'-methylacetophenone	3.82	level1			149.061	34.1	NEG	C9H10O2		6921-64-8		Organic oxygen compounds	Organooxygen compounds	有机氧化合物	Carbonyl compounds	LYKDOWJROLHYOT-UHFFFAOYSA-N	0.000370288	9.31635e-05	0.000130112	0.000739787	0.000760051	0.00189621	0.00114028	0.000127206	8.45071e-05	1.26306e-05	0.000535423	6.63944e-05	1.99514e-05	2.82567e-05	2.5075e-05	4.33334e-05	5.17286e-06	1.9481e-05	2.18216e-05	9.63888e-06	8.64838e-06	2.47774e-05	2.42458	0.0264602	0.472274	0.0462763	-4.43358
373	Octanoylcarnitine (Car(8:0))	3.82	level1			288.218	124.6	POS	C15H29NO4	HMDB0000791	3671-77-0	C02838	Lipids and lipid-like molecules	Fatty Acyls	脂肪酰类	Fatty acid esters	CXTATJFJDMJMIY-UHFFFAOYSA-N	0.000180113	0.000303288	0.00028527	0.00021115	0.000402576	1.95653e-06	0.000102348	0.000198367	0.000337251	0.000405473	0.000242779	0.000270195	0.000277863	0.000628008	0.000653905	0.000498308	0.000380855	0.000615787	0.000222394	0.000381859	0.000194093	0.000412327	1.59096	0.0243906	0.463833	1.69836	0.764143
387	2'-Hydroxy-5'-methylacetophenone	3.81	level1			149.061	34.1	NEG	C9H10O2	HMDB0032592	1450-72-2		Organic oxygen compounds	Organooxygen compounds	有机氧化合物	Carbonyl compounds	YNPDFBFVMJNGKZ-UHFFFAOYSA-N	0.000370288	9.31635e-05	0.000130112	0.000739787	0.000760051	0.00189621	0.00114028	0.000127206	8.45071e-05	1.26306e-05	0.000535423	6.63944e-05	1.99514e-05	2.82567e-05	2.5075e-05	4.33334e-05	5.17286e-06	1.9481e-05	2.18216e-05	9.63888e-06	8.64838e-06	2.47774e-05	2.42458	0.0264602	0.472274	0.0462763	-4.43358
398	2,6-Dimethyl-4-hydroxybenzaldehyde	3.8	level1			149.061	34.1	NEG	C9H10O2		70547-87-4		Organic oxygen compounds	Organooxygen compounds	有机氧化合物	Carbonyl compounds	XXTRGLCPRZQPHJ-UHFFFAOYSA-N	0.000370288	9.31635e-05	0.000130112	0.000739787	0.000760051	0.00189621	0.00114028	0.000127206	8.45071e-05	1.26306e-05	0.000535423	6.63944e-05	1.99514e-05	2.82567e-05	2.5075e-05	4.33334e-05	5.17286e-06	1.9481e-05	2.18216e-05	9.63888e-06	8.64838e-06	2.47774e-05	2.42458	0.0264602	0.472274	0.0462763	-4.43358
401	Rocuronium	3.8	level1			529.402	59.5	POS	C32H53N2O4	HMDB0014866	143558-00-3	C07556	Lipids and lipid-like molecules	Steroids and steroid derivatives	甾类和甾类衍生物	Steroid esters	YXRDKMPIGHSVRX-OOJCLDBCSA-N	0.00604086	0.00493933	0.00581897	0.00746698	0.00766355	1.26514e-06	0.00103963	0.00676858	0.00514619	0.00527964	0.0050165	0.00684975	0.00930648	0.00882965	0.00889207	0.00746197	0.00981239	0.00643455	0.00661986	0.00433485	0.00635776	0.00748993	1.3866	0.0201825	0.438405	1.49306	0.578272
423	5-Methylcytidine	3.76	level1			258.11	143.4	POS	C10H15N3O5	HMDB0000982	2140-61-6		Nucleosides, nucleotides, and analogues	Pyrimidine nucleosides	嘧啶核苷类	Pyrimidine nucleosides	ZAYHVCMSTBRABG-JXOAFFINSA-N	6.20097e-06	5.75399e-06	5.13171e-06	4.32331e-06	7.90432e-06	6.94666e-07	4.89423e-06	5.22886e-06	5.27973e-06	8.68229e-06	5.40941e-06	4.30552e-06	9.96652e-06	6.87838e-06	6.93915e-06	7.30187e-06	8.39823e-06	7.09313e-06	6.27474e-06	7.22153e-06	8.35707e-06	7.27361e-06	1.5791	0.0365184	0.500359	1.34462	0.427202
429	Crotonoside	3.76	level1			282.085	155.6	NEG	C10H13N5O5		1818-71-9	C08432	Nucleosides, nucleotides, and analogues	Purine nucleosides	嘌呤核苷类	Purine nucleosides	MIKUYHXYGGJMLM-UUOKFMHZSA-N	5.97255e-07	4.69103e-07	3.1469e-07	2.38992e-06	1.31046e-06	6.59632e-07	3.32102e-07	1.38914e-06	2.73152e-06	1.10319e-08	1.02049e-06	2.13142e-06	2.62169e-06	1.27711e-06	1.02165e-06	1.19201e-06	3.13073e-06	2.31345e-06	6.37457e-06	9.44253e-07	4.38361e-06	2.53905e-06	1.51942	0.0247285	0.465881	2.48808	1.31503
436	1-Methylguanine	3.75	level1			166.073	93.5	POS	C6H7N5O	HMDB0003282	938-85-2	C04152	Organoheterocyclic compounds	Imidazopyrimidines	咪唑并嘧啶	Purines and purine derivatives	RFLVMTUMFYRZCB-UHFFFAOYSA-N	3.17108e-05	2.34108e-05	4.54498e-05	3.67211e-05	4.26176e-05	4.07914e-05	5.68107e-05	3.14572e-05	4.18601e-05	4.37833e-05	3.94613e-05	3.36479e-05	5.21832e-05	6.51757e-05	6.03163e-05	4.15353e-05	5.05354e-05	5.63978e-05	3.74108e-05	4.26482e-05	5.59702e-05	4.95821e-05	1.69851	0.0330818	0.486429	1.25647	0.329381
450	Ala-Gly	3.73	level1			145.062	219.5	NEG	C5H10N2O3	HMDB0006899	687-69-4		Organic acids and derivatives	Carboxylic acids and derivatives	羧酸及衍生物	Amino acids, peptides, and analogues	CXISPYVYMQWFLE-VKHMYHEASA-N	0.000652525	0.000477379	0.000733002	0.000764339	0.000601332	2.56147e-06	0.000397815	0.000511549	0.000670542	0.000501533	0.000531258	0.000741833	0.0010926	0.000588734	0.000591547	0.000768453	0.000886066	0.00075956	0.000805361	0.000832464	0.000572892	0.000763951	1.34636	0.0142682	0.393214	1.438	0.524068
473	Gly-Ala	3.7	level1			145.062	219.5	NEG	C5H10N2O3	HMDB0252875	3695-73-6		Organic acids and derivatives	Carboxylic acids and derivatives	羧酸及衍生物	Amino acids, peptides, and analogues	VPZXBVLAVMBEQI-VKHMYHEASA-N	0.000652525	0.000477379	0.000733002	0.000764339	0.000601332	2.56147e-06	0.000397815	0.000511549	0.000670542	0.000501533	0.000531258	0.000741833	0.0010926	0.000588734	0.000591547	0.000768453	0.000886066	0.00075956	0.000805361	0.000832464	0.000572892	0.000763951	1.34636	0.0142682	0.393214	1.438	0.524068
479	5-Hydroxyindole-3-acetic acid	3.69	level1			192.066	158.8	POS	C10H9NO3	HMDB0000763	54-16-0	C05635	Organoheterocyclic compounds	Indoles and derivatives	吲哚和衍生物	Indolyl carboxylic acids and derivatives	DUUGKQCEGZLZNO-UHFFFAOYSA-N	6.11349e-06	3.85384e-06	4.85628e-06	5.08613e-06	4.65091e-06	1.55734e-06	3.41021e-06	3.0361e-06	4.09424e-06	6.23861e-06	4.28972e-06	5.06649e-06	5.88626e-06	6.68683e-06	6.27356e-06	5.4214e-06	7.81116e-06	6.77522e-06	5.02444e-06	5.28281e-06	5.96235e-06	6.01905e-06	2.02219	0.0043696	0.261849	1.40314	0.488654
493	Cytidine	3.68	level1			226.083	86.1	POS	C9H13N3O5	HMDB0000089	65-46-3	C00475	Nucleosides, nucleotides, and analogues	Pyrimidine nucleosides	嘧啶核苷类	Pyrimidine nucleosides	UHDGCWIWMRVCDJ-XVFCMESISA-N	1.13991e-05	6.76735e-06	1.55272e-05	8.50123e-06	1.0715e-05	1.37541e-05	9.26553e-06	8.89084e-06	1.02701e-05	9.91258e-06	1.05003e-05	1.41877e-05	7.76473e-06	2.18489e-05	2.33409e-05	1.13185e-05	2.46137e-05	1.38926e-05	9.01929e-06	1.5472e-05	2.56127e-05	1.67071e-05	2.03393	0.0177399	0.421283	1.59111	0.670033
500	2-oxindole-3-acetate	3.67	level1			192.066	158.8	POS	C10H9NO3	HMDB0035514	2971-31-5	C22202	Organoheterocyclic compounds	Indoles and derivatives	吲哚和衍生物	Indolyl carboxylic acids and derivatives	ILGMGHZPXRDCCS-UHFFFAOYSA-N	6.11349e-06	3.85384e-06	4.85628e-06	5.08613e-06	4.65091e-06	1.55734e-06	3.41021e-06	3.0361e-06	4.09424e-06	6.23861e-06	4.28972e-06	5.06649e-06	5.88626e-06	6.68683e-06	6.27356e-06	5.4214e-06	7.81116e-06	6.77522e-06	5.02444e-06	5.28281e-06	5.96235e-06	6.01905e-06	2.02219	0.0043696	0.261849	1.40314	0.488654
508	Dimetridazole	3.65	level1			142.062	50.5	POS	C5H7N3O2	HMDB0251409	551-92-8	D07855	Organoheterocyclic compounds	Azoles	吡咯类	Imidazoles	IBXPYPUJPLLOIN-UHFFFAOYSA-N	5.47934e-06	4.07045e-06	4.55977e-06	4.50517e-06	5.15462e-06	4.1981e-06	2.97046e-06	5.37865e-06	6.08812e-06	5.6111e-06	4.80158e-06	3.92205e-06	1.09972e-05	7.71276e-06	8.07509e-06	5.14744e-06	8.68621e-06	1.06212e-05	6.55509e-06	9.43355e-06	6.46605e-06	7.76166e-06	1.93994	0.0026091	0.220867	1.61648	0.692857
524	L-Azetidine-2-carboxylic acid	3.51	level1			84.0432	302.8	POS	C4H7NO2		2133-34-8	C08267	Organic acids and derivatives	Carboxylic acids and derivatives	羧酸及衍生物	Amino acids, peptides, and analogues	IADUEWIQBXOCDZ-VKHMYHEASA-N	3.21746e-07	4.87253e-07	6.01972e-07	3.33644e-07	1.29393e-05	8.22956e-07	8.80676e-06	2.58675e-07	4.06408e-07	4.64542e-07	2.54432e-06	1.00936e-05	6.29749e-07	1.16512e-05	1.39339e-05	2.11078e-07	1.44072e-05	4.81549e-07	1.38566e-05	1.23477e-05	1.33527e-05	9.09654e-06	1.65689	0.013675	0.391253	3.57523	1.83804
525	Adenosine 3',5'-cyclic phosphate (cAMP)	3.49	level1			328.041	136.8	NEG	C10H12N5O6P	HMDB0000058		C00575	Nucleosides, nucleotides, and analogues	Purine nucleotides	嘌呤核苷酸类	Cyclic purine nucleotides	IVOMOUWHDPKRLL-PKJMTWSGSA-N	2.65135e-05	2.38397e-05	2.18037e-05	2.54136e-05	2.52316e-05	1.92975e-05	1.595e-05	2.57844e-05	2.4417e-05	2.87839e-05	2.37035e-05	2.21321e-05	3.16115e-05	2.90143e-05	2.67219e-05	2.22649e-05	3.90434e-05	3.53855e-05	3.40393e-05	3.56211e-05	2.99307e-05	3.05765e-05	1.59964	0.00509875	0.276835	1.28996	0.367322
541	1-Hexadecyl-2-(8Z,11Z,14Z-eicosatrienoyl)-sn-glycero-3-phosphocholine	2.73	level2			770.607	35.5	POS	C44H84NO7P		155575-01-2		Lipids and lipid-like molecules	Glycerophospholipids	甘油磷脂类	Glycerophosphocholines	VYKSGWCIVDQIQR-GBDFTIALSA-N	0.000432529	0.000424003	0.000413021	0.000321709	0.000267335	0.00103358	0.000329872	0.000561701	0.000521704	0.00041553	0.000472098	0.000213084	0.000308425	0.000251291	0.000258111	0.000247672	0.000355668	0.000326357	0.000326408	0.000298997	0.000232586	0.00028186	2.34807	0.021937	0.447645	0.597037	-0.744108
552	[(Aminocarbonyl)amino](phenyl)acetic acid	2.72	level2			193.062	105.5	NEG	C9H10N2O3		82264-50-4		Organic acids and derivatives	Carboxylic acids and derivatives	羧酸及衍生物	Amino acids, peptides, and analogues	GIOUOHDKHHZWIQ-UHFFFAOYSA-N	9.09745e-06	4.69424e-06	7.37196e-06	8.57557e-06	6.42029e-06	7.95752e-06	2.30963e-06	5.50165e-06	6.91665e-06	5.83543e-06	6.46804e-06	8.38162e-06	9.35973e-06	1.0508e-05	9.9039e-06	7.03449e-06	1.0772e-05	1.69318e-05	5.15483e-06	9.34283e-06	8.62626e-06	9.60156e-06	1.57955	0.014683	0.396645	1.48446	0.56994
553	Ethyl 4-hydroxy-1,5-naphthyridine-3-carboxylate	2.72	level2			217.062	104.9	NEG	C11H10N2O3		13801-51-9		Organoheterocyclic compounds	Diazanaphthalenes	二氮杂萘	Naphthyridines	GVNBUTFPNJRLQV-UHFFFAOYSA-N	1.53262e-05	1.58446e-05	1.62472e-05	1.36831e-05	1.5489e-05	1.86181e-05	1.98817e-05	1.26799e-05	1.77363e-05	1.69861e-05	1.62492e-05	1.35263e-05	1.79598e-05	1.2861e-05	9.39485e-06	1.30383e-05	9.88839e-06	1.82936e-05	1.25469e-05	1.55076e-05	9.93708e-06	1.32954e-05	1.94366	0.0258319	0.47159	0.818216	-0.289446
556	4,6-Dihydroxypyrimidine	2.72	level2			111.02	67.7	NEG	C4H4N2O2		1193-24-4		Organoheterocyclic compounds	Diazines	二氮杂苯	Pyrimidines and pyrimidine derivatives	DUFGYCAXVIUXIP-UHFFFAOYSA-N	3.8994e-05	3.43354e-05	2.56248e-05	3.14589e-05	5.29524e-05	4.42703e-05	2.13955e-05	4.09458e-05	3.85487e-05	3.56737e-05	3.642e-05	5.52898e-05	3.63433e-05	6.01684e-05	5.84869e-05	2.93157e-05	4.53831e-05	5.20686e-05	4.2534e-05	4.1744e-05	7.64086e-05	4.97742e-05	1.79864	0.018691	0.428251	1.36667	0.45067
589	2,3-Dihydroxy-2-methylbutanoic acid	2.71	level2			133.051	118.8	NEG	C5H10O4	HMDB0029576	14868-24-7		Lipids and lipid-like molecules	Fatty Acyls	脂肪酰类	Fatty acids and conjugates	AOWPAWLEXIYETE-UHFFFAOYSA-N	1.37066e-05	1.31495e-05	1.28167e-05	1.32167e-05	1.33561e-05	8.40377e-06	5.0533e-06	1.5148e-05	1.19105e-05	1.13289e-05	1.1809e-05	1.02301e-05	1.60735e-05	1.04965e-05	1.10924e-05	1.14961e-05	2.01742e-05	1.80649e-05	1.68595e-05	2.19296e-05	1.83112e-05	1.54728e-05	1.1384	0.0403548	0.502218	1.31025	0.389847
591	5-(3-Chlorophenyl)-5-methylimidazolidine-2,4-dione	2.71	level2			223.028	102.9	NEG	C10H9ClN2O2		6946-01-6		Organoheterocyclic compounds	Azolidines	氮杂环戊烷	Imidazolidines	CDAMVXKHZACAKQ-UHFFFAOYSA-N	1.36515e-05	2.04112e-05	2.12769e-05	1.31521e-05	1.69538e-05	1.36085e-05	1.88591e-05	2.65869e-05	1.25943e-05	2.26566e-05	1.79751e-05	1.15178e-05	7.47724e-06	9.10335e-06	1.27404e-05	4.57326e-06	5.65993e-06	1.42357e-05	2.56284e-05	2.17206e-05	1.22051e-05	1.24862e-05	1.78497	0.0497111	0.517916	0.694638	-0.525667
642	Cefuroxime	2.7	level2			423.063	69	NEG	C16H16N4O8S		55268-75-2		Organoheterocyclic compounds	Lactams	内酰胺	Beta lactams	JFPVXVDWJQMJEE-SWWZKJRFSA-N	9.32992e-09	1.04889e-08	1.20023e-07	9.81895e-09	1.11725e-08	9.94344e-09	7.63886e-09	1.09526e-08	1.08966e-08	1.10319e-08	2.11296e-08	0.00813089	1.11574e-08	0.0262131	0.0325101	9.07057e-09	1.03972e-08	0.00592968	1.13663e-08	1.104e-08	0.0265312	0.00993149	2.14478	0.0410067	0.502218	470027	18.8424
643	Propofol .beta.-D-glucuronide	2.7	level2			353.161	65.6	NEG	C18H26O7	HMDB0060933	114991-26-3		Organic oxygen compounds	Organooxygen compounds	有机氧化合物	Carbohydrates and carbohydrate conjugates	JZSJIASBMOIIKI-RUKPJNHUSA-N	7.50005e-06	2.05361e-05	7.39272e-07	2.02933e-06	3.60679e-05	0.000457211	0.000102334	0.000249158	5.26215e-06	0.000154514	0.000103535	8.45126e-05	0.000696975	0.000390749	0.000210781	0.00121934	0.000551023	2.92961e-06	0.00107774	0.00158124	0.00157052	0.000738581	1.6862	0.00801024	0.319178	7.13363	2.83464
648	5-Hydroxy-2-(hydroxymethyl)pyridine	2.7	level2			124.041	41.8	NEG	C6H7NO2		40222-77-3		Organoheterocyclic compounds	Pyridines and derivatives	吡啶及衍生物	Hydroxypyridines	NESFDGDRYVANBC-UHFFFAOYSA-N	3.21153e-05	3.81494e-05	5.16454e-05	4.87377e-05	4.10582e-05	2.98498e-05	1.42905e-05	3.53716e-05	3.61822e-05	3.37644e-05	3.61165e-05	4.65551e-05	4.13033e-05	5.32135e-05	4.21997e-05	2.96644e-05	4.7427e-05	4.58066e-05	3.83764e-05	5.08292e-05	5.63571e-05	4.51732e-05	1.39261	0.0399969	0.502218	1.25077	0.322812
654	1-Hexadecyl-2-(5Z,8Z,11Z,14Z-eicosatetraenoyl)-sn-glycero-3-phosphocholine	2.7	level2			768.592	35.1	POS	C44H82NO7P		86288-11-1		Lipids and lipid-like molecules	Glycerophospholipids	甘油磷脂类	Glycerophosphocholines	DUUSFCFZBREELS-LXDDVLOTSA-N	0.00142026	0.00143087	0.0009294	0.000736864	0.000633946	0.00152405	0.000750957	0.00114757	0.00129892	0.00137604	0.00112489	0.00054002	0.000950634	0.00079064	0.000837626	0.000783311	0.000853609	0.00105892	0.000962409	0.000784275	0.000632712	0.000819416	1.82284	0.0212789	0.444539	0.728442	-0.457114
659	5-Nitro-2-(1,3-thiazol-4-yl)-1H-1,3-benzodiazole	2.7	level2			245.013	13.6	NEG	C10H6N4O2S		3575-05-1		Organoheterocyclic compounds	Benzimidazoles	苯并咪唑类	Benzimidazoles	LPEUFGNVMRMLRM-UHFFFAOYSA-N	0.000228862	3.12443e-05	0.000825297	7.24624e-05	9.96027e-06	0.000302033	0.000763892	2.10249e-05	0.000269384	0.00048714	0.00030113	7.49244e-05	1.2911e-05	8.77884e-05	7.00831e-05	3.17865e-05	4.34314e-05	3.56983e-05	1.55334e-05	6.59281e-05	0.000142381	5.80465e-05	1.08389	0.0315421	0.484203	0.192762	-2.3751
682	N-Oleoyl-D-erythro-sphingosylphosphorylcholine	2.69	level2			729.593	102.1	POS	C41H81N2O6P	HMDB0012101	108392-10-5		Lipids and lipid-like molecules	Sphingolipids	鞘脂类	Phosphosphingolipids	NBEADXWAAWCCDG-QDDWGVBQSA-N	0.00246178	0.00281123	0.00214123	0.00302643	0.00224477	0.00339529	0.00371511	0.00344554	0.00322322	0.00262033	0.00290849	0.00142723	0.00169694	0.00221524	0.00222416	0.0024079	0.00189099	0.0018147	0.00219657	0.00211749	0.00156383	0.0019555	2.40298	0.000146516	0.0941156	0.672342	-0.572732
709	5,5-Dimethylimidazolidine-2,4-dione	2.68	level2			129.066	213	POS	C5H8N2O2		77-71-4		Organoheterocyclic compounds	Azolidines	氮杂环戊烷	Imidazolidines	YIROYDNZEPTFOL-UHFFFAOYSA-N	0.000216999	0.000522745	9.64477e-05	0.000118215	0.000141766	0.000119942	0.000143272	0.0001515	0.00010607	7.9129e-05	0.000169609	6.112e-05	0.000304327	0.000403659	0.000452876	0.000291932	0.000469478	0.000565705	0.000289277	0.000171594	0.000130275	0.000314024	1.32044	0.0405621	0.502218	1.85146	0.888667
726	N-Acetyl-D-galactosamine 4-sulfate	2.68	level2			300.04	98.8	NEG	C8H15NO9S		45233-43-0		Organic oxygen compounds	Organooxygen compounds	有机氧化合物	Carbohydrates and carbohydrate conjugates	RKFMAQNDSSSRTH-OSMVPFSASA-N	6.72345e-05	8.62407e-05	7.71422e-05	7.44355e-05	8.36919e-05	4.99323e-05	3.58172e-05	7.8538e-05	0.000106673	7.20476e-05	7.31753e-05	5.98883e-05	0.000108454	0.000148481	0.00014251	8.7977e-05	0.000125877	0.000121373	9.83447e-05	0.000132596	0.000157043	0.000118254	2.24711	0.00086862	0.152877	1.61604	0.692466
729	3-(4-Chlorophenyl)-1H-pyrazole	2.68	level2			177.023	61.5	NEG	C9H7ClN2		59843-58-2		Organoheterocyclic compounds	Azoles	吡咯类	Pyrazoles	HLCXWJKNVWWWOF-UHFFFAOYSA-N	3.88434e-05	2.00609e-05	3.25081e-05	3.37489e-05	4.03574e-05	2.8224e-05	3.6576e-05	1.29828e-05	3.51379e-05	4.12201e-05	3.19659e-05	4.15765e-05	5.05259e-05	2.22876e-05	6.63425e-05	2.30068e-05	5.70714e-05	3.81788e-05	4.67118e-05	6.13292e-05	6.40599e-05	4.7109e-05	1.42325	0.0177631	0.421283	1.47373	0.559469
733	1-[(Dimethylamino)carbonyl]-3-piperidinecarboxylic acid	2.68	level2			199.109	36.1	NEG	C9H16N2O3		702670-21-1		Organoheterocyclic compounds	Piperidines	哌啶	Piperidinecarboxylic acids and derivatives	BKBIGCHIMUUAID-UHFFFAOYSA-N	6.12909e-06	6.51992e-06	1.32942e-05	5.1702e-06	5.14753e-06	3.86946e-06	7.63886e-09	5.88343e-06	7.77475e-06	5.97535e-06	5.97716e-06	5.29894e-06	5.96466e-06	1.64135e-05	1.49197e-05	4.88822e-06	1.42401e-05	9.13782e-06	6.62108e-06	2.02134e-05	9.956e-06	1.07653e-05	1.06004	0.0271882	0.473967	1.80108	0.848863
734	1-O-Hexadecyl-2-O-(4Z,7Z,10Z,13Z,16Z,19Z-docosahexaenoyl)-sn-glyceryl-3-phosphorylcholine	2.68	level2			792.593	34.5	POS	C46H82NO7P	HMDB0013409	132213-85-5		Lipids and lipid-like molecules	Glycerophospholipids	甘油磷脂类	Glycerophosphocholines	QQQQNYAHSSIZBU-HIQXTUQZSA-N	0.000605859	0.000660849	0.000635753	0.000592849	0.000544849	0.000765218	0.000317795	0.000579768	0.000603396	0.000584564	0.00058909	0.000387064	0.000405259	0.000534229	0.000562311	0.000391897	0.000541956	0.000448972	0.000544406	0.000378469	0.000352279	0.000454684	1.91462	0.00697159	0.308503	0.771842	-0.373623
772	4-Hydroxy-6-(4-methoxyphenyl)-2-sulfanyl-5-pyrimidinecarbonitrile	2.67	level2			260.05	69.3	POS	C12H9N3O2S		70638-54-9		Organoheterocyclic compounds	Diazines	二氮杂苯	Pyrimidines and pyrimidine derivatives	PXEWDUZAXRERFW-UHFFFAOYSA-N	2.10844e-07	4.21948e-07	3.1682e-07	2.87937e-07	3.44313e-07	1.00009e-06	6.01624e-07	6.42892e-07	3.13749e-07	5.77606e-07	4.71782e-07	1.11222e-05	7.53516e-07	4.12253e-05	6.79097e-05	4.12002e-07	3.57735e-07	1.27621e-05	4.68745e-07	4.29507e-07	4.84214e-05	1.83862e-05	2.14538	0.0486793	0.514361	38.9718	5.28436
773	5-(2-Furyl)-4H-1,2,4-triazol-3-amine	2.67	level2			151.062	58.9	POS	C6H6N4O		3663-61-4		Organoheterocyclic compounds	Azoles	吡咯类	Triazoles	PXCDIRKSCUAMKA-UHFFFAOYSA-N	2.38573e-05	2.1327e-05	2.02628e-05	1.81754e-05	2.04313e-05	2.3585e-05	1.90537e-05	1.9802e-05	2.2534e-05	2.83973e-05	2.17426e-05	1.70935e-05	3.75891e-05	2.99589e-05	2.90888e-05	2.30901e-05	3.00303e-05	4.38732e-05	2.503e-05	3.24184e-05	2.72635e-05	2.95436e-05	1.64053	0.00990143	0.348951	1.35879	0.442322
789	Midazolam	2.67	level2			326.087	19.4	POS	C18H13ClFN3	HMDB0014821	59467-70-8	C07524	Organoheterocyclic compounds	Benzodiazepines	苯二氮卓类	1,4-benzodiazepines	DDLIGBOFAVUZHB-UHFFFAOYSA-N	4.40629e-05	8.28217e-05	4.33553e-05	6.74694e-05	0.000122422	0.000139527	2.04121e-05	0.000112482	1.81594e-05	5.17171e-05	7.02428e-05	2.7511e-05	9.44654e-05	2.06145e-07	3.30159e-07	7.98441e-05	7.91179e-09	8.14079e-09	4.46147e-05	2.51562e-05	4.68801e-06	2.76832e-05	1.83434	0.0254367	0.469522	0.394107	-1.34334
817	N-Lauroyl-D-erythro-sphingosylphosphorylcholine	2.66	level2			647.516	109.3	POS	C35H71N2O6P	HMDB0012096	474923-21-2	C00550	Lipids and lipid-like molecules	Sphingolipids	鞘脂类	Phosphosphingolipids	HZCLJRFPXMKWHR-FEBLJDHQSA-N	5.28905e-05	5.12083e-05	5.51982e-05	8.99219e-05	3.21111e-05	5.98309e-05	0.000114526	7.1609e-05	3.65753e-05	8.66746e-05	6.50545e-05	2.89451e-05	2.01055e-05	5.58916e-05	6.1995e-05	2.84672e-05	6.10339e-05	4.2185e-05	4.67248e-05	3.02531e-05	2.64161e-05	4.02017e-05	1.73418	0.0173372	0.418398	0.61797	-0.694392
820	4-(2-Amino-1,3-thiazol-4-yl)-1,3-benzenediol	2.66	level2			207.024	100.2	NEG	C9H8N2O2S		90850-44-5		Benzenoids	Phenols	酚类	Benzenediols	JWBRZKPADMMQTN-UHFFFAOYSA-N	9.32992e-09	1.95185e-05	1.05543e-08	9.81895e-09	1.17719e-07	9.94344e-09	0.000176278	1.09526e-08	1.08966e-08	7.40421e-07	1.96716e-05	0.000269614	1.08294e-07	0.000815302	0.000710288	0.00137705	0.00144131	0.000127023	1.13663e-08	0.00110969	0.000458138	0.000630853	2.42777	0.00636204	0.29799	32.0692	5.00312
829	5,7,2'-Trihydroxyflavone	2.66	level2			271.062	13.3	POS	C15H10O5		73046-40-9		Phenylpropanoids and polyketides	Flavonoids	黄酮类	Flavones	OFYPDAKTVZXXPC-UHFFFAOYSA-N	2.96547e-06	2.89294e-07	3.96575e-07	7.65047e-07	3.49411e-07	4.97352e-07	6.68433e-07	9.08877e-07	5.48674e-07	4.77934e-07	7.86707e-07	1.89522e-06	8.77358e-06	3.66332e-07	5.08002e-07	2.20034e-06	1.10382e-05	6.2957e-06	3.02645e-06	1.26844e-06	1.96845e-06	3.73407e-06	1.59298	0.0334735	0.487353	4.74646	2.24685
839	Oxododecanoylcarnitine (Car(12:1-O))	2.66	level2			340.25	110	POS	C19H35NO5								BMGOQTXCHZIRER-ZHACJKMWSA-N	4.50595e-05	6.28543e-05	4.15481e-05	4.6867e-05	5.93323e-05	9.94797e-09	2.22172e-05	2.68975e-05	3.9141e-05	5.5885e-05	3.99812e-05	4.21115e-05	5.32185e-05	6.81455e-05	7.36454e-05	7.72733e-05	6.25562e-05	9.09564e-05	3.17961e-05	5.54739e-05	3.34183e-05	5.88595e-05	1.32515	0.0421386	0.502218	1.47218	0.557954
844	1,3-Oxazinan-2-imine	2.65	level2			101.071	219.2	POS	C4H8N2O		1848-68-6		Organic acids and derivatives	Carboximidic acids and derivatives	碳酰亚胺酸及衍生物	Carboximidic acids	VPVZSRIIAONGMU-UHFFFAOYSA-N	4.35194e-05	4.5497e-05	4.85317e-05	4.31076e-05	4.8679e-05	9.88141e-06	2.42403e-05	4.90561e-05	4.37637e-05	4.4849e-05	4.01125e-05	4.05806e-05	6.60447e-05	5.33037e-05	4.98315e-05	5.60163e-05	6.18948e-05	5.73545e-05	5.72697e-05	5.59217e-05	5.50044e-05	5.53222e-05	1.77943	0.0038473	0.249259	1.37918	0.463806
861	{[3-Ethoxy-2-(ethoxycarbonyl)-3-oxo-1-propenyl]amino}acetic acid	2.65	level2			244.083	108.1	NEG	C10H15NO6		54132-81-9		Organic acids and derivatives	Carboxylic acids and derivatives	羧酸及衍生物	Amino acids, peptides, and analogues	VHDKFEVVWUENKR-UHFFFAOYSA-N	1.187e-05	1.23322e-05	8.84941e-06	1.23693e-05	2.41288e-05	2.46729e-05	1.47097e-05	9.79336e-06	1.32019e-05	1.67812e-05	1.48709e-05	1.9454e-05	2.29412e-05	1.83689e-05	2.6804e-05	1.72941e-05	1.43225e-05	1.60919e-05	2.55154e-05	2.45673e-05	1.25688e-05	1.97928e-05	1.12141	0.0493428	0.515623	1.33098	0.412487
885	1-Behenoyl-2-hydroxy-sn-glycero-3-phosphocholine	2.64	level2			580.437	110	POS	C30H62NO7P	HMDB0010398	125146-65-8	C04230	Lipids and lipid-like molecules	Glycerophospholipids	甘油磷脂类	Glycerophosphocholines	UIINDYGXBHJQHX-GDLZYMKVSA-N	2.17262e-05	1.68953e-05	1.58164e-05	2.68401e-05	1.44606e-05	1.13008e-05	3.00967e-05	1.21577e-05	1.25678e-05	1.2881e-05	1.74743e-05	1.57049e-05	8.51603e-06	8.61125e-06	1.11453e-05	1.03047e-05	1.12744e-05	9.94896e-06	1.31653e-05	1.23339e-05	8.35886e-06	1.09363e-05	2.02301	0.0126167	0.379677	0.625854	-0.676103
887	6-Thioinosine	2.64	level2			283.052	73.6	NEG	C10H12N4O4S		574-25-4		Nucleosides, nucleotides, and analogues	Purine nucleosides	嘌呤核苷类	Purine nucleosides	NKGPJODWTZCHGF-DEGSGYPDSA-N	0.000188465	0.000147774	0.000117792	0.000139591	0.00014425	8.73864e-07	0.000106041	0.000153855	0.000158781	0.000141018	0.000129844	0.000161172	0.000222754	0.000335843	0.00033758	0.000143284	0.000263716	0.000269586	0.000211989	0.000238222	0.00034041	0.000252456	1.75287	0.00030816	0.121342	1.9443	0.95925
888	N-Cyclohexyl-N-methyl-6-sulfanyl-3-pyridinesulfonamide	2.64	level2			285.072	69.6	NEG	C12H18N2O2S2		852840-57-4		Organoheterocyclic compounds	Pyridines and derivatives	吡啶及衍生物	Pyridinesulfonamides	JRKBHWGLTCWZBI-UHFFFAOYSA-N	7.17417e-06	4.4041e-06	2.88812e-06	4.56762e-06	5.36341e-06	6.77696e-08	2.36784e-06	5.1759e-06	3.98086e-06	3.99475e-06	3.99845e-06	0.000136492	6.76686e-06	0.000505458	0.00044533	3.8772e-06	8.06431e-06	9.30224e-05	6.71947e-06	7.93952e-06	0.000455466	0.000166914	2.47747	0.0390434	0.502218	41.7445	5.38352
901	Lys-Leu	2.63	level2			260.198	295.6	POS	C12H25N3O3	HMDB0028955	7369-79-1		Organic acids and derivatives	Carboxylic acids and derivatives	羧酸及衍生物	Amino acids, peptides, and analogues	ATIPDCIQTUXABX-UWVGGRQHSA-N	6.99334e-06	5.38331e-06	4.46201e-06	4.55678e-06	5.16735e-06	4.63177e-06	4.72532e-06	4.8846e-06	4.95192e-06	5.08359e-06	5.084e-06	4.31295e-06	7.54518e-06	7.89062e-06	8.64887e-06	6.76618e-06	8.0366e-06	1.07678e-05	6.38008e-06	6.44388e-06	8.4889e-06	7.5281e-06	2.30003	0.00131943	0.173227	1.48074	0.566323
902	2-(4-Amino-2-nitroanilino)ethanol	2.63	level2			198.086	229.3	POS	C8H11N3O3		2871-01-4		Benzenoids	Benzene and substituted derivatives	苯和取代衍生物	Nitrobenzenes	GZGZVOLBULPDFD-UHFFFAOYSA-N	0.000101636	8.34431e-05	9.83354e-05	7.09678e-05	0.000123418	0.000167874	3.41726e-05	0.000103665	9.16332e-05	9.06148e-05	9.6576e-05	8.59902e-05	0.000175207	0.000113899	0.000120932	0.000108754	0.000178286	0.000127435	0.000108841	0.000172067	0.000127322	0.000131873	1.24707	0.0291755	0.479693	1.36549	0.449417
911	(2-{[3-hydroxy-2-tetradecanamidooctadec-4-en-1-yl phosphonato]oxy}ethyl)trimethylazanium	2.63	level2			733.552	107.4	NEG	C37H75N2O6P	HMDB0012097	121999-55-1		Lipids and lipid-like molecules	Sphingolipids	鞘脂类	Phosphosphingolipids	KYICBZWZQPCUMO-PSALXKTOSA-N	0.000490096	0.000514598	0.00051074	0.000598115	0.000328743	0.000373639	0.00100686	0.000402219	0.000350696	0.000397073	0.000497278	0.000298459	0.000199473	0.000284762	0.000277483	0.000207066	0.000276124	0.000294737	0.000332642	0.000291877	0.000234103	0.000269673	2.41446	0.00545618	0.277741	0.542297	-0.882844
938	Thr-His	2.62	level2			255.109	129.3	NEG	C10H16N4O4		55831-93-1						WXVIGTAUZBUDPZ-LPBLVHEISA-N	2.00417e-07	7.7343e-07	4.48294e-07	4.11187e-07	1.67515e-06	2.08056e-06	7.88353e-07	1.15836e-06	8.31773e-07	1.09151e-06	9.45904e-07	3.8402e-06	1.22503e-06	2.97439e-06	2.31615e-06	4.60023e-06	1.69512e-06	1.24368e-06	1.11668e-06	9.62839e-07	1.63554e-07	2.01379e-06	1.08715	0.0460108	0.508641	2.12896	1.09015
952	Hexenoylcarnitine (Car(6:1))	2.62	level2			258.171	141.5	POS	C13H23NO4	HMDB0013161			Lipids and lipid-like molecules	Fatty Acyls	脂肪酰类	Fatty acid esters	JUAQYRSUSCWTQK-BQYQJAHWSA-N	1.39543e-05	1.79278e-05	2.6335e-05	1.80666e-05	4.29752e-05	7.38066e-07	8.80771e-06	1.31858e-05	1.6772e-05	2.4395e-05	1.83157e-05	3.16012e-05	3.18649e-05	4.24821e-05	4.38854e-05	3.64448e-05	6.88526e-05	3.54378e-05	1.76677e-05	1.33603e-05	1.40209e-05	3.35618e-05	1.73528	0.0277528	0.473967	1.8324	0.873734
954	Tetradecenedioylcarnitine (Car(14:1-O2))	2.62	level2			382.261	129.5	POS	C21H37NO6	HMDB0241367							SBSDLGJYKDSSEI-FYWRMAATSA-N	2.71918e-06	3.36572e-06	5.59511e-06	6.58434e-06	8.85405e-06	9.94797e-09	1.82152e-06	2.0779e-06	2.08933e-06	3.77282e-06	3.68899e-06	6.28199e-06	3.29195e-06	1.04074e-05	1.10946e-05	6.57928e-06	4.33093e-06	6.73151e-06	4.7184e-06	4.94923e-06	5.19858e-06	6.35839e-06	1.60538	0.0331429	0.486779	1.72361	0.785435
958	Argininic_acid	2.61	level2			176.104	228.9	POS	C6H13N3O3	HMDB0003148	157-07-3		Organic acids and derivatives	Carboxylic acids and derivatives	羧酸及衍生物	Amino acids, peptides, and analogues	BMFMQGXDDJALKQ-BYPYZUCNSA-N	0.000157963	0.000132695	0.000151057	0.000113732	0.000178756	0.000215526	8.18584e-05	0.000155086	0.000140932	0.000138179	0.000146578	0.000126098	0.000261126	0.000171197	0.000182257	0.000151463	0.000258855	0.000182884	0.00015902	0.000235945	0.000188266	0.000191711	1.32206	0.024558	0.46536	1.30791	0.387261
966	4-(1,3-Dioxo-1,3-dihydro-2H-isoindol-2-yl)-2-hydroxybenzoic acid	2.61	level2			282.04	68.3	NEG	C15H9NO5		36467-52-4		Organoheterocyclic compounds	Isoindoles and derivatives	异吲哚和衍生物	Isoindolines	JOSOUQLGXHXQDR-UHFFFAOYSA-N	0.000177038	0.000135789	8.19654e-05	0.000126496	0.000176397	0.000162986	6.91601e-05	0.000135551	0.000152469	0.000148697	0.000136655	0.00017947	0.000166437	0.000189949	0.000182602	0.000125323	0.00018247	0.000190994	0.000175084	0.000157072	0.00027644	0.000182584	1.70056	0.0132277	0.387523	1.3361	0.418024
968	1H-Pyrazolo[3,4-d]pyrimidine-3,4-diamine, N3-(4-fluorophenyl)-	2.61	level2			245.097	46.8	POS	C11H9FN6		522629-08-9		Organoheterocyclic compounds	Pyrazolopyrimidines	吡唑并嘧啶	Pyrazolo[3,4-d]pyrimidines	UQPMANVRZYYQMD-UHFFFAOYSA-N	7.64772e-06	8.86376e-06	6.9788e-06	6.65931e-06	6.25184e-06	9.05355e-06	3.95578e-06	7.20144e-06	8.35882e-06	6.94706e-06	7.19181e-06	5.35905e-06	1.19145e-05	8.38934e-06	9.23138e-06	7.17444e-06	1.13506e-05	1.16452e-05	8.68418e-06	1.0515e-05	1.06986e-05	9.49623e-06	1.37433	0.011527	0.370763	1.32042	0.401
984	2-(4-Morpholinyl)-4H-pyrimido[2,1-a]isoquinolin-4-one	2.6	level2			282.121	169.8	POS	C16H15N3O2		168425-64-7		Organoheterocyclic compounds	Pyridopyrimidines	吡啶并嘧啶	Pyridopyrimidines	BVRDQVRQVGRNHG-UHFFFAOYSA-N	0.000146555	0.000122472	0.000141592	0.000134965	0.000156882	2.23513e-06	8.80299e-05	0.000137991	0.000141951	0.000176625	0.00012493	0.000116871	0.000205452	0.000152499	0.000156458	0.000147852	0.000214432	0.000202748	0.000157038	0.000173946	0.000200922	0.000172822	1.41796	0.0181821	0.425814	1.38335	0.468168
1016	Oxotetradecenoylcarnitine (Car(14:2-O))	2.59	level2			384.277	127.8	POS	C21H37NO5								NDFRCPCJVUFHCK-LDHFCIDVSA-N	1.0307e-05	1.27519e-05	1.08602e-05	9.77688e-06	1.43506e-05	8.63987e-08	8.05037e-06	5.37848e-06	8.03287e-06	1.01627e-05	8.97574e-06	8.57123e-06	9.95147e-06	1.4194e-05	1.51511e-05	2.02283e-05	1.65986e-05	2.0777e-05	7.97731e-06	1.09267e-05	8.44811e-06	1.32824e-05	1.43357	0.0435895	0.503223	1.47981	0.565412
1021	1-Allyl-6-hydroxy-2,4(1H,3H)-pyrimidinedione	2.58	level2			169.059	219.1	POS	C7H8N2O3		3685-62-9		Organoheterocyclic compounds	Diazines	二氮杂苯	Pyrimidines and pyrimidine derivatives	FPCPHLUYAHCAKD-UHFFFAOYSA-N	0.00034163	0.000279641	0.000384952	0.000363217	0.000330981	7.17317e-06	9.08846e-05	0.000311446	0.000320206	0.000323078	0.000275321	0.000292875	0.000599282	0.000340668	0.000366354	0.000454333	0.000447131	0.000449558	0.000441379	0.000441826	0.000362753	0.000419616	1.52248	0.00710015	0.308673	1.5241	0.607955
1025	4-Chloro-5,7-diphenyl-7H-pyrrolo[2,3-d]pyrimidine	2.58	level2			306.082	156	POS	C18H12ClN3		287177-10-0		Organoheterocyclic compounds	Pyrroles	吡咯	Substituted pyrroles	INLZGZMAUAHURP-UHFFFAOYSA-N	1.98914e-06	1.72939e-06	1.75165e-06	7.85947e-06	4.29566e-06	7.38024e-07	9.20864e-07	4.14504e-06	8.26627e-06	4.48787e-07	3.21443e-06	4.89954e-06	1.04325e-05	4.38605e-06	3.83768e-06	6.69098e-06	1.10944e-05	7.68998e-06	2.15969e-05	3.28613e-06	1.5289e-05	8.92032e-06	1.95671	0.0159762	0.412859	2.77509	1.47253
1042	5,10-Dihydro-10-phenophosphazinol 10-oxide	2.57	level2			230.04	220	NEG	C12H10NO2P		472-43-5		Benzenoids	Benzenoids	苯环型化合物	Benzenoids	FKCVBHGCEUDJJS-UHFFFAOYSA-N	0.000315756	0.000260185	0.000328009	0.000334094	0.000304106	9.72845e-07	0.000173299	0.00027202	0.000319458	0.000264685	0.000257258	0.000325348	0.000431355	0.00028979	0.000283655	0.000321567	0.000390308	0.000379012	0.000373535	0.000362251	0.00028608	0.00034429	1.28348	0.030676	0.482788	1.3383	0.420407
1043	Psoralidin	2.57	level2			335.096	219.9	NEG	C20H16O5	HMDB0034050	18642-23-4	C10523	Phenylpropanoids and polyketides	Isoflavonoids	异黄酮类	Coumestans	YABIJLLNNFURIJ-UHFFFAOYSA-N	8.34961e-06	6.82223e-06	8.90526e-06	9.32227e-06	7.3274e-06	9.94344e-09	3.81926e-06	6.48286e-06	7.78471e-06	6.11605e-06	6.49396e-06	9.52094e-06	1.35804e-05	8.11274e-06	7.89465e-06	8.95247e-06	1.10222e-05	1.03272e-05	1.01654e-05	1.08772e-05	8.47678e-06	9.893e-06	1.38157	0.00396259	0.251139	1.52341	0.607309
1046	Glufosinate	2.57	level2			182.059	161.4	POS	C5H12NO4P	HMDB0252799	51276-47-2	C05042	Organic acids and derivatives	Carboxylic acids and derivatives	羧酸及衍生物	Amino acids, peptides, and analogues	IAJOBQBIJHVGMQ-UHFFFAOYSA-N	6.71792e-06	4.28431e-06	3.37282e-05	5.87123e-05	5.04569e-05	8.73584e-06	2.32399e-05	6.49242e-05	4.13845e-06	6.84119e-06	2.61779e-05	3.39924e-06	9.0892e-05	1.94465e-05	1.80813e-05	4.19984e-05	8.06366e-05	0.00013003	8.34836e-05	0.000175981	4.45955e-05	6.88544e-05	1.0211	0.0420364	0.502218	2.63025	1.3952
1049	Trenbolone	2.57	level2			271.166	114.8	POS	C18H22O2		10161-33-8		Lipids and lipid-like molecules	Steroids and steroid derivatives	甾类和甾类衍生物	Estrane steroids	MEHHPFQKXOUFFV-OWSLCNJRSA-N	1.66753e-05	1.36561e-05	2.10548e-05	1.41707e-05	5.41995e-05	3.64347e-05	6.24276e-06	1.46041e-05	6.11111e-06	2.62745e-05	2.09424e-05	3.27861e-05	3.77201e-05	4.44771e-05	4.6603e-05	4.21785e-05	4.42565e-05	5.40538e-05	9.12227e-06	3.5567e-05	1.78044e-05	3.64569e-05	1.46238	0.0254463	0.469522	1.74082	0.799767
1052	3-Nitrophenylhydrazine	2.57	level2			154.062	68.2	POS	C6H7N3O2	HMDB0245950	619-27-2		Benzenoids	Benzene and substituted derivatives	苯和取代衍生物	Nitrobenzenes	JFILLLZWNHOVHV-UHFFFAOYSA-N	1.9782e-05	1.17363e-05	1.10216e-05	1.09435e-05	1.44891e-05	8.49435e-07	7.87175e-06	1.8459e-05	1.29333e-05	1.35761e-05	1.21662e-05	1.18103e-05	1.86233e-05	2.31707e-05	2.16935e-05	1.48493e-05	2.29005e-05	2.23865e-05	2.25563e-05	2.62074e-05	3.10562e-05	2.15254e-05	1.92644	0.00107897	0.163791	1.76928	0.823159
1068	2-Hydroxy-4-methoxynicotinonitrile	2.56	level2			151.048	219	POS	C7H6N2O2		21642-98-8		Organoheterocyclic compounds	Pyridines and derivatives	吡啶及衍生物	3-pyridinecarbonitriles	MWGIDWPSRDMIQN-UHFFFAOYSA-N	2.75379e-05	2.30461e-05	2.99756e-05	2.81295e-05	2.67162e-05	5.55636e-07	6.77161e-06	2.46708e-05	2.59581e-05	2.60406e-05	2.19402e-05	2.32073e-05	4.84201e-05	2.73828e-05	2.96971e-05	3.58565e-05	3.64564e-05	3.64023e-05	3.53308e-05	3.57926e-05	2.88765e-05	3.37422e-05	1.52978	0.00640832	0.298481	1.53792	0.620979
1075	Pterostilbene	2.56	level2			257.114	69.5	POS	C16H16O3		537-42-8		Phenylpropanoids and polyketides	Stilbenes	芪类化合物	Stilbenes	VLEUZFDZJKSGMX-ONEGZZNKSA-N	4.1225e-05	4.81554e-05	4.38614e-05	3.92027e-05	4.2682e-05	3.4064e-05	3.21447e-05	5.15472e-05	4.55426e-05	4.30788e-05	4.21504e-05	3.12634e-05	6.71848e-05	8.01426e-05	8.51354e-05	5.40979e-05	6.2866e-05	7.43472e-05	4.79434e-05	5.30296e-05	8.26045e-05	6.38615e-05	2.277	0.00324337	0.234006	1.51509	0.5994
1076	6-[3-(Trifluoromethyl)anilino]-3-pyridinesulfonamide	2.56	level2			318.055	68.9	POS	C12H10F3N3O2S		37105-07-0		Organoheterocyclic compounds	Pyridines and derivatives	吡啶及衍生物	Pyridinesulfonamides	ZUUFZCASOATXJR-UHFFFAOYSA-N	4.15415e-08	8.93462e-07	7.44279e-09	4.61701e-08	2.95438e-07	4.33804e-07	4.66883e-07	1.40937e-07	7.09462e-09	1.69836e-07	2.50261e-07	2.0486e-05	4.89247e-07	7.24382e-05	9.07639e-05	1.18701e-07	7.55931e-08	2.02858e-05	7.03954e-08	9.22701e-07	8.12919e-05	2.86943e-05	2.07431	0.0402157	0.502218	114.657	6.84119
1084	4-Amino-2-(1,3-benzothiazol-2-yl)phenol	2.55	level2			241.041	104.1	NEG	C13H10N2OS		30616-38-7		Organoheterocyclic compounds	Benzothiazoles	苯并噻唑类	Benzothiazoles	UBRCBHVOYDSGKZ-UHFFFAOYSA-N	6.27739e-06	9.14765e-06	1.02838e-05	3.94657e-06	1.13779e-05	1.02563e-05	1.01396e-06	1.60618e-05	1.11341e-05	1.7406e-06	8.124e-06	1.23387e-05	2.14391e-05	9.04454e-06	8.71773e-06	9.26248e-06	9.9843e-06	1.57233e-05	1.50873e-05	9.55121e-06	1.39331e-05	1.25082e-05	1.2972	0.0407262	0.502218	1.53966	0.622611
1092	Gln-Glu	2.54	level2			274.106	248.8	NEG	C10H17N3O6		88830-90-4		Organic acids and derivatives	Carboxylic acids and derivatives	羧酸及衍生物	Amino acids, peptides, and analogues	OWOFCNWTMWOOJJ-RITPCOANSA-N	3.20723e-06	4.82839e-06	4.89496e-06	5.42167e-06	4.43239e-06	2.2237e-07	1.88482e-07	4.36799e-06	5.4273e-06	4.14458e-06	3.71354e-06	4.92115e-06	7.6329e-06	4.6602e-06	4.63349e-06	5.15221e-06	6.54863e-06	6.55882e-06	7.08249e-06	6.65065e-06	5.50198e-06	5.93425e-06	1.49572	0.0057059	0.282041	1.59801	0.676272
1098	3-Methylcyclohexanethiol	2.54	level2			131.09	161.3	POS	C7H14S	HMDB0031537	38699-50-2		Organosulfur compounds	Thiols	硫醇类	Alkylthiols	PWHHTYJQSMSOEC-UHFFFAOYSA-N	1.02904e-05	8.1106e-06	2.18477e-05	2.72637e-05	2.22101e-05	1.07946e-05	6.52282e-06	3.28296e-05	2.55134e-05	1.45883e-05	1.79971e-05	1.15995e-05	9.92566e-06	2.69954e-05	2.71432e-05	4.7413e-05	4.13029e-05	2.91065e-05	4.10829e-05	3.22182e-05	1.88304e-05	2.85618e-05	1.32726	0.0452414	0.507413	1.58702	0.666319
1108	(2-{2-[(3-Methoxyphenyl)amino]-2-oxoethoxy}phenyl)phosphonic acid	2.54	level2			336.067	69.6	NEG	C15H16NO6P		929843-80-1		Benzenoids	Benzene and substituted derivatives	苯和取代衍生物	Aniline and substituted anilines	RAGQGGPMVFHHRB-UHFFFAOYSA-N	8.57557e-08	9.04128e-08	1.05543e-08	9.81895e-09	1.11725e-08	9.94344e-09	1.71367e-06	1.09526e-08	1.08966e-08	1.84213e-07	2.13739e-07	0.00109337	1.11574e-08	0.00301592	0.00437345	9.07057e-09	1.03972e-08	0.000684999	1.13663e-08	1.104e-08	0.0040029	0.00131707	1.91696	0.0442016	0.50408	6162.05	12.5892
1109	Chatenaytrienin_3	2.54	level2			541.505	58.9	POS	C37H64O2	HMDB0031905			Lipids and lipid-like molecules	Fatty Acyls	脂肪酰类	Fatty alcohols	GUVSPYLGMPIRFT-BPAZRZBWSA-N	7.84476e-06	9.42979e-06	2.78479e-06	7.29268e-06	1.68636e-06	3.08156e-07	1.14457e-05	3.17668e-06	2.30455e-06	3.76195e-06	5.00354e-06	1.8181e-06	1.67863e-06	1.06604e-06	2.19254e-06	3.00159e-06	1.07639e-06	4.06793e-06	2.37593e-06	1.23457e-06	1.03898e-06	1.95507e-06	1.116	0.030654	0.482788	0.390738	-1.35573
1123	2-Amino-6-(methylsulfanyl)-3,5-pyridinedicarbonitrile	2.53	level2			191.041	219.1	POS	C8H6N4S		98437-13-9		Organosulfur compounds	Thioethers	硫醚类	Aryl thioethers	MNDACYDFCGIUAF-UHFFFAOYSA-N	0.000246858	0.00021471	0.000270217	0.000252308	0.000277706	3.10328e-06	0.000114927	0.00025387	0.000244473	0.000279697	0.000215787	0.000214958	0.000381669	0.000261242	0.000269821	0.000299085	0.000327013	0.000322364	0.000306291	0.000309877	0.000274583	0.00029669	1.3808	0.0192127	0.432241	1.37492	0.459351
1138	PC(18:1(9Z)/P-16:0)	2.53	level2			744.593	36	POS	C42H82NO7P	HMDB0008126		C00157	Lipids and lipid-like molecules	Glycerophospholipids	甘油磷脂类	Glycerophosphocholines	FQVFGIZCMMQDNV-NQQLFREJSA-N	0.000523866	0.000558611	0.000661154	0.000421557	0.000410783	0.00127295	0.000637197	0.000971615	0.000816911	0.000585418	0.000686006	0.000299254	0.000474061	0.000382361	0.000413922	0.000376853	0.000507982	0.000465763	0.000516224	0.000462546	0.000365625	0.000426459	2.2233	0.0137943	0.391567	0.621655	-0.685814
1150	Oleoyl oxazolopyridine	2.52	level2			385.28	127.8	POS	C24H36N2O2		288862-58-8		Organoheterocyclic compounds	Oxazolopyridines	恶唑并吡啶	Oxazolopyridines	YMLAXVVBJJHSKD-KTKRTIGZSA-N	2.26908e-06	3.10555e-06	2.33323e-06	2.1035e-06	2.9418e-06	6.4087e-07	1.92934e-06	1.05428e-06	1.61687e-06	2.13218e-06	2.01267e-06	1.92213e-06	2.18279e-06	3.40721e-06	3.40523e-06	4.44749e-06	3.65075e-06	4.67597e-06	1.89933e-06	2.48249e-06	1.85823e-06	2.99316e-06	1.69797	0.0295252	0.4806	1.48716	0.572559
1155	N'-Benzoyl-4-nitrobenzohydrazide	2.52	level2			284.068	69.6	NEG	C14H11N3O4		6781-65-3		Benzenoids	Benzene and substituted derivatives	苯和取代衍生物	Nitrobenzenes	MDJVHOUBMQIQCS-UHFFFAOYSA-N	5.76249e-05	3.77407e-05	3.01673e-05	3.70612e-05	4.31907e-05	1.69483e-07	2.49321e-05	4.63799e-05	3.98366e-05	3.60736e-05	3.53176e-05	0.00091099	5.62725e-05	0.0035766	0.00316518	3.78052e-05	6.54039e-05	0.000678617	6.22276e-05	7.19188e-05	0.00333791	0.00119629	2.43523	0.0394869	0.502218	33.8724	5.08204
1165	1-Acetyl-4-piperidinecarboxylic acid	2.51	level2			172.097	164.8	POS	C8H13NO3		25503-90-6		Organoheterocyclic compounds	Piperidines	哌啶	Piperidinecarboxylic acids and derivatives	WFCLWJHOKCQYOQ-UHFFFAOYSA-N	4.64387e-06	4.46989e-06	3.76823e-06	3.84739e-06	7.72066e-06	4.20829e-06	2.23076e-06	7.04697e-06	4.00405e-06	4.7089e-06	4.6649e-06	5.86048e-06	8.89305e-06	7.12875e-06	6.89639e-06	1.01083e-05	9.63104e-06	6.7901e-06	5.12821e-06	7.46819e-06	4.25354e-06	7.21581e-06	1.86876	0.00444178	0.261849	1.54683	0.629314
1170	acetohexamide	2.51	level2			323.102	85.2	NEG	C15H20N2O4S	HMDB0014558	968-81-0	C06806	Organic oxygen compounds	Organooxygen compounds	有机氧化合物	Carbonyl compounds	VGZSUPCWNCWDAN-UHFFFAOYSA-N	8.78946e-06	6.80428e-06	6.15479e-06	9.1128e-06	7.87396e-06	7.20567e-07	5.46533e-06	7.31497e-06	8.90276e-06	5.036e-06	6.61749e-06	5.42438e-06	8.33626e-06	1.4016e-05	1.75705e-05	6.88746e-06	1.01204e-05	1.03444e-05	6.93592e-06	8.77146e-06	1.17325e-05	1.00139e-05	1.79421	0.0265695	0.472274	1.51325	0.597651
1189	Pyrilamine	2.49	level2			286.189	174.4	POS	C17H23N3O	HMDB0015639	91-84-9	C11798	Benzenoids	Benzene and substituted derivatives	苯和取代衍生物	Benzylamines	YECBIJXISLIIDS-UHFFFAOYSA-N	3.71601e-07	1.4156e-07	8.15531e-07	1.81448e-06	1.55123e-06	1.56451e-06	7.70749e-07	1.73132e-06	1.88151e-07	2.38525e-07	9.18767e-07	1.8724e-07	9.30419e-06	2.99261e-06	2.7757e-06	9.13588e-07	3.90947e-06	5.19623e-06	5.20187e-06	8.99007e-06	2.35638e-06	4.18273e-06	1.44589	0.00839598	0.324552	4.55255	2.18668
1197	Ubiquinol_8	2.48	level2			731.608	102.1	POS	C49H78O4	HMDB0001304	56275-39-9	C00390	Lipids and lipid-like molecules	Prenol lipids	异戊烯醇脂类	Quinone and hydroquinone lipids	RNUCUWWMTTWKAH-JLHYYAGUSA-N	0.00308596	0.0040474	0.00275216	0.00328867	0.00306097	0.00349264	0.00412944	0.00358831	0.0027058	0.00318199	0.00333333	0.00162881	0.00208423	0.0025238	0.00257116	0.00248805	0.00207431	0.00253786	0.00233744	0.0023533	0.00194646	0.00225454	2.63438	1.35378e-05	0.0428984	0.676363	-0.56413
1203	N-Allyl-N-(2-bromo-2-propenyl)amine	2.47	level2			176.009	184.1	POS	C6H10BrN		87280-21-5		Organohalogen compounds	Vinyl halides	乙烯基卤化物	Vinyl bromides	KJFUXLJZGWITEH-UHFFFAOYSA-N	3.0112e-05	2.62086e-05	3.56645e-05	1.83235e-05	1.72455e-05	3.33216e-05	2.42496e-06	2.27792e-05	2.87094e-05	3.21877e-05	2.46977e-05	2.5438e-05	5.48827e-05	2.5734e-05	2.791e-05	4.50566e-05	3.58112e-05	2.79669e-05	3.80276e-05	3.41551e-05	3.21458e-05	3.47128e-05	1.04535	0.0326795	0.485595	1.40551	0.491091
1211	Xanthophyll	2.47	level2			568.43	16.4	POS	C40H56O2	HMDB0303013			Lipids and lipid-like molecules	Prenol lipids	异戊烯醇脂类	Tetraterpenoids	KBPHJBAIARWVSC-RTIVXWJOSA-N	4.10438e-05	3.36909e-05	1.85125e-05	3.78159e-05	1.8244e-05	3.12436e-05	1.42573e-05	1.76258e-05	2.10288e-05	1.9537e-05	2.53e-05	1.49287e-05	1.48154e-05	1.61142e-05	1.07153e-05	1.61738e-05	1.98984e-05	1.66211e-05	2.06861e-05	1.18411e-05	5.73382e-06	1.47528e-05	2.30764	0.00804161	0.319178	0.583115	-0.778147
1213	6-Bromo-2-[3-(propan-2-yloxy)phenyl]quinoline-4-carboxylic acid	2.46	level2			386.043	68	POS	C19H16BrNO3		445289-20-3		Organoheterocyclic compounds	Quinolines and derivatives	喹啉及衍生物	Phenylquinolines	YVECGKPYFNVLAC-UHFFFAOYSA-N	6.39607e-09	6.91581e-09	7.44279e-09	6.26906e-09	7.86716e-09	8.38466e-08	5.21376e-09	1.09599e-07	7.09462e-09	3.97693e-08	2.80415e-08	7.26453e-06	8.6032e-09	3.55635e-05	4.59578e-05	7.30727e-09	7.91179e-09	7.24488e-06	8.02973e-09	8.10029e-09	3.84032e-05	1.34474e-05	1.92263	0.049462	0.516218	479.554	8.90555
1221	[1,2,4]Triazolo[1,5-a]pyrimidine-2-carboxylic acid, 1,7-dihydro-5-methyl-7-oxo-, ethyl ester	2.45	level2			221.067	41.7	NEG	C9H10N4O3		171618-87-4		Organoheterocyclic compounds	Triazolopyrimidines	三唑并嘧啶	Triazolopyrimidines	SJSCJJCPAPBJBE-UHFFFAOYSA-N	3.171e-05	5.23818e-05	2.93107e-05	2.52074e-05	3.70698e-05	3.43297e-05	1.42423e-05	6.03005e-05	4.08065e-05	4.11722e-05	3.66531e-05	0.000122785	0.000604918	3.44898e-05	3.57577e-05	0.000105524	0.000203155	0.000212447	0.000132322	0.00013067	0.000185325	0.000176739	2.03282	0.0234286	0.457774	4.82195	2.26962
1239	2,4-Dodecadienamide, N-(p-hydroxyphenethyl)-, (E,E)-	2.43	level2			316.229	66.7	POS	C20H29NO2		24738-53-2		Benzenoids	Phenols	酚类	1-hydroxy-2-unsubstituted benzenoids	VVRNYAJXAUQHEN-BNFZFUHLSA-N	9.12907e-06	1.49172e-05	4.5141e-06	2.11299e-05	1.44267e-05	1.26049e-05	2.80059e-06	1.86807e-05	6.00241e-06	2.36605e-05	1.27866e-05	6.26654e-07	8.6032e-09	6.88672e-09	7.0542e-09	3.90783e-06	1.01225e-05	6.59078e-07	7.63494e-07	5.57609e-07	7.70653e-09	1.66674e-06	2.49067	0.000659153	0.142864	0.130351	-2.93953
1241	7-Hydroxy-6-methoxy-3-methyl-5-(propan-2-ylidene)furo[2,3,4-de]chromen-2(5H)-one	2.43	level2			273.081	13.8	NEG	C15H14O5		2109181-61-3		Phenylpropanoids and polyketides	Coumarins and derivatives	香豆素类及其衍生物	Coumarins and derivatives	ADVIUCNRDIHQRT-UHFFFAOYSA-N	9.32992e-09	1.26964e-06	6.05958e-08	9.81895e-09	1.15857e-05	0.000251622	1.70984e-05	0.000195721	1.45286e-06	0.000104606	5.83435e-05	2.4483e-05	0.000323644	7.78587e-05	7.67363e-05	0.000499395	0.000129849	1.03528e-08	0.000440048	0.000447831	0.000860899	0.000288075	1.39733	0.0301347	0.481381	4.93757	2.3038
1246	2-Chloro-4,5-dimethoxybenzoic acid	2.42	level2			215.015	100.2	NEG	C9H9ClO4		60032-95-3		Benzenoids	Benzene and substituted derivatives	苯和取代衍生物	Benzoic acids and derivatives	CHMWIAHMSOASPM-UHFFFAOYSA-N	6.80791e-05	0.000125674	9.16382e-05	8.18934e-05	8.18259e-05	3.79659e-05	4.27024e-05	0.000102516	0.000102738	0.000109549	8.44582e-05	0.000139432	0.00017458	0.00014506	0.000130295	0.000161382	4.32195e-05	9.36484e-05	9.77907e-05	0.000171126	0.000154486	0.000131102	1.78675	0.0087913	0.330318	1.55227	0.634379
1295	PC(20:3(5Z,8Z,11Z)/P-18:0)	2.35	level2			796.624	34.8	POS	C46H86NO7P	HMDB0008391			Lipids and lipid-like molecules	Glycerophospholipids	甘油磷脂类	Glycerophosphocholines	PLWKPRNKSDXLNG-KZWPABEFSA-N	0.000818668	0.000857871	0.000418517	0.000456618	0.000346194	0.00107492	0.000491416	0.000622005	0.000731564	0.000726301	0.000654408	0.000263839	0.000538467	0.000487032	0.000496086	0.000459124	0.00043547	0.000634994	0.000577729	0.000424014	0.000351397	0.000466815	1.77382	0.0361486	0.500013	0.71334	-0.487338
1296	N-(4-Nitrophenyl)-2-thiophenesulfonamide	2.34	level2			284.997	257.3	POS	C10H8N2O4S2		53442-39-0		Benzenoids	Benzene and substituted derivatives	苯和取代衍生物	Sulfanilides	BCRMJNJFECLOSL-UHFFFAOYSA-N	3.91551e-05	2.81425e-05	3.33256e-05	2.51269e-05	1.14557e-05	1.11992e-05	3.04528e-06	7.97372e-06	3.98911e-05	4.03172e-05	2.39632e-05	3.10913e-05	6.38262e-05	3.92844e-05	4.04184e-05	5.23418e-05	4.18496e-05	4.46497e-05	4.17522e-05	5.06882e-05	3.90288e-05	4.44931e-05	1.79969	0.0012811	0.17217	1.85672	0.892758
1311	PC(18:2(9Z,12Z)/P-16:0)	2.33	level2			742.578	35.8	POS	C42H80NO7P	HMDB0008159			Lipids and lipid-like molecules	Glycerophospholipids	甘油磷脂类	Glycerophosphocholines	CQSFBGMPNOVJCB-QIDPJIOXSA-N	0.000472149	0.000549477	0.0006933	0.000439346	0.000424698	0.00114555	0.000441438	0.00103926	0.000716422	0.000567229	0.000648887	0.000364899	0.000463439	0.000305512	0.00034832	0.000326341	0.000453476	0.00043643	0.000490336	0.000462361	0.000288151	0.000393926	2.36097	0.0121883	0.373789	0.60708	-0.720041
1313	N-(5-Chloro-2-hydroxyphenyl)-2-ethoxybenzamide	2.32	level2			290.061	70.2	NEG	C15H14ClNO3		701254-19-5		Benzenoids	Benzene and substituted derivatives	苯和取代衍生物	Anilides	YEFGGTAFRZXAOF-UHFFFAOYSA-N	9.32992e-09	2.77617e-07	1.76677e-07	9.81895e-09	6.80288e-08	9.94344e-09	1.07317e-05	1.09526e-08	1.08966e-08	1.10319e-08	1.1316e-06	6.14963e-05	1.11574e-08	0.00015791	0.00017349	9.04816e-08	1.06084e-07	5.33219e-05	9.52167e-08	1.133e-07	0.000245536	6.92171e-05	2.11569	0.0416856	0.502218	61.1676	5.93469
1319	SM(d18:1/20:0)	2.32	level2			759.64	100.1	POS	C43H87N2O6P	HMDB0012102	121999-68-6	C00550	Lipids and lipid-like molecules	Sphingolipids	鞘脂类	Phosphosphingolipids	AADLTHQNYQJHQV-SVLGDMRNSA-N	0.000850561	0.00143625	0.000892688	0.000923439	0.000793357	0.000948706	0.000879347	0.000926074	0.000562323	0.000646467	0.000885921	0.000509142	0.000484297	0.000639487	0.00064058	0.00064973	0.000599534	0.000705827	0.000601123	0.000687927	0.000531814	0.000604946	2.33403	0.00387321	0.249259	0.682844	-0.550373
1321	N-(3-Formylphenyl)methanesulfonamide	2.31	level2			200.038	69.2	POS	C8H9NO3S		55512-05-5		Benzenoids	Benzene and substituted derivatives	苯和取代衍生物	Sulfanilides	CBDSSTWZEANOCR-UHFFFAOYSA-N	5.06459e-06	4.64048e-06	4.7791e-06	5.39973e-06	6.22914e-06	7.96014e-06	3.20824e-06	5.7849e-06	4.17419e-06	5.54017e-06	5.27807e-06	2.80598e-05	5.84118e-06	0.000101982	0.000110387	4.76076e-06	6.00541e-06	2.72899e-05	5.25231e-06	5.32396e-06	0.00010936	4.04262e-05	2.14125	0.0422943	0.502342	7.65928	2.93721
1340	3-cis-Hydroxy-b,e-Caroten-3'-one	2.3	level2			551.427	16.1	POS	C40H54O	HMDB0002890	143167-27-5		Lipids and lipid-like molecules	Prenol lipids	异戊烯醇脂类	Tetraterpenoids	HBHHQQIZEXNSHZ-KYFZIPCGSA-N	7.28056e-05	6.06862e-05	5.86908e-05	7.53804e-05	2.58387e-05	7.28391e-05	2.8011e-05	4.20177e-05	3.76455e-05	2.40919e-05	4.98007e-05	1.81824e-05	2.20931e-05	2.30215e-05	2.24749e-05	4.16675e-05	2.59222e-05	2.30772e-05	3.4003e-05	1.72054e-05	9.66163e-06	2.37309e-05	2.39515	0.00310948	0.230797	0.476517	-1.0694
1344	N-Arachidonoyl-L-serine	2.29	level2			392.281	101.5	POS	C23H37NO4		187224-29-9		Organic acids and derivatives	Carboxylic acids and derivatives	羧酸及衍生物	Amino acids, peptides, and analogues	FQUVPTVNRMUOPO-UPQKDGGNSA-N	1.48295e-05	5.26752e-05	5.95098e-05	4.27827e-05	4.4806e-05	5.49575e-06	2.21523e-05	2.13814e-05	3.12838e-05	2.65835e-05	3.215e-05	5.06889e-05	2.97616e-05	9.87301e-05	9.35659e-05	4.72973e-05	3.21066e-05	4.16025e-05	3.65366e-05	4.58923e-05	5.80007e-05	5.34182e-05	1.96018	0.0360041	0.500013	1.66153	0.732515
1349	SM(d16:1/24:1(15Z))	2.29	level2			785.656	98.8	POS	C45H89N2O6P				Organic nitrogen compounds	Organonitrogen compounds	有机氮化合物	Quaternary ammonium salts	FOULCGVQZYQEQM-DNXGLLHMSA-O	0.0011803	0.0024719	0.00157034	0.00136964	0.0010877	0.00181808	0.00367432	0.00130239	0.000980044	0.000961551	0.00164163	0.000813175	0.000681386	0.0010863	0.000991151	0.00108739	0.000963503	0.000952431	0.00100543	0.00121108	0.000965389	0.000975723	1.85945	0.0354704	0.497614	0.594364	-0.750582
1354	13-(Dodecan-2-yl)-6-(1-hydroxyethyl)-3-(hydroxymethyl)-12-methyl-9-(propan-2-yl)-1-oxa-4,7,10-triazacyclotridecane-2,5,8,11-tetrone	2.28	level2			540.368	122.7	NEG	C28H51N3O7				Organic acids and derivatives	Peptidomimetics	拟肽类	Depsipeptides	PVAWVKQDYYTSIE-UHFFFAOYSA-N	3.42765e-05	3.16206e-05	1.55044e-05	2.75373e-05	1.22595e-05	6.17796e-05	3.13287e-05	1.88557e-05	2.57535e-05	1.87604e-05	2.77676e-05	1.71983e-05	1.2868e-05	1.52447e-05	1.59861e-05	1.3187e-05	1.26242e-05	1.43492e-05	1.75398e-05	1.45848e-05	9.24793e-06	1.4283e-05	2.35222	0.0143757	0.394051	0.514376	-0.959105
1357	5-Chloro-2-furoic acid	2.28	level2			144.968	48.3	NEG	C5H3ClO3		618-30-4		Organoheterocyclic compounds	Furans	呋喃	Furoic acid and derivatives	NNTBDUTXMIMRKK-UHFFFAOYSA-N	2.18097e-05	2.16758e-05	2.30658e-05	1.72584e-05	2.49812e-05	6.09834e-06	1.99688e-05	2.42006e-05	2.2137e-05	2.31793e-05	2.04375e-05	2.43766e-05	3.03481e-05	1.84702e-05	1.78111e-05	2.0293e-05	3.26101e-05	3.70967e-05	3.36944e-05	2.42709e-05	2.71874e-05	2.66159e-05	1.35674	0.0368695	0.500615	1.3023	0.381067
1389	PE(P-18:1(9Z)/16:1(9Z))	2.25	level2			700.528	37.3	POS	C39H74NO7P	HMDB0011438			Lipids and lipid-like molecules	Glycerophospholipids	甘油磷脂类	Glycerophosphoethanolamines	LALFTIIBOJSVNP-OBEJFMRTSA-N	6.57521e-05	5.95831e-05	3.46996e-05	3.22056e-05	4.01534e-05	3.91381e-05	0.000147604	6.72181e-05	3.51503e-05	5.8576e-05	5.8008e-05	3.82584e-05	3.09035e-05	2.26699e-05	2.44849e-05	2.41549e-05	3.82007e-05	3.26125e-05	2.15853e-05	5.0952e-05	4.05807e-05	3.24403e-05	1.65552	0.0455293	0.508345	0.559238	-0.838466
1398	Cys-Gly-Cys	2.24	level2			280.043	68.2	NEG	C8H15N3O4S2		246231-57-2		Organic acids and derivatives	Carboxylic acids and derivatives	羧酸及衍生物	Amino acids, peptides, and analogues	URDUGPGPLNXXES-UHFFFAOYSA-N	0.00054776	0.000420318	0.000257194	0.000394707	0.000564425	0.000505584	0.000220638	0.000440637	0.000451701	0.000418473	0.000422144	0.000578111	0.000524502	0.000619686	0.000592595	0.000340118	0.000579068	0.00061942	0.00056637	0.000467035	0.000896581	0.000578349	1.68592	0.0131009	0.386444	1.37003	0.454205
1406	PE(P-18:1(9Z)/18:1(9Z))	2.24	level2			728.56	36.4	POS	C41H78NO7P	HMDB0011441			Lipids and lipid-like molecules	Glycerophospholipids	甘油磷脂类	Glycerophosphoethanolamines	CFANDHZPOSNKNO-UDHSZFGOSA-N	9.43724e-05	8.20156e-05	4.62146e-05	4.95787e-05	5.46466e-05	0.000102085	0.000164491	0.000100811	6.25903e-05	8.39099e-05	8.40715e-05	5.15647e-05	3.88077e-05	3.43142e-05	4.61885e-05	3.62855e-05	4.34522e-05	5.99537e-05	3.51639e-05	6.21402e-05	4.16798e-05	4.4955e-05	2.20063	0.00655818	0.299632	0.534724	-0.903134
1439	3-Hydroxy-3-(nitromethyl)-1,3-dihydro-2H-indol-2-one	2.22	level2			207.042	69.3	NEG	C9H8N2O4		91192-43-7		Organoheterocyclic compounds	Indoles and derivatives	吲哚和衍生物	Indolines	LXHQTPGTMXKWEY-UHFFFAOYSA-N	2.30686e-06	2.34863e-06	2.10217e-06	1.6048e-06	1.943e-06	2.2943e-06	9.58134e-07	1.75154e-06	2.72923e-06	2.17897e-06	2.02176e-06	0.00154689	2.61897e-06	0.00490223	0.0061579	2.42056e-06	2.93582e-06	0.00132001	2.65964e-06	2.74384e-06	0.0063353	0.00202757	2.27633	0.0411334	0.502218	1002.87	9.96992
1449	SM(d18:0/14:0)	2.22	level2			677.553	106.7	POS	C37H77N2O6P	HMDB0012085	871577-10-5	C00550	Lipids and lipid-like molecules	Sphingolipids	鞘脂类	Phosphosphingolipids	MJAFYELZQYPMQG-MPQUPPDSSA-N	0.000291156	0.000222644	0.000256856	0.000331661	0.000193644	0.000301957	0.000454565	0.000218086	0.000199914	0.000228487	0.000269897	0.000136073	0.000125291	0.000174051	0.000180414	0.00014968	0.000208744	0.000178509	0.000181197	0.000167128	0.000141243	0.000164233	2.48112	0.00214566	0.201	0.608503	-0.716664
1456	3-(2-Amino-4-methyl-6-oxo-1,6-dihydro-5-pyrimidinyl)propanoic acid	2.21	level2			196.071	229.2	NEG	C8H11N3O3		90091-19-3		Organoheterocyclic compounds	Diazines	二氮杂苯	Pyrimidines and pyrimidine derivatives	KLSOIGCJUZQUEI-UHFFFAOYSA-N	1.26787e-06	1.14918e-06	1.24024e-06	1.03053e-06	1.56689e-06	1.28542e-06	5.07989e-07	1.32391e-06	1.46024e-06	1.35278e-06	1.21851e-06	1.45663e-06	2.0617e-06	1.5833e-06	1.51148e-06	1.3033e-06	2.08698e-06	1.61361e-06	1.50271e-06	2.10158e-06	1.27336e-06	1.64947e-06	1.53127	0.0053939	0.277741	1.35368	0.436885
1465	Primisulfuron-methyl	2.21	level2			469.043	66.9	POS	C15H12F4N4O7S	HMDB0256773	86209-51-0		Organic nitrogen compounds	Organonitrogen compounds	有机氮化合物	Sulfonylureas	ZTYVMAQSHCZXLF-UHFFFAOYSA-N	6.39607e-09	5.54223e-08	7.44279e-09	6.26906e-09	5.50115e-08	9.84259e-08	5.21376e-09	1.03253e-07	7.09462e-09	8.00449e-08	4.24574e-08	4.09749e-05	8.6032e-09	3.74999e-05	0.000131502	1.99915e-07	7.91179e-09	4.60434e-05	8.02973e-09	8.10029e-09	9.51475e-05	3.51401e-05	1.99481	0.0397159	0.502218	827.654	9.69288
1477	2,3-Dimethoxy-5-sulfamoylbenzoic acid	2.2	level2			260.024	180.1	NEG	C9H11NO6S		66644-80-2		Benzenoids	Benzene and substituted derivatives	苯和取代衍生物	Benzoic acids and derivatives	YEVQOPOKMKTXMD-UHFFFAOYSA-N	1.01604e-05	8.31254e-06	8.7571e-06	1.0045e-05	9.29553e-06	7.67304e-06	2.46056e-06	7.65067e-06	9.07663e-06	6.79998e-06	8.02314e-06	9.0868e-06	1.37363e-05	1.05293e-05	1.05171e-05	9.30657e-06	1.15332e-05	1.19262e-05	8.11913e-06	8.79415e-06	1.13539e-05	1.04903e-05	1.44996	0.0124219	0.377348	1.3075	0.38681
1485	1-Pyrrolidineheptanoic acid, 2-(3-hydroxyoctyl)-5-oxo-	2.2	level2			342.265	108	POS	C19H35NO4		64054-40-6		Lipids and lipid-like molecules	Fatty Acyls	脂肪酰类	Fatty acids and conjugates	CBWGHEDGUILASE-UHFFFAOYSA-N	0.000104174	0.000308694	0.000142089	0.00011703	0.000174149	9.94797e-09	8.2933e-05	7.81111e-05	0.000141224	0.000223859	0.000137227	0.000127095	0.000128351	0.000434742	0.000450764	0.000305807	0.000376975	0.000306391	8.80565e-05	0.000176524	9.5062e-05	0.000248977	1.41272	0.0471157	0.511984	1.81434	0.859444
1488	LysoPC(24:1(15Z))	2.2	level2			606.453	108.7	POS	C32H64NO7P	HMDB0010406		C04230	Lipids and lipid-like molecules	Glycerophospholipids	甘油磷脂类	Glycerophosphocholines	GDXMCRNTFPQYOQ-RPUPUBLZSA-N	1.84497e-05	1.61914e-05	1.80102e-05	3.24961e-05	1.53534e-05	9.22719e-06	2.62291e-05	1.42246e-05	1.6784e-05	1.60677e-05	1.83033e-05	1.1196e-05	1.04159e-05	1.69012e-05	1.67745e-05	1.2147e-05	2.01891e-05	1.18233e-05	1.40972e-05	1.04109e-05	7.95573e-06	1.31911e-05	1.34285	0.0456193	0.508555	0.720694	-0.472542
1497	(2-aminoethoxy)[2-[octadec-9-enoyloxy]-3-[octadeca-1.11-dien-1-yloxy]propoxy]phosphinic acid	2.19	level2			726.546	37.1	NEG	C41H78NO7P	HMDB0011408			Lipids and lipid-like molecules	Glycerophospholipids	甘油磷脂类	Glycerophosphoethanolamines	VXAQICWVKHYAOM-LQNIOAHJSA-N	0.000352572	0.000273051	0.000129857	0.000204868	0.000139331	9.3338e-05	0.000724208	0.000178034	0.000174989	0.000179748	0.000245	0.000193651	7.58142e-05	9.02337e-05	9.01752e-05	9.09504e-05	9.18017e-05	0.000105431	9.09311e-05	0.000131347	9.38049e-05	0.000105414	1.82103	0.040981	0.502218	0.430262	-1.21671
1513	N-Cyclohexyl-N'-(tetrahydro-2-furanylmethyl)urea	2.18	level2			227.176	79.5	POS	C12H22N2O2		203450-55-9		Organoheterocyclic compounds	Tetrahydrofurans	四氢呋喃	Tetrahydrofurans	RYUZWZOTJULRNS-UHFFFAOYSA-N	5.08811e-06	6.34255e-06	5.1574e-06	5.35412e-06	1.49292e-05	2.7266e-06	2.38141e-06	8.90355e-06	5.38961e-06	1.03474e-05	6.66199e-06	1.93707e-05	7.62703e-06	2.17254e-05	2.13178e-05	2.15967e-05	2.12396e-05	1.64551e-05	4.5518e-06	1.11125e-05	2.75173e-06	1.47748e-05	1.77591	0.00722499	0.309118	2.21778	1.14912
1553	2-Pyridinecarboxylic acid, 6-[2-[5-chloro-2-[(2,4-difluorophenyl)methoxy]phenyl]-1-cyclopenten-1-yl]-	2.15	level2			442.104	68.8	POS	C24H18ClF2NO3		612831-24-0		Organoheterocyclic compounds	Pyridines and derivatives	吡啶及衍生物	Pyridinecarboxylic acids and derivatives	PFODPHDNBFSMOX-UHFFFAOYSA-N	2.00144e-05	2.33049e-05	2.50983e-05	1.98051e-05	2.44987e-05	3.28211e-05	1.39767e-05	2.76951e-05	2.57009e-05	2.38029e-05	2.36718e-05	0.00448725	2.81998e-05	0.0222709	0.0212093	2.34846e-05	2.34166e-05	0.0047638	2.70899e-05	2.81806e-05	0.0204891	0.00733508	2.21257	0.0432334	0.503223	309.865	8.2755
1556	Haploside C	2.14	level2			697.202	218.6	POS	C31H36O18		108279-04-5		Phenylpropanoids and polyketides	Flavonoids	黄酮类	Flavonoid glycosides	JGGRFKDDIGORCC-LHYXFQTCSA-N	3.84111e-07	4.93592e-08	3.77456e-07	5.16448e-07	3.72658e-07	9.94797e-09	1.65686e-07	1.33294e-07	9.38936e-08	1.26069e-07	2.22892e-07	3.6665e-07	7.87438e-07	3.20684e-07	4.76425e-07	5.07469e-07	6.06662e-07	4.8444e-07	6.00188e-07	4.83302e-07	3.93845e-07	5.0271e-07	1.96955	0.00081572	0.151006	2.25539	1.17338
1569	Precursor_Z	2.12	level2			364.061	68.9	POS	C10H14N5O8P	HMDB0011683			Organoheterocyclic compounds	Pteridines and derivatives	蝶啶及衍生物	Pterins and derivatives	YQGTWNYNWXGPDP-UHFFFAOYSA-N	3.59518e-06	3.85607e-06	3.72116e-06	3.05695e-06	3.74725e-06	4.53327e-06	2.05372e-06	4.35521e-06	3.59719e-06	3.91358e-06	3.64296e-06	0.00158495	3.7076e-06	0.00624497	0.00730437	3.84435e-06	3.93176e-06	0.00167705	4.94394e-06	3.94044e-06	0.00702636	0.00238581	2.21317	0.041195	0.502218	654.91	9.35515
1570	N-(5-Chloropyridin-2-yl)-5-propylthiophene-3-carboxamide	2.12	level2			279.04	68.2	NEG	C13H13ClN2OS		774589-93-4		Organoheterocyclic compounds	Thiophenes	噻吩	Thiophene carboxylic acids and derivatives	VHUXEKGCBDVDBF-UHFFFAOYSA-N	0.00553283	0.0042547	0.00258545	0.00400362	0.00570246	0.00510574	0.00219742	0.00441191	0.00476617	0.00474599	0.00433063	0.00573191	0.00529592	0.00630978	0.00612102	0.00394982	0.00577463	0.00620616	0.00563935	0.00554102	0.00908416	0.00596538	1.79889	0.00777693	0.315987	1.37749	0.462037
1573	6-Paradol	2.12	level2			261.182	161.4	POS	C17H26O3	HMDB0030801	27113-22-0	C10482	Benzenoids	Phenols	酚类	Methoxyphenols	CZNLTCTYLMYLHL-UHFFFAOYSA-N	2.13038e-05	1.02563e-05	0.000140599	0.000273865	0.000215856	5.81041e-06	4.70193e-05	0.00017569	6.40932e-06	2.66068e-05	9.23416e-05	1.17857e-05	0.000420801	9.79451e-05	9.57757e-05	0.00022736	0.000284274	0.000422027	0.000385125	0.000572377	8.08477e-05	0.000259832	1.28784	0.022378	0.449968	2.81381	1.49253
1584	5-Hydroxyisourate	2.11	level2			185.033	219.2	POS	C5H4N4O4				Organoheterocyclic compounds	Imidazopyrimidines	咪唑并嘧啶	Purines and purine derivatives	LTQYPAVLAYVKTK-UHFFFAOYSA-N	5.79863e-05	5.305e-05	6.94817e-05	5.61386e-05	5.75486e-05	1.39225e-05	8.66241e-05	5.89828e-05	5.50189e-05	5.39755e-05	5.62729e-05	5.13714e-05	0.00010042	6.80742e-05	6.28044e-05	8.12397e-05	7.11131e-05	8.58251e-05	8.22331e-05	7.54146e-05	6.78604e-05	7.46356e-05	1.58263	0.0192566	0.432241	1.32632	0.407424
1599	6-Bromo-2-[4-(propan-2-yloxy)phenyl]quinoline-4-carboxylic acid	2.09	level2			384.028	65.6	NEG	C19H16BrNO3		351001-10-0		Organoheterocyclic compounds	Quinolines and derivatives	喹啉及衍生物	Phenylquinolines	XMBQRSOISWKIPZ-UHFFFAOYSA-N	9.32992e-09	1.04889e-08	1.05543e-08	9.81895e-09	1.11725e-08	2.3232e-07	7.63886e-09	1.63712e-07	1.08966e-08	1.13939e-07	5.79871e-08	1.082e-05	1.11574e-08	3.42392e-05	4.59596e-05	9.07057e-09	1.03972e-08	1.21942e-05	1.88739e-07	1.104e-08	3.71905e-05	1.40634e-05	1.84801	0.0371273	0.502218	242.526	7.922
1606	Fluvoxamine_acid	2.08	level2			317.115	72.4	NEG	C14H17F3N2O3	HMDB0060950	88699-91-6		Benzenoids	Benzene and substituted derivatives	苯和取代衍生物	Trifluoromethylbenzenes	KUIZEDQDELAFQK-XDHOZWIPSA-N	2.07601e-05	8.75368e-06	1.45353e-05	1.53558e-05	1.04054e-05	1.51789e-06	3.60743e-05	8.7388e-06	1.31563e-05	4.42392e-06	1.33721e-05	2.10502e-06	5.01702e-06	4.1574e-06	1.45155e-06	9.75565e-06	6.06116e-06	5.43031e-06	1.86587e-05	3.29526e-06	9.5618e-09	5.59417e-06	1.60548	0.0394351	0.502218	0.418345	-1.25724
1614	Glabrone	2.07	level2			337.111	219.2	POS	C20H16O5	HMDB0029533	60008-02-8		Phenylpropanoids and polyketides	Isoflavonoids	异黄酮类	Pyranoisoflavonoids	COLMVFWKLOZOOP-UHFFFAOYSA-N	8.66455e-06	6.6434e-06	9.63827e-06	1.01012e-05	9.53326e-06	9.07358e-07	4.35114e-06	6.98448e-06	7.16118e-06	7.07867e-06	7.10635e-06	7.64389e-06	1.6709e-05	8.91068e-06	9.63418e-06	1.22584e-05	1.22586e-05	1.15748e-05	1.2096e-05	1.17472e-05	9.6213e-06	1.12454e-05	1.75077	0.00261443	0.220867	1.58245	0.662156
1627	{4-[(Phenoxyacetyl)amino]phenyl}acetic acid	2.05	level2			284.089	68.6	NEG	C16H15NO4		20745-37-3		Benzenoids	Benzene and substituted derivatives	苯和取代衍生物	Anilides	VFSJMHWKTYLLQM-UHFFFAOYSA-N	5.18004e-05	2.95245e-05	2.25262e-05	2.84536e-05	3.67754e-05	8.78377e-08	2.11037e-05	3.84017e-05	3.09111e-05	2.91682e-05	2.88753e-05	3.89096e-05	4.43879e-05	6.37212e-05	6.52434e-05	3.11493e-05	5.3897e-05	5.25686e-05	5.64769e-05	6.30006e-05	8.30251e-05	5.5238e-05	1.67035	0.000571932	0.133643	1.91299	0.935826
1632	columbianetin	2.05	level2			247.094	72.8	POS	C14H14O4	HMDB0244406	1147-29-1		Phenylpropanoids and polyketides	Coumarins and derivatives	香豆素类及其衍生物	Furanocoumarins	YRAQEMCYCSSHJG-UHFFFAOYSA-N	1.10576e-05	8.10942e-06	1.03932e-05	9.63363e-06	1.15403e-05	4.84729e-06	3.55271e-06	1.4251e-05	1.20402e-05	1.44727e-05	9.98981e-06	1.00756e-05	1.43366e-05	1.3233e-05	1.39763e-05	1.06396e-05	1.89591e-05	1.68134e-05	1.37628e-05	2.01117e-05	1.67362e-05	1.48644e-05	1.81326	0.00549493	0.277741	1.48796	0.573334
1641	Triethylene glycol monobutyl ether	2.03	level2			207.162	59.7	POS	C10H22O4	HMDB0341407	143-22-6		Organic oxygen compounds	Organooxygen compounds	有机氧化合物	Ethers	COBPKKZHLDDMTB-UHFFFAOYSA-N	1.32983e-05	1.12539e-05	1.2623e-05	1.61275e-05	1.59979e-05	6.61229e-06	4.0405e-06	1.47205e-05	1.08205e-05	1.35986e-05	1.19093e-05	1.23644e-05	1.92923e-05	2.03871e-05	1.79614e-05	1.62595e-05	2.02831e-05	1.84133e-05	1.65002e-05	1.19592e-05	1.38201e-05	1.67241e-05	1.65655	0.00714935	0.308673	1.40429	0.489837
1658	3-Hydroxyhexanoylcarnitine	1.92	level3.1			276.182	168.4	POS	C13H25NO5								VYEONLJQPYRKAN-UHFFFAOYSA-N	1.17674e-05	2.30411e-05	2.03544e-05	1.29014e-05	7.73543e-05	9.94634e-07	1.32673e-05	1.23506e-05	1.53297e-05	2.74502e-05	2.14811e-05	3.32309e-05	4.1987e-05	5.61819e-05	5.79147e-05	6.30594e-05	9.41062e-05	4.68333e-05	1.33802e-05	2.34354e-05	1.7572e-05	4.47701e-05	1.95423	0.0345378	0.491043	2.08416	1.05947
1675	SM(d18:1/14:1(9Z))	1.86	level3.1			673.531	107.4	POS	C37H73N2O6P								SOWIKWJDPCEPOJ-UHFFFAOYSA-N	0.00024239	0.00017082	0.000270238	0.000323475	0.000160026	0.000287997	0.000264999	0.00027321	0.00022298	0.000210847	0.000242698	0.00011285	8.57822e-05	0.000158447	0.000163051	0.00011656	0.000244323	0.000160405	0.000170266	0.000182025	0.000125056	0.000151877	2.30492	0.000536791	0.133643	0.625783	-0.676265
1679	5-((6-((Aminomethyl)amino)-1-oxohexyl)amino)pentanoic acid	1.82	level3.1			273.193	162.3	POS	C12H24N4O3								BULXDAAOZVOYBI-UHFFFAOYSA-N	4.20995e-06	1.00441e-06	1.97075e-05	3.23457e-05	3.12856e-05	2.06751e-06	1.29165e-06	2.8322e-05	7.12914e-07	2.91446e-06	1.23862e-05	1.12085e-06	6.41276e-05	9.82159e-06	1.08747e-05	2.99872e-05	5.1601e-05	4.42254e-05	4.17001e-05	6.09633e-05	2.26196e-05	3.37041e-05	1.2506	0.0190751	0.431924	2.72111	1.4442
1680	2-methylpentanoate	1.82	level3.1			115.077	33.3	NEG	C6H12O2	HMDB0031580	22160-39-0		Lipids and lipid-like molecules	Fatty Acyls	脂肪酰类	Fatty acids and conjugates	OVBFMEVBMNZIBR-UHFFFAOYSA-N	1.83904e-05	2.50333e-05	1.80929e-05	1.70159e-05	2.45715e-05	4.66076e-05	5.40904e-05	3.38121e-05	2.7473e-05	2.22848e-05	2.87372e-05	2.14577e-05	1.62891e-05	2.46243e-05	2.55787e-05	2.64099e-05	1.29438e-05	2.06154e-05	1.4191e-05	1.50683e-05	1.43398e-05	1.91518e-05	1.40904	0.0456134	0.508555	0.666446	-0.585439
1692	Ureidoacrylate	1.79	level3.1			129.031	142.6	NEG	C4H6N2O3								JDSSVQWHYUVDDF-UHFFFAOYSA-N	7.86229e-06	4.31085e-06	4.13043e-06	4.80841e-06	3.8155e-06	4.76845e-06	8.88983e-06	4.34293e-06	3.47238e-06	5.14472e-06	5.15458e-06	3.55148e-06	4.92796e-06	2.91214e-06	2.84395e-06	3.46223e-06	3.70473e-06	4.47261e-06	4.33348e-06	2.97688e-06	2.24056e-06	3.5426e-06	2.11166	0.0227707	0.452254	0.687273	-0.541044
1740			level4			181.054	76.2	POS										2.38822e-05	2.71427e-05	2.33848e-05	1.91969e-05	3.17313e-05	2.07222e-07	2.14122e-05	2.96385e-05	2.71608e-05	3.24378e-05	2.36194e-05	2.07184e-05	3.77077e-05	5.20475e-05	5.27678e-05	2.82233e-05	4.57474e-05	4.92785e-05	2.86491e-05	3.87684e-05	5.50397e-05	4.08948e-05	1.66866	0.00203337	0.195333	1.73141	0.791944
1752			level4			176.104	246.5	POS										2.07254e-05	1.95226e-05	2.40107e-05	1.53585e-05	2.708e-05	4.1795e-05	1.44696e-05	2.56026e-05	2.37633e-05	2.51466e-05	2.37474e-05	1.90084e-05	3.72714e-05	2.80251e-05	2.61684e-05	2.35717e-05	4.06245e-05	2.97763e-05	2.76179e-05	3.81416e-05	4.05182e-05	3.10723e-05	1.27188	0.0452759	0.507413	1.30845	0.38786
1756			level4			220.068	228.7	POS										2.24609e-05	2.0596e-05	2.45782e-05	1.73184e-05	2.76224e-05	2.70257e-05	8.47832e-06	2.38934e-05	2.08751e-05	2.14679e-05	2.14316e-05	1.86493e-05	3.76621e-05	2.9005e-05	2.78902e-05	2.31362e-05	3.66749e-05	2.72034e-05	2.38439e-05	3.33285e-05	2.71806e-05	2.84574e-05	1.37875	0.0138721	0.391567	1.32782	0.409063
1757			level4			159.077	228.5	POS										4.28036e-05	3.5387e-05	4.17918e-05	3.17588e-05	4.93177e-05	5.94984e-05	2.22037e-05	4.25507e-05	3.85876e-05	3.84022e-05	4.02302e-05	3.4255e-05	6.98933e-05	4.77388e-05	5.00597e-05	4.19661e-05	7.01518e-05	4.93507e-05	4.27249e-05	6.69909e-05	5.02359e-05	5.23367e-05	1.29244	0.0277599	0.473967	1.30093	0.379546
1761			level4			313.114	220	NEG										0.000156932	9.87386e-05	0.000161487	0.000167668	0.000125575	5.95759e-07	0.000105407	9.09914e-05	0.000125942	9.46771e-05	0.000112801	0.000160816	0.00028089	0.000141033	0.000139276	0.000181658	0.000199751	0.000193327	0.000189324	0.000183194	0.000136634	0.00018059	1.45445	0.00383067	0.249259	1.60096	0.678936
1763			level4			130.05	219.2	POS										0.000784824	0.000750422	0.000897149	0.000804332	0.000837589	0.000105059	0.000531158	0.000807328	0.000770605	0.00078421	0.000707268	0.00070262	0.00127868	0.000886353	0.000881344	0.000996334	0.00102601	0.00109134	0.00112811	0.00100899	0.00088213	0.00098819	1.60709	0.00551861	0.278109	1.39719	0.482533
1767			level4			176.041	206.2	POS										0.000162437	9.83933e-05	0.000213223	0.00017646	0.000185659	0.000293214	0.000491454	0.000256647	0.000253635	0.000290203	0.000242133	0.000120355	0.00021328	0.000173645	0.000187339	7.87041e-05	0.000149858	0.000178495	0.000130737	0.000141278	0.000229062	0.000160275	1.33798	0.0453153	0.507413	0.661932	-0.595245
1793			level4			175.072	115.4	POS										1.61359e-05	7.06599e-06	1.17646e-05	4.16298e-06	7.99561e-06	5.48838e-06	2.23741e-05	1.28896e-05	9.84275e-06	9.61072e-06	1.07331e-05	4.59577e-06	1.36844e-05	2.18589e-05	2.12178e-05	1.59794e-05	1.62331e-05	2.96646e-05	1.12152e-05	1.69275e-05	1.39332e-05	1.6531e-05	1.55555	0.0481451	0.513684	1.54019	0.623111
1802			level4			234.052	69.6	NEG										9.32992e-09	3.00643e-07	3.14131e-07	1.60813e-07	2.85837e-07	1.91399e-07	1.65182e-07	9.24287e-08	9.32487e-08	1.70216e-07	1.78323e-07	3.18168e-05	3.00098e-07	0.00011288	0.000105079	8.68743e-08	1.86245e-07	2.8055e-05	4.32031e-07	3.77297e-07	0.000117492	3.96705e-05	2.22461	0.0375975	0.502218	222.465	7.79743
1826			level4			264.12	224.2	POS										1.2101e-05	5.50024e-06	7.48739e-06	5.64021e-06	5.41918e-06	1.19374e-06	1.38525e-05	4.28433e-06	6.26177e-06	3.73846e-06	6.54788e-06	4.33947e-06	8.14363e-06	2.49923e-05	2.48521e-05	9.00433e-06	1.65904e-05	1.87335e-05	7.76843e-06	1.21274e-05	1.12859e-05	1.37837e-05	2.08309	0.0117497	0.370763	2.10507	1.07387
1832			level4			283.164	161.3	POS										1.67772e-05	8.49992e-06	9.80306e-05	0.000181804	0.000129158	8.33747e-06	4.48958e-05	0.000137008	3.69615e-06	1.89868e-05	6.47194e-05	8.38093e-06	0.000278212	7.19453e-05	7.1769e-05	0.000153338	0.000198891	0.000241927	0.000250465	0.00031126	6.50488e-05	0.000165124	1.21021	0.0201379	0.438399	2.55138	1.35128
1838			level4			315.237	116.1	POS										6.94681e-05	9.26781e-05	8.82356e-05	6.92366e-05	0.000120766	8.18534e-07	2.76127e-05	4.9856e-05	8.58555e-05	0.000114885	7.19412e-05	7.66807e-05	8.3065e-05	0.000124132	0.00013086	0.00012705	0.000115379	0.000184826	6.34164e-05	0.000118381	5.83179e-05	0.000108211	1.47039	0.046521	0.509319	1.50416	0.588954
1849			level4			343.269	108	POS										1.85748e-05	6.00809e-05	2.61467e-05	2.2611e-05	3.51062e-05	9.94797e-09	1.69572e-05	1.52851e-05	2.71098e-05	4.46362e-05	2.66518e-05	2.50236e-05	2.52194e-05	8.81487e-05	9.25363e-05	6.4431e-05	7.4444e-05	6.14195e-05	1.74675e-05	3.35534e-05	1.95218e-05	5.01765e-05	1.48394	0.040522	0.502218	1.88267	0.91278
1852			level4			115.07	74.2	POS										0.0006737	0.000712398	0.000606805	0.00054431	0.000709705	0.000627882	0.000737994	0.000728945	0.000654681	0.000614985	0.00066114	0.000378181	0.000994813	0.000921596	0.000971325	0.000788056	0.000849725	0.00096095	0.000854657	0.000703263	0.000869025	0.000829159	1.40079	0.0182692	0.426089	1.25413	0.326692
1857			level4			146.066	219.4	NEG										3.43647e-05	2.47277e-05	3.68066e-05	4.04669e-05	3.23671e-05	1.72307e-07	2.22595e-05	2.36809e-05	3.4186e-05	2.57179e-05	2.7475e-05	3.82722e-05	5.77754e-05	3.01737e-05	3.13889e-05	4.11149e-05	4.71498e-05	4.09386e-05	4.28618e-05	4.30315e-05	2.93002e-05	4.02007e-05	1.36744	0.0115572	0.370763	1.46318	0.549102
1880			level4			379.072	69	NEG										9.32992e-09	1.04889e-08	1.05543e-08	9.81895e-09	1.11725e-08	4.76925e-07	7.63886e-09	1.09526e-08	1.08966e-08	1.86676e-07	7.44453e-08	0.000176513	2.39065e-07	0.000791578	0.000698136	1.35989e-07	8.68684e-08	0.000132472	1.13663e-08	9.48664e-08	0.00069928	0.000249855	2.3512	0.0441795	0.50408	3356.22	11.7126
1881			level4			305.087	58.7	POS										2.28263e-05	1.98703e-05	1.94205e-05	1.57609e-05	1.97889e-05	3.47004e-05	1.1802e-05	1.81046e-05	2.28018e-05	2.46026e-05	2.09678e-05	1.31955e-05	3.78374e-05	2.78192e-05	2.67592e-05	2.2923e-05	3.55664e-05	3.64865e-05	2.77184e-05	3.36024e-05	2.60493e-05	2.87957e-05	1.1763	0.0192426	0.432241	1.37333	0.457677
1888			level4			152.032	219.2	POS										2.45356e-05	2.1073e-05	2.75282e-05	2.64041e-05	2.3923e-05	3.06925e-07	7.30382e-06	2.20028e-05	2.32802e-05	2.31114e-05	1.99469e-05	2.07449e-05	4.36693e-05	2.52434e-05	2.64106e-05	3.37517e-05	3.23684e-05	3.28347e-05	3.52807e-05	3.17106e-05	2.56814e-05	3.07696e-05	1.48605	0.00600036	0.288189	1.54257	0.625339
1912			level4			209.055	213.2	NEG										1.76161e-06	3.26289e-06	8.10442e-07	1.15315e-06	1.13396e-06	5.56815e-07	7.24991e-07	1.23646e-06	1.03475e-06	6.85392e-07	1.23605e-06	6.2848e-07	2.2141e-06	3.07505e-06	3.10604e-06	1.96259e-06	4.00711e-06	3.85202e-06	2.30189e-06	1.48723e-06	8.36315e-07	2.34708e-06	1.47819	0.0227762	0.452254	1.89886	0.925136
1921			level4			341.253	110.1	POS										7.90318e-06	1.28089e-05	6.91434e-06	9.32822e-06	1.13262e-05	9.94797e-09	3.70494e-06	4.63906e-06	7.53909e-06	1.0549e-05	7.47228e-06	7.23275e-06	9.13893e-06	1.3187e-05	1.3866e-05	1.45174e-05	1.3056e-05	1.96115e-05	5.83088e-06	1.07191e-05	6.42217e-06	1.13582e-05	1.38415	0.0482133	0.513684	1.52004	0.60411
1925			level4			305.048	68.9	POS										8.32966e-07	5.8048e-07	4.41241e-07	5.51086e-07	9.81709e-07	1.39299e-06	2.45637e-07	7.70664e-07	7.88989e-07	6.43587e-07	7.22935e-07	1.08418e-05	7.70906e-07	6.02688e-05	5.14747e-05	6.22608e-07	1.05391e-06	1.18734e-05	8.55082e-07	9.20916e-07	4.65479e-05	1.8523e-05	2.2215	0.045196	0.507413	25.6219	4.67931
1929			level4			322.056	155.9	POS										2.11402e-06	1.71191e-06	2.02939e-06	9.0613e-06	6.31174e-06	6.45096e-07	1.15933e-06	4.59644e-06	9.81537e-06	5.75999e-07	3.80206e-06	6.31928e-06	1.25298e-05	5.73634e-06	4.76521e-06	8.12846e-06	1.32887e-05	1.40878e-05	2.59661e-05	3.59071e-06	1.97222e-05	1.14134e-05	2.03704	0.0100728	0.350843	3.00191	1.58588
1930			level4			187.02	66.3	NEG										2.75671e-05	2.60101e-05	2.93536e-05	1.59935e-05	2.51606e-05	1.00695e-05	1.75768e-05	2.06519e-05	2.81793e-05	4.90048e-05	2.49567e-05	3.09279e-05	2.28307e-05	5.49142e-05	4.19904e-05	1.94444e-05	2.80547e-05	3.69667e-05	3.58663e-05	6.5558e-05	7.3164e-05	4.09717e-05	1.91681	0.0261237	0.472274	1.64171	0.715199
1951			level4			183.006	184.2	POS										5.68587e-05	7.72442e-05	6.88755e-05	6.1405e-05	7.51023e-05	2.14336e-06	1.12556e-05	8.80555e-05	9.22527e-05	8.01799e-05	6.13373e-05	7.50832e-05	6.9347e-05	0.00011588	0.000122632	9.24324e-05	0.000108327	0.000109355	6.57512e-05	8.22633e-05	5.85665e-05	8.99637e-05	1.57972	0.0300389	0.481283	1.46671	0.55258
1953			level4			295.002	174.6	POS										7.80737e-07	1.32232e-07	6.25697e-07	4.69334e-07	7.72356e-07	1.80441e-06	3.53895e-07	1.51649e-06	1.09022e-06	9.42562e-07	8.48793e-07	6.06752e-07	3.5601e-07	2.66931e-07	3.10419e-07	2.2738e-07	4.89228e-07	3.25033e-07	4.78232e-07	4.2591e-07	3.84083e-07	3.86998e-07	1.65412	0.0200938	0.438399	0.455939	-1.13309
1957			level4			256.06	158.6	NEG										1.14565e-05	9.79492e-06	1.32323e-05	1.26944e-05	1.36015e-05	5.99442e-06	9.23819e-06	7.51989e-06	1.54881e-05	1.1153e-05	1.10173e-05	9.99385e-06	2.68188e-05	1.33269e-05	1.27917e-05	1.52167e-05	1.54513e-05	1.35208e-05	1.36733e-05	1.63519e-05	2.21304e-05	1.59276e-05	1.9372	0.0146156	0.396645	1.44568	0.531752
1961			level4			326.148	147.7	POS										4.30004e-06	4.08911e-06	4.15799e-06	4.65709e-06	4.60067e-06	1.20321e-06	3.18221e-06	3.11133e-06	4.68392e-06	5.02977e-06	3.90153e-06	2.98841e-06	7.87705e-06	5.3649e-06	5.45125e-06	4.60682e-06	5.82389e-06	8.27102e-06	5.09033e-06	5.84542e-06	6.41073e-06	5.77298e-06	1.80759	0.00602636	0.288189	1.47967	0.565275
1988			level4			409.228	359.1	POS										1.78597e-07	2.53484e-07	3.02087e-07	2.87408e-07	1.95355e-07	3.94801e-07	2.27123e-07	1.72473e-07	3.27309e-07	3.27666e-07	2.6663e-07	2.26628e-07	4.05111e-07	2.75669e-07	3.30875e-07	5.01428e-07	4.83056e-07	3.47066e-07	3.61115e-07	3.57048e-07	3.26142e-07	3.61414e-07	1.42488	0.0155232	0.405664	1.35549	0.43881
2010			level4			474.798	356.1	POS										2.79308e-07	1.64983e-07	1.05517e-07	4.3189e-08	3.1657e-08	5.97836e-08	7.91808e-08	2.08731e-07	1.42776e-07	2.14042e-07	1.32917e-07	2.72719e-07	1.27772e-07	8.3031e-08	2.11283e-07	3.45447e-07	1.20297e-07	2.14341e-07	2.10069e-07	3.24498e-07	3.41932e-07	2.25139e-07	1.6599	0.0330524	0.486429	1.69383	0.760293
2197			level4			436.835	335.7	POS										3.48398e-06	3.68174e-06	2.76747e-06	3.2384e-06	2.83508e-06	5.23579e-06	1.90323e-06	4.25368e-06	3.16645e-06	3.23961e-06	3.38054e-06	3.39135e-06	4.7279e-06	4.18097e-06	5.42501e-06	3.34911e-06	4.40088e-06	3.93869e-06	5.16075e-06	3.73056e-06	3.49604e-06	4.18012e-06	1.09541	0.043093	0.503223	1.23652	0.306291
2363			level4			137.069	316.5	POS										5.05993e-06	4.6764e-06	6.01005e-06	5.29436e-06	6.64865e-06	8.53776e-06	8.89574e-08	7.16725e-06	5.72394e-06	4.57525e-07	4.96648e-06	4.11475e-06	3.27333e-07	2.01367e-07	1.38091e-07	5.76449e-06	2.34995e-07	1.41578e-07	1.24247e-07	2.42232e-07	6.10068e-06	1.73898e-06	1.37268	0.0131403	0.386444	0.350142	-1.51399
2372			level4			259.875	316.3	POS										4.05849e-07	7.52332e-07	7.03254e-07	5.75034e-07	7.43889e-07	1.36214e-06	1.32698e-06	6.08266e-07	7.30593e-07	1.17286e-06	8.3812e-07	4.51438e-07	5.52862e-07	8.96832e-07	5.4647e-07	3.68437e-07	7.27629e-07	3.85562e-07	7.22648e-07	4.31342e-07	5.55133e-07	5.63835e-07	1.64291	0.0314581	0.484203	0.672738	-0.571882
2764			level4	4-Chloro-alpha-[4-[2-(diethylamino)ethoxy]phenyl]-alpha-phenylbenzeneethanol	-10.0869	424.978	297.9	POS										2.8561e-06	1.91986e-06	3.10716e-06	3.13411e-06	3.59716e-06	5.68519e-06	2.7081e-06	2.7487e-06	2.04861e-06	3.38528e-06	3.11903e-06	1.95667e-06	1.19109e-06	1.38432e-06	2.16212e-06	2.11914e-06	6.4855e-07	7.95532e-07	3.23592e-06	2.76168e-06	1.04624e-06	1.73013e-06	2.23149	0.00449299	0.262925	0.5547	-0.85022
2853			level4			259.079	293.4	POS										3.33017e-06	1.04274e-06	4.79102e-07	3.46763e-06	6.1695e-07	2.10247e-06	2.97239e-07	8.61214e-07	3.16252e-06	5.21196e-07	1.58812e-06	2.22569e-06	1.36231e-06	3.60082e-06	3.7272e-06	1.32197e-06	4.00324e-06	3.81492e-07	4.22883e-06	4.26245e-06	3.97017e-06	2.90842e-06	1.32964	0.0453572	0.507581	1.83136	0.872911
3292			level4			218.985	284.8	POS										1.50691e-05	5.41194e-06	9.81214e-06	2.65383e-06	1.35331e-06	2.39147e-06	1.45149e-06	3.50004e-06	1.05017e-05	7.97518e-06	6.01202e-06	7.39876e-06	1.29296e-05	4.99989e-06	1.04001e-05	1.13683e-05	1.05836e-05	4.24381e-06	1.19686e-05	1.85517e-05	1.18544e-05	1.04299e-05	1.67266	0.0375635	0.502218	1.73484	0.7948
3355			level4			256.891	284.6	POS										5.17421e-06	3.52455e-06	6.35619e-06	1.88676e-06	5.60541e-07	3.60962e-06	1.55749e-06	2.47118e-06	6.89259e-06	6.87564e-06	3.89088e-06	5.02264e-06	6.9701e-06	5.84341e-06	6.30661e-06	1.19237e-05	4.13946e-06	5.61614e-06	4.1076e-06	7.95422e-06	3.87348e-06	6.17574e-06	1.51278	0.0445521	0.505156	1.58723	0.666516
4121			level4	Propantheline chloride	-16.0335	404.943	273.3	POS										2.39383e-07	3.92161e-07	2.0506e-07	2.63706e-07	4.53886e-07	8.68539e-08	2.37856e-08	3.018e-07	2.19149e-07	2.36573e-07	2.42236e-07	2.19438e-07	4.19563e-07	2.89656e-07	2.55921e-07	4.39069e-07	3.6089e-07	2.3578e-07	5.70793e-07	5.13284e-07	4.25916e-07	3.73031e-07	1.31984	0.0297686	0.4806	1.53995	0.622884
4139			level4			372.922	272.5	POS										2.35223e-07	2.45287e-07	3.91484e-07	1.83442e-07	5.2076e-07	3.59477e-07	5.21376e-09	2.81239e-07	4.19005e-07	3.80896e-07	3.02203e-07	3.06065e-07	7.29444e-07	3.81726e-07	2.89653e-07	7.25779e-07	2.79885e-07	5.2041e-07	3.11938e-07	5.71481e-07	4.89617e-07	4.606e-07	1.0368	0.0403718	0.502218	1.52414	0.607997
4177			level4			275.026	271.3	POS										7.09825e-06	3.68116e-06	1.61287e-05	1.16769e-05	1.12396e-05	2.65404e-05	3.01817e-06	2.07938e-05	1.67811e-05	1.41573e-05	1.31115e-05	1.27365e-05	2.33558e-05	1.62887e-05	1.75126e-05	2.36132e-05	1.84184e-05	1.78045e-05	2.21203e-05	1.80801e-05	1.81345e-05	1.88065e-05	1.29074	0.0463062	0.509118	1.43435	0.520392
4191			level4			297.058	270.8	POS										3.93146e-07	2.81313e-07	6.20729e-07	2.25637e-07	6.93884e-07	1.26794e-06	3.623e-07	4.34574e-07	5.76729e-07	6.76454e-07	5.53271e-07	4.95332e-07	9.06267e-07	7.4994e-07	8.41551e-07	7.81967e-07	7.05592e-07	8.973e-07	9.22303e-07	6.88969e-07	8.78112e-07	7.86733e-07	1.48044	0.0431434	0.503223	1.42197	0.507888
4199			level4			276.028	270.7	POS										1.81155e-06	1.99666e-06	1.89635e-06	1.05083e-06	1.61346e-06	3.46604e-06	3.60102e-07	1.75777e-06	3.96789e-06	2.99908e-06	2.09197e-06	2.33086e-06	3.04992e-06	2.88838e-06	3.38866e-06	5.25548e-06	3.49982e-06	4.0981e-06	3.52008e-06	3.60251e-06	4.12562e-06	3.57594e-06	1.75183	0.00277125	0.224326	1.70936	0.773457
4220			level4			370.076	270.3	POS										1.34033e-06	1.17976e-06	1.74128e-06	1.39697e-06	2.23683e-06	7.44399e-07	5.09327e-07	1.71435e-06	2.50017e-06	3.86272e-06	1.72261e-06	1.93842e-06	3.79648e-06	2.06401e-06	1.8779e-06	2.678e-06	3.02952e-06	2.62757e-06	3.82713e-06	3.70618e-06	2.88956e-06	2.84348e-06	1.7615	0.00970276	0.345728	1.65067	0.723056
4238			level4			364.94	269.5	POS										1.81487e-07	1.16609e-07	1.79702e-07	8.26819e-08	3.1526e-07	5.71751e-07	1.08013e-07	1.53279e-07	4.08497e-07	3.37319e-07	2.4546e-07	2.69324e-07	7.29813e-07	5.68392e-07	4.1893e-07	8.49952e-07	4.06615e-07	3.7633e-07	8.12095e-07	5.09887e-07	5.01178e-07	5.44252e-07	1.98206	0.00141894	0.176236	2.21727	1.14879
4253			level4			371.079	269	POS										2.39296e-08	6.91581e-09	9.10801e-08	2.88293e-08	1.13537e-07	9.94797e-09	1.1606e-07	8.73594e-09	9.23871e-08	1.14009e-07	6.05432e-08	1.21703e-07	3.58866e-07	1.45479e-07	7.95191e-08	2.20225e-07	2.41932e-07	1.70024e-07	3.33727e-07	3.23293e-07	1.62112e-07	2.15688e-07	2.18133	0.000254133	0.113539	3.56255	1.83291
4337			level4			285.933	262.6	POS										2.23311e-08	6.91581e-09	4.91967e-08	2.04305e-08	8.22112e-08	4.61292e-08	9.89045e-08	8.73594e-09	4.62936e-08	8.06853e-09	3.89217e-08	5.6461e-09	3.07806e-08	6.88672e-09	7.0542e-09	7.30727e-09	7.91179e-09	8.14079e-09	8.02973e-09	2.90363e-08	7.70653e-09	1.185e-08	1.8139	0.0268893	0.473967	0.304457	-1.71569
4360			level4			188.897	261.2	POS										2.19453e-07	3.26715e-07	3.84046e-07	3.08802e-07	9.42443e-07	4.80399e-07	4.07689e-07	4.05297e-07	5.28511e-07	5.29639e-07	4.53299e-07	2.60987e-07	1.83856e-07	1.04062e-07	2.9859e-07	2.89801e-07	2.62676e-07	3.86254e-07	3.98918e-07	2.15125e-07	2.49275e-07	2.64954e-07	1.90039	0.0170959	0.41676	0.584502	-0.77472
4367			level4			476.935	261	POS										2.70417e-07	4.56784e-07	4.09223e-07	3.53792e-07	7.70338e-07	9.94797e-09	5.21376e-09	5.36477e-07	3.86541e-07	6.07548e-07	3.80628e-07	3.6175e-07	1.37194e-06	7.33119e-07	8.02019e-07	5.6356e-07	5.32604e-07	6.29657e-07	4.30682e-07	1.08191e-06	6.543e-07	7.16154e-07	1.56684	0.014128	0.392611	1.88151	0.911888
4388			level4			718.284	259.3	POS										2.5844e-07	2.62964e-08	2.25243e-07	3.08902e-07	1.59593e-07	9.94797e-09	5.21376e-09	1.48836e-07	1.48563e-07	2.67196e-07	1.55823e-07	2.54004e-07	4.64573e-07	2.82857e-07	3.88301e-07	3.99282e-07	4.02969e-07	4.27002e-07	2.28401e-07	2.84737e-07	1.38452e-07	3.27058e-07	1.72808	0.00231658	0.21023	2.0989	1.06964
4425			level4	2,3,7,8-Tetrachlorodibenzofuran	-0.25035	306.979	257.8	POS										2.43569e-05	1.65e-05	1.95583e-05	9.53994e-06	1.10786e-05	7.27473e-06	1.36406e-07	1.8089e-05	2.3689e-05	2.47243e-05	1.54947e-05	1.81471e-05	2.23394e-05	2.36799e-05	2.38194e-05	3.16738e-05	2.96527e-05	2.71518e-05	2.92817e-05	3.12311e-05	2.29739e-05	2.59951e-05	1.25708	0.0023514	0.211735	1.67767	0.746463
4426			level4			307.982	257.8	POS										1.29016e-06	4.53053e-07	6.1635e-07	2.97396e-07	1.01043e-06	6.71126e-08	2.15495e-08	5.19527e-07	5.60519e-07	1.07892e-06	5.91501e-07	1.03008e-06	1.71379e-06	1.12116e-06	9.02446e-07	1.58684e-06	7.311e-07	1.30167e-06	1.42411e-06	9.53251e-07	5.1766e-07	1.12821e-06	1.59521	0.00790897	0.318995	1.90737	0.931583
4478			level4			238.039	255.9	POS										2.27095e-07	9.95076e-08	1.73866e-07	1.14196e-07	2.75507e-07	3.22693e-07	1.10736e-07	2.22069e-07	2.75802e-07	1.84918e-07	2.00639e-07	1.92097e-07	4.59214e-07	1.84093e-07	2.12217e-07	3.34276e-07	4.47868e-07	3.9825e-07	3.41214e-07	2.8409e-07	6.02129e-07	3.45545e-07	1.70928	0.00859418	0.327305	1.72222	0.784271
4479			level4			263.014	255.9	POS										2.69831e-05	1.85487e-05	2.19838e-05	1.79482e-05	4.3734e-05	7.41558e-06	9.25681e-06	1.97656e-05	2.63851e-05	2.86475e-05	2.20669e-05	2.1768e-05	4.67684e-05	2.9575e-05	2.68998e-05	4.02665e-05	3.58781e-05	3.37646e-05	5.60218e-05	6.34215e-05	2.91137e-05	3.83477e-05	1.78677	0.00703124	0.308673	1.7378	0.79726
4481			level4			243.028	255.8	POS										1.28128e-05	8.49113e-06	1.10166e-05	5.85613e-06	1.1221e-05	5.38378e-06	1.05267e-06	7.91217e-06	8.26051e-06	1.28724e-05	8.48791e-06	8.66878e-06	2.22683e-05	1.1219e-05	1.87029e-05	1.37707e-05	1.3528e-05	1.10924e-05	2.22789e-05	1.61011e-05	1.0344e-05	1.47974e-05	1.50405	0.00445207	0.261849	1.74335	0.801864
4482			level4			264.018	255.8	POS										9.91462e-07	1.54353e-06	2.08905e-06	7.36037e-07	1.46291e-06	6.43139e-07	1.61253e-07	1.16357e-06	1.61143e-06	1.53191e-06	1.19343e-06	1.21253e-06	2.76117e-06	2.54437e-06	1.76185e-06	2.60239e-06	1.91032e-06	2.83034e-06	1.06727e-06	3.18454e-06	1.28941e-06	2.11642e-06	1.6608	0.00666934	0.302031	1.77339	0.826512
4484			level4			477.216	255.8	POS										1.72658e-06	1.79083e-06	2.07777e-06	2.99908e-06	1.51687e-06	2.82252e-07	2.72568e-06	1.48793e-06	2.71099e-06	1.90468e-06	1.92227e-06	2.95499e-06	3.61846e-06	3.80052e-06	3.92176e-06	2.17841e-06	3.46109e-06	3.31663e-06	3.06626e-06	2.61002e-06	1.97736e-06	3.09055e-06	1.89901	0.00209472	0.197957	1.60776	0.685055
4486			level4			242.036	255.6	POS										8.21607e-06	5.38332e-06	1.09767e-05	7.49423e-06	6.98244e-06	2.20834e-06	4.26849e-07	1.53443e-06	8.00938e-06	8.20312e-06	5.94349e-06	6.04171e-06	1.28495e-05	6.85574e-06	6.34246e-06	1.63567e-05	1.53933e-05	1.00466e-05	1.01049e-05	1.06216e-05	6.54376e-06	1.01156e-05	1.38975	0.0190713	0.431924	1.70197	0.767204
4491			level4			428.179	255.3	POS										6.89256e-08	6.25208e-08	9.4859e-08	8.46208e-08	1.42985e-07	6.39803e-08	1.88382e-07	8.73594e-09	4.18988e-08	6.34352e-08	8.20343e-08	5.63626e-08	1.76858e-07	1.86227e-07	1.97197e-07	6.11463e-08	1.68164e-07	1.04387e-07	1.88008e-07	2.17739e-07	1.3542e-07	1.49151e-07	1.40532	0.0127205	0.380339	1.81815	0.862473
4513			level4			189.136	254.5	POS										5.29162e-06	3.62738e-06	2.5324e-06	3.42565e-06	3.48777e-06	3.46067e-06	3.5212e-06	4.27725e-06	4.32207e-06	4.64335e-06	3.85894e-06	8.67754e-06	1.76225e-05	4.57226e-06	3.43525e-06	3.38036e-06	3.30004e-05	9.77197e-06	6.25557e-06	1.79113e-05	7.88645e-06	1.12514e-05	1.70712	0.0325803	0.485595	2.91566	1.54382
4536			level4			175.12	254	POS										0.000122366	0.00011113	9.74703e-05	9.29857e-05	6.4448e-05	0.00018005	9.12961e-05	0.000132503	9.89397e-05	0.000131851	0.000112304	0.000102066	0.000565286	0.00012842	0.000221951	0.00011356	0.000487669	7.19905e-05	0.000234007	0.000204647	0.000254456	0.000238405	1.42982	0.039739	0.502218	2.12286	1.08601
4636			level4			255.048	252	POS										1.55947e-06	7.83015e-07	1.38424e-06	3.14815e-07	9.40457e-07	4.29919e-07	2.9141e-07	8.93957e-07	8.74736e-07	1.15551e-06	8.62753e-07	1.51182e-06	2.52318e-06	1.44165e-06	1.56248e-06	1.85855e-06	2.12499e-06	1.34174e-06	7.31144e-07	2.83018e-06	4.14956e-06	2.00753e-06	2.3529	0.0048217	0.272141	2.32689	1.2184
4645			level4			396.941	251.9	POS										6.56892e-07	1.16228e-06	1.38132e-06	4.96548e-07	7.05695e-07	8.95749e-07	1.23757e-07	6.67221e-07	7.83371e-07	7.24441e-07	7.59727e-07	6.91442e-07	3.10376e-06	2.53587e-06	8.5558e-07	8.99894e-07	6.71607e-07	2.68718e-06	1.17814e-06	8.29938e-07	3.31638e-06	1.67698e-06	1.53926	0.0280684	0.474643	2.20734	1.14231
4683			level4	Propantheline chloride	-8.35912	404.946	250.2	POS										1.30227e-06	6.41229e-07	8.04442e-07	6.23881e-07	8.98102e-07	5.7959e-07	1.73893e-07	8.42953e-07	1.89131e-06	1.48667e-06	9.24435e-07	9.69681e-07	2.52092e-06	1.31284e-06	1.25734e-06	1.73811e-06	1.46243e-06	1.27685e-06	1.76004e-06	1.57872e-06	1.04919e-06	1.49261e-06	1.61831	0.0155543	0.406019	1.61462	0.691198
4684			level4			426.929	250.2	POS										7.37911e-07	2.45958e-07	4.4155e-07	2.40752e-07	5.89867e-07	1.87128e-07	5.21376e-09	3.41266e-07	9.14445e-07	5.72084e-07	4.27618e-07	4.80643e-07	1.16554e-06	5.47637e-07	5.41257e-07	1.3345e-06	8.67875e-07	7.07723e-07	7.60571e-07	7.63141e-07	6.26246e-07	7.79513e-07	1.38271	0.0109713	0.367269	1.82292	0.866251
4701			level4			448.911	249.5	POS										5.55147e-07	2.21451e-07	2.01229e-07	5.37665e-07	6.47534e-07	3.95936e-07	2.99587e-08	5.37587e-07	6.62756e-07	2.51568e-07	4.04083e-07	3.09532e-07	6.45765e-07	6.32339e-07	7.25265e-07	4.87829e-07	7.19453e-07	4.60622e-07	5.92785e-07	6.68973e-07	6.83256e-07	5.92582e-07	1.29748	0.0308944	0.482788	1.46649	0.552363
4733			level4			342.067	248.5	POS										5.41487e-07	8.38635e-07	8.77533e-07	7.82345e-07	7.4084e-07	1.2044e-06	4.86907e-07	7.75039e-07	7.64513e-07	5.15776e-07	7.52748e-07	8.20529e-07	1.04348e-06	9.76408e-07	8.14498e-07	1.08421e-06	9.79268e-07	1.02699e-06	1.02021e-06	8.42421e-07	8.02081e-07	9.41009e-07	1.27352	0.0219243	0.447645	1.2501	0.322042
4740			level4	N-Phospho-D-lombricine	-20.2096	351.16	248.4	POS										2.46277e-06	1.83946e-06	1.18784e-06	1.76565e-06	4.35798e-06	9.94797e-09	2.93201e-06	2.32182e-06	1.57471e-06	2.93241e-06	2.13846e-06	2.11775e-06	5.09951e-06	2.61221e-06	2.6679e-06	6.92323e-06	6.01576e-06	4.39139e-06	3.1615e-06	2.44357e-06	5.7248e-06	4.11576e-06	1.65555	0.00793678	0.319178	1.92464	0.944587
4758			level4			320.085	248.1	POS										1.15029e-06	1.4473e-06	1.40503e-06	1.37429e-06	1.35619e-06	9.94797e-09	5.21376e-09	1.38379e-06	1.44837e-06	9.4661e-07	1.0527e-06	1.35558e-06	2.05209e-06	1.56267e-06	1.59534e-06	1.66214e-06	1.55907e-06	1.85967e-06	1.81571e-06	1.60216e-06	1.59898e-06	1.66634e-06	1.41838	0.00824793	0.322834	1.58292	0.662586
4767			level4			305.147	247.6	POS										5.83907e-07	4.81053e-07	6.09252e-07	3.9365e-07	7.38596e-07	1.38971e-06	3.27437e-07	7.67757e-07	6.78716e-07	3.79203e-07	6.34928e-07	5.65454e-07	1.23124e-06	1.01724e-06	9.31157e-07	7.28367e-07	1.40613e-06	9.54696e-07	8.53785e-07	1.30663e-06	9.30371e-07	9.92508e-07	1.62447	0.0114788	0.370763	1.56318	0.644485
4793			level4			298.103	247.3	POS										3.53467e-06	4.50535e-06	4.91347e-06	4.95576e-06	4.44662e-06	9.85414e-07	3.29068e-07	4.71108e-06	4.64864e-06	3.64713e-06	3.66772e-06	4.03675e-06	7.94272e-06	5.25858e-06	5.85453e-06	6.06737e-06	6.3582e-06	6.80876e-06	6.06107e-06	6.67861e-06	5.82139e-06	6.0888e-06	1.6183	0.00100393	0.159387	1.6601	0.731274
4794			level4			314.077	247.3	POS										1.83906e-07	3.28973e-07	1.77968e-07	2.87787e-07	2.55373e-07	1.4756e-07	5.21376e-09	2.5167e-07	2.89984e-07	2.27604e-07	2.15604e-07	2.47958e-07	4.5623e-07	2.83049e-07	3.10383e-07	3.08442e-07	4.31031e-07	3.86241e-07	4.21226e-07	3.22395e-07	2.70179e-07	3.43714e-07	1.14195	0.00312873	0.231082	1.59419	0.672824
4800			level4			418.053	247.3	POS										7.31686e-07	8.6939e-07	8.41024e-07	8.88618e-07	8.45236e-07	9.94797e-09	5.21376e-09	1.01637e-06	9.81137e-07	6.97375e-07	6.886e-07	6.97386e-07	1.63917e-06	1.08161e-06	1.01531e-06	1.14867e-06	1.1344e-06	1.28507e-06	1.27683e-06	1.29042e-06	1.1382e-06	1.17071e-06	1.45978	0.00287307	0.225993	1.70012	0.765641
4807			level4	Lincomycin hydrochloride	-7.10738	462.018	247.2	POS										3.2984e-07	2.83095e-07	2.13514e-07	2.50738e-07	2.86676e-07	9.94797e-09	5.21376e-09	2.15405e-07	2.28887e-07	1.73686e-07	1.997e-07	2.2856e-07	4.43807e-07	3.31397e-07	2.36404e-07	3.72065e-07	3.11055e-07	2.33468e-07	3.20967e-07	2.85149e-07	2.50282e-07	3.01315e-07	1.40041	0.024223	0.462961	1.50884	0.593439
4816			level4			538.004	247.1	POS										2.68376e-07	7.49519e-08	2.39727e-07	2.63897e-07	2.97555e-07	9.94797e-09	5.21376e-09	2.47592e-07	3.00769e-07	2.89031e-07	1.99706e-07	2.52564e-07	3.91985e-07	2.57762e-07	3.09274e-07	2.94355e-08	4.68905e-07	4.64361e-07	4.11738e-07	3.56394e-07	3.47292e-07	3.28971e-07	1.15787	0.0326559	0.485595	1.64728	0.720083
4849			level4			338.802	246.8	POS										2.74055e-07	2.61468e-07	3.00621e-07	3.17223e-07	4.21733e-07	4.76993e-07	4.50551e-07	4.67864e-07	2.68127e-07	4.39193e-07	3.67783e-07	1.05547e-07	3.1277e-07	3.06608e-07	3.30121e-07	3.15911e-08	2.60658e-07	4.99893e-07	2.61831e-07	2.82359e-07	2.2284e-07	2.61422e-07	1.53368	0.0449356	0.507261	0.710805	-0.492475
4943			level4	Dictyostelium	-16.527	308.172	246.2	POS										2.65325e-06	2.66266e-06	2.81455e-06	2.82895e-06	3.70981e-06	4.42048e-06	2.65548e-06	7.74351e-07	2.77285e-06	3.36654e-06	2.86589e-06	2.05322e-06	8.33804e-07	7.17153e-07	5.38915e-07	6.24052e-07	3.29791e-06	8.26967e-07	9.24291e-07	3.53027e-06	2.59599e-06	1.59426e-06	1.77118	0.0151579	0.402203	0.556286	-0.8461
4970			level4			177.949	246	POS										2.94109e-07	2.53216e-07	3.16107e-07	6.00825e-08	2.38506e-08	2.13046e-07	1.14653e-07	2.32869e-07	4.43259e-07	3.13515e-07	2.26471e-07	2.32225e-07	5.62141e-07	2.75174e-07	3.59642e-07	4.31722e-07	2.58643e-07	3.46027e-07	2.61697e-07	4.76349e-07	4.72909e-07	3.67653e-07	1.57367	0.0179783	0.423957	1.6234	0.69902
4994			level4			376.821	245.9	POS										6.22563e-07	3.63383e-07	9.40839e-07	2.55252e-07	2.378e-07	5.04339e-07	9.0765e-08	7.28177e-07	1.35349e-06	9.8714e-07	6.08375e-07	5.36538e-07	1.56206e-06	8.65338e-07	9.87519e-07	1.02747e-06	5.41866e-07	8.68764e-07	7.67374e-07	1.41248e-06	1.65671e-06	1.02261e-06	1.65506	0.0318313	0.485595	1.68089	0.749228
5015			level4	Bezepril hydrochloride	24.9992	461.969	245.5	POS										3.63171e-07	2.78185e-07	2.90185e-07	2.12336e-07	1.92394e-07	9.94797e-09	5.21376e-09	2.1077e-07	2.13427e-07	2.82352e-07	2.05798e-07	2.53815e-07	4.52065e-07	3.61291e-07	3.4028e-07	3.6947e-07	3.65793e-07	1.95711e-07	1.94183e-07	4.16693e-07	2.03955e-07	3.15326e-07	1.42588	0.0336842	0.487459	1.53221	0.615612
5019			level4			257.028	245.3	POS										4.06593e-07	1.25078e-07	1.66103e-07	2.16123e-07	3.18104e-07	1.94228e-07	5.21376e-09	3.63908e-07	2.27453e-07	3.36786e-07	2.35959e-07	2.89282e-07	7.9253e-07	3.09158e-07	1.68721e-07	4.32339e-07	3.29501e-07	5.77427e-07	5.27334e-07	5.39679e-07	3.04664e-07	4.27064e-07	1.09193	0.0134817	0.390181	1.80991	0.855915
5042			level4			227.065	243.4	POS										2.26269e-06	2.48155e-06	5.08473e-07	5.21248e-07	2.42713e-07	3.62258e-06	1.7432e-06	6.11164e-07	2.82498e-07	3.91306e-07	1.26674e-06	2.44229e-07	5.16356e-07	3.58564e-07	3.36786e-07	2.92679e-07	4.85852e-07	2.10427e-07	5.19969e-07	3.92489e-07	6.32861e-07	3.99021e-07	1.77239	0.0459164	0.508641	0.314998	-1.66659
5062			level4			185.104	241.6	POS										5.2903e-06	7.0235e-06	7.28183e-06	6.57024e-06	7.2175e-06	1.10441e-05	4.94435e-06	8.73439e-06	5.92828e-06	8.2654e-06	7.22999e-06	5.64404e-06	2.53232e-07	6.48008e-07	6.35255e-07	6.47655e-06	8.30018e-06	2.37537e-07	8.21079e-06	6.92337e-06	2.99754e-07	3.76287e-06	1.9767	0.0174149	0.418706	0.520453	-0.94216
5107			level4			492.933	240.2	POS										8.1801e-08	1.34883e-07	8.65709e-08	1.16123e-07	2.29936e-07	1.33767e-07	5.21376e-09	2.24445e-07	1.86412e-07	3.1973e-07	1.51888e-07	1.42676e-07	3.1548e-07	2.05705e-07	3.04833e-07	1.78054e-07	2.31309e-07	1.82934e-07	3.31193e-07	1.37614e-07	2.71084e-07	2.30088e-07	1.18048	0.0460008	0.508641	1.51485	0.599178
5243			level4			384.117	235.3	POS										3.0527e-07	3.21883e-07	4.27221e-07	2.82473e-07	3.39116e-07	4.16905e-07	1.62526e-07	3.63041e-07	4.41482e-07	3.47604e-07	3.40752e-07	3.02791e-07	7.14107e-07	4.62235e-07	4.54845e-07	4.02946e-07	6.84541e-07	7.91146e-07	5.18839e-07	5.802e-07	6.98095e-07	5.60975e-07	1.90124	0.00103463	0.161319	1.64628	0.719212
5271			level4	thiamphenicol	-5.26824	357.215	233.3	POS										1.10264e-06	1.33584e-06	1.66558e-06	1.04466e-06	1.32688e-06	1.7778e-06	1.28011e-06	1.19608e-06	1.95453e-06	2.79826e-07	1.2964e-06	9.87481e-07	2.20803e-06	2.77801e-06	2.33269e-06	3.26769e-06	1.64871e-06	1.95194e-06	1.42482e-06	2.05116e-06	1.11632e-06	1.97668e-06	1.44598	0.0215322	0.445742	1.52475	0.608577
5348			level4			185.033	232.2	POS										1.08255e-05	8.42837e-06	1.45732e-05	9.90896e-06	1.24986e-05	6.46673e-06	1.14282e-05	1.07619e-05	1.23491e-05	1.4152e-05	1.11393e-05	8.9624e-06	1.24301e-05	9.35314e-06	1.62193e-05	1.39084e-05	1.51151e-05	1.8193e-05	1.3239e-05	1.81163e-05	1.54562e-05	1.40993e-05	1.58248	0.0330378	0.486429	1.26573	0.339969
5410			level4	3-[(2,6-Dichlorobenzylidene)amino]-6H-dibenzo[b,d]pyran-6-one	-12.9724	369.215	231.7	POS										8.87264e-07	1.24486e-06	1.37312e-06	9.48018e-07	9.58293e-07	1.62623e-06	1.28516e-06	1.01225e-06	1.36081e-06	7.63117e-07	1.14591e-06	1.02328e-06	1.51464e-06	2.24195e-06	2.18262e-06	1.94339e-06	1.37689e-06	1.51817e-06	1.21984e-06	1.49358e-06	1.00506e-06	1.55194e-06	1.61138	0.0233396	0.45736	1.35433	0.437577
5457			level4			366.091	231.5	POS										3.75922e-06	5.20021e-06	5.01533e-06	4.20406e-06	5.59823e-06	1.45007e-06	1.1831e-06	5.55363e-06	4.84214e-06	4.84135e-06	4.16474e-06	3.92808e-06	6.32057e-06	5.02446e-06	5.09881e-06	5.42411e-06	5.19298e-06	5.8911e-06	5.817e-06	5.38575e-06	5.57713e-06	5.366e-06	1.43321	0.048497	0.513998	1.28844	0.365622
5460			level4			382.059	231.5	POS										1.31336e-06	1.12293e-06	7.57294e-07	8.34087e-07	1.01378e-06	5.32458e-07	7.18863e-07	1.23167e-06	7.47286e-07	1.24935e-06	9.52108e-07	1.1202e-06	1.13392e-06	9.93173e-07	1.12792e-06	1.42066e-06	1.3802e-06	1.42177e-06	8.38387e-07	1.75198e-06	1.84823e-06	1.30364e-06	1.93354	0.0165157	0.413462	1.36922	0.453353
5489			level4			322.053	231.4	POS										2.54552e-07	2.82802e-07	5.62529e-07	2.33409e-07	5.30384e-07	7.01226e-07	2.32313e-07	4.68711e-07	6.99289e-07	5.39057e-07	4.50427e-07	3.62297e-07	8.2096e-07	5.32603e-07	6.4539e-07	9.06594e-07	7.32506e-07	7.46436e-07	8.14843e-07	7.50858e-07	7.12642e-07	7.02513e-07	1.69231	0.00424509	0.25885	1.55966	0.64123
5502			level4			607.04	231.4	POS										1.47672e-07	1.08611e-07	3.57941e-07	1.31589e-07	3.77051e-07	1.44434e-07	5.21376e-09	2.91254e-07	4.06462e-07	4.57274e-07	2.4275e-07	2.84397e-07	4.19567e-07	3.36287e-07	3.43373e-07	4.23909e-07	3.4992e-07	3.38125e-07	5.81475e-07	3.18888e-07	3.05809e-07	3.70175e-07	1.24052	0.0345169	0.491043	1.52492	0.608734
5507			level4			388.026	231.3	POS										2.83953e-07	6.80463e-07	8.58673e-07	4.81751e-07	9.79159e-07	9.55692e-07	7.21355e-08	7.08209e-07	1.03669e-06	9.00663e-07	6.95739e-07	7.37903e-07	1.24799e-06	9.3568e-07	8.06738e-07	1.30055e-06	9.39166e-07	1.16423e-06	1.22809e-06	1.04205e-06	1.0283e-06	1.04307e-06	1.2837	0.00897559	0.333247	1.49923	0.584218
5508			level4			417.1	231.3	POS										2.00225e-06	2.29906e-06	2.51462e-06	1.73749e-06	2.96743e-06	2.09272e-06	3.67454e-07	2.53177e-06	2.26744e-06	2.22884e-06	2.10091e-06	1.81738e-06	3.86051e-06	2.73953e-06	2.73144e-06	2.28078e-06	3.65439e-06	2.70963e-06	2.46491e-06	3.36832e-06	2.56954e-06	2.81964e-06	1.14855	0.026239	0.472274	1.34211	0.4245
5571			level4			556.125	229.8	POS										2.15045e-07	3.23311e-07	3.11539e-07	3.27884e-07	3.00084e-07	8.32787e-08	1.18859e-07	3.20919e-07	3.39015e-07	2.26949e-07	2.56688e-07	2.91764e-07	1.05811e-06	4.26445e-07	4.22953e-07	2.56874e-07	5.32883e-07	5.16732e-07	8.20114e-07	4.44162e-07	4.61313e-07	5.23135e-07	1.90009	0.00728835	0.30952	2.03802	1.02717
5582			level4			373.183	229.3	POS										4.12643e-07	1.73971e-07	3.10948e-07	1.30904e-07	5.49156e-07	5.74275e-07	2.60868e-07	4.06464e-07	2.20139e-07	1.80196e-07	3.21956e-07	2.57213e-07	8.50299e-07	4.85981e-07	4.83451e-07	3.14517e-07	9.60168e-07	6.38027e-07	3.78705e-07	8.39086e-07	4.92618e-07	5.70006e-07	1.54274	0.0142025	0.3929	1.77045	0.824114
5584			level4	Methylselenocysteine Se-oxide	13.749	199.089	229.2	POS										6.552e-06	5.50799e-06	6.45324e-06	4.76376e-06	8.37947e-06	1.11829e-05	2.47935e-06	7.09062e-06	6.21026e-06	6.20165e-06	6.48213e-06	5.56452e-06	1.13802e-05	7.28851e-06	7.87804e-06	7.25797e-06	1.18954e-05	8.43243e-06	7.16773e-06	1.10645e-05	8.461e-06	8.63903e-06	1.18739	0.0407392	0.502218	1.33275	0.414401
5593			level4			221.071	228.9	POS										1.31703e-06	1.30164e-06	1.46865e-06	1.09996e-06	1.69512e-06	1.89016e-06	4.76614e-07	1.48828e-06	1.33256e-06	1.34389e-06	1.34139e-06	1.09132e-06	2.17188e-06	1.48527e-06	1.66568e-06	1.42753e-06	2.35943e-06	1.84268e-06	1.70287e-06	2.1883e-06	1.56668e-06	1.75016e-06	1.08645	0.0290599	0.479369	1.30474	0.383759
5600			level4			177.107	228.7	POS										9.49002e-06	7.95471e-06	9.25217e-06	6.70285e-06	1.06307e-05	1.23642e-05	5.09032e-06	9.18389e-06	8.75452e-06	8.29035e-06	8.77138e-06	7.79251e-06	1.66326e-05	1.06145e-05	1.11629e-05	9.76054e-06	1.56697e-05	1.14948e-05	9.53392e-06	1.41719e-05	1.15056e-05	1.18339e-05	1.51762	0.0117156	0.370763	1.34915	0.432051
5602			level4			242.05	228.7	POS										1.4152e-06	9.92026e-07	1.33201e-06	1.21843e-06	1.99458e-06	1.573e-06	2.7465e-07	1.41702e-06	1.56372e-06	1.27112e-06	1.30518e-06	1.27202e-06	2.18386e-06	1.65008e-06	1.68494e-06	1.20618e-06	2.44017e-06	1.83914e-06	1.71614e-06	2.19207e-06	1.57403e-06	1.77586e-06	1.16114	0.023213	0.456224	1.36063	0.444275
5603			level4	Sulfur mustard	-24.9979	160.081	228.6	POS										2.75851e-06	2.67765e-06	2.40591e-06	1.99371e-06	3.16502e-06	4.23821e-06	1.27781e-06	3.04471e-06	2.18588e-06	3.17289e-06	2.69203e-06	2.61618e-06	4.76334e-06	2.96599e-06	3.20743e-06	2.94255e-06	4.68349e-06	3.3908e-06	2.76308e-06	4.82074e-06	3.60762e-06	3.57612e-06	1.2673	0.0291016	0.479377	1.32841	0.409701
5608			level4			395.165	228.6	POS										5.08139e-07	2.8687e-07	3.8398e-07	2.25033e-07	5.83518e-07	3.38914e-07	7.80354e-08	2.64863e-07	3.56528e-07	3.28082e-07	3.35396e-07	3.93608e-07	1.13361e-06	7.47523e-07	7.66939e-07	4.58926e-07	1.15889e-06	5.79719e-07	4.88595e-07	8.83372e-07	6.69203e-07	7.28039e-07	2.08806	0.000664141	0.142864	2.17068	1.11815
5621			level4			417.147	228.4	POS										8.27988e-07	4.7537e-07	6.43648e-07	4.20382e-07	9.81507e-07	7.54417e-07	3.51e-07	5.56331e-07	5.50021e-07	5.41937e-07	6.1026e-07	5.98923e-07	1.6045e-06	1.00868e-06	9.98122e-07	6.212e-07	2.92735e-06	9.39967e-07	6.6187e-07	1.44583e-06	8.49354e-07	1.16558e-06	1.72612	0.0360481	0.500013	1.90997	0.933551
5627			level4			327.028	228.2	POS										4.783e-07	4.89157e-07	4.514e-07	3.75856e-07	6.99249e-07	5.2043e-07	5.85642e-08	4.88037e-07	4.85009e-07	4.92377e-07	4.53838e-07	4.37626e-07	7.1871e-07	5.16403e-07	5.79675e-07	4.55664e-07	8.47546e-07	5.27106e-07	4.777e-07	7.39587e-07	6.46763e-07	5.94678e-07	1.04749	0.0499063	0.518365	1.31033	0.389931
5630			level4			388.12	228.2	POS										2.10792e-06	2.10408e-06	2.1567e-06	1.71479e-06	2.88104e-06	1.05256e-06	4.98437e-07	2.02719e-06	1.97718e-06	1.86812e-06	1.8388e-06	2.00663e-06	3.79451e-06	2.84102e-06	2.94411e-06	2.55807e-06	3.68378e-06	2.79677e-06	2.58769e-06	3.40987e-06	2.9959e-06	2.96183e-06	1.94765	0.000560019	0.133643	1.61074	0.687724
5635			level4	3-[3-Tert-butylsulfanyl-1-[(4-chlorophenyl)methyl]-5-propan-2-ylindol-2-yl]-2,2-dimethylpropanoic acid	23.7744	473.099	228.1	POS										4.18408e-07	5.84887e-07	4.8927e-07	4.35857e-07	7.10736e-07	3.49874e-08	2.4116e-07	5.44435e-07	4.46665e-07	3.93825e-07	4.30023e-07	5.09874e-07	8.3107e-07	6.84072e-07	6.35154e-07	4.77942e-07	7.65513e-07	5.33429e-07	4.8917e-07	8.37242e-07	6.06543e-07	6.37001e-07	1.68728	0.0113038	0.370763	1.48132	0.566882
5637			level4			344.082	228	POS										4.39859e-07	1.80519e-07	5.47003e-07	3.61041e-07	8.72798e-07	8.79772e-07	2.18843e-07	4.0661e-07	6.61558e-07	5.61212e-07	5.12921e-07	4.77663e-07	9.29661e-07	8.98466e-07	7.14548e-07	8.34926e-07	1.04001e-06	7.4742e-07	6.35073e-07	9.04343e-07	6.71219e-07	7.85333e-07	1.64164	0.00895391	0.333247	1.5311	0.614567
5670			level4			556.172	226.8	POS										1.23486e-07	2.00227e-07	2.09661e-07	1.76077e-07	1.45434e-07	1.22244e-07	5.21376e-09	6.58848e-08	7.73694e-08	8.70762e-08	1.21267e-07	1.65656e-07	4.16335e-07	2.80773e-07	2.5772e-07	2.52068e-07	3.33482e-07	3.05123e-07	2.45305e-07	3.43423e-07	1.67486e-07	2.76737e-07	1.59443	0.000121414	0.0941156	2.28204	1.19033
5671			level4			142.062	226.7	POS										1.06958e-05	1.28306e-06	5.8748e-06	1.07694e-05	1.30681e-05	6.85181e-06	3.80135e-06	1.56955e-06	2.42674e-06	2.96333e-06	5.9304e-06	9.64255e-06	1.49643e-05	1.19551e-05	1.93028e-06	1.18854e-05	1.27359e-05	1.37179e-05	1.87283e-06	1.36889e-05	1.25451e-05	1.04938e-05	1.1679	0.0363364	0.500359	1.7695	0.823341
5701			level4			210.023	225.9	POS										8.21071e-07	4.47177e-07	4.94807e-07	4.83746e-07	3.22217e-07	7.16262e-07	9.74611e-07	1.01768e-06	3.34084e-07	5.03683e-07	6.11534e-07	3.3086e-07	7.31824e-07	1.34318e-07	5.68378e-07	3.88127e-07	2.2551e-07	2.57802e-07	4.28363e-07	5.63703e-07	2.32715e-07	3.8616e-07	1.78057	0.0368464	0.500615	0.631461	-0.663235
5710			level4	Edoxaban	22.4855	549.08	225.8	POS										2.2557e-07	3.25991e-07	7.68314e-07	2.63988e-07	9.97426e-07	4.1514e-08	1.16761e-07	6.21847e-07	9.90833e-07	6.508e-07	5.00304e-07	5.77122e-07	1.24511e-06	1.04988e-06	1.04e-06	1.01123e-06	1.20776e-06	1.46816e-06	1.09768e-06	9.75748e-07	1.1869e-06	1.08596e-06	2.18197	0.000343828	0.126791	2.1706	1.11809
5713			level4			381.028	225.7	POS										7.35989e-07	5.91487e-07	1.63501e-06	6.92432e-07	1.95117e-06	2.76021e-07	4.72471e-07	9.77675e-07	1.89079e-06	1.70281e-06	1.09259e-06	1.47057e-06	2.528e-06	1.84794e-06	1.8786e-06	2.90236e-06	2.03301e-06	2.41289e-06	2.17075e-06	2.25556e-06	1.58564e-06	2.10853e-06	2.22472	0.000591864	0.133643	1.92986	0.948492
5719			level4			535.064	225.5	POS										2.01025e-07	2.99344e-08	2.35341e-07	3.92721e-08	6.84575e-08	4.02156e-08	2.35456e-08	1.91054e-07	2.03463e-07	1.99846e-07	1.23215e-07	1.36638e-07	3.58566e-07	2.03405e-07	1.918e-07	3.65458e-07	4.68042e-07	2.61689e-07	4.37093e-07	2.1198e-07	1.26925e-07	2.7616e-07	1.85147	0.00508866	0.276835	2.24127	1.16432
5724			level4			398.132	225.4	POS										1.70802e-07	1.15961e-07	3.01773e-07	7.23081e-08	3.49419e-07	9.94797e-09	9.09336e-08	9.05333e-08	2.72188e-07	3.67401e-08	1.51061e-07	1.43186e-07	4.90704e-07	1.90504e-07	4.38662e-07	3.18569e-07	2.81552e-07	3.23019e-07	3.56154e-07	4.86569e-07	8.98663e-07	3.92758e-07	2.22256	0.00549001	0.277741	2.6	1.37851
5733			level4			466.006	225.3	POS										6.23047e-08	6.91581e-09	3.90752e-07	1.15887e-07	6.10509e-07	9.94797e-09	5.21376e-09	2.28389e-07	5.23654e-07	3.97507e-07	2.35108e-07	3.13075e-07	5.17782e-07	6.24208e-07	3.86753e-07	7.4713e-07	5.07209e-07	7.46767e-07	4.8417e-07	4.10214e-07	5.77813e-07	5.31512e-07	1.96552	0.00285963	0.225969	2.26071	1.17678
5739			level4			337.038	225.2	POS										3.39966e-07	3.01414e-07	1.07595e-06	4.05233e-07	1.36094e-06	9.52285e-08	7.20771e-08	7.72686e-07	1.14095e-06	1.089e-06	6.65344e-07	9.03985e-07	1.69679e-06	1.30876e-06	9.97042e-07	1.7668e-06	1.46232e-06	1.59666e-06	1.41169e-06	1.55834e-06	1.13565e-06	1.3838e-06	2.01503	0.000745068	0.14563	2.07983	1.05647
5741			level4	Perfluorooctylsulfonyl fluoride	-3.13988	503.126	225.2	POS										3.27172e-07	3.74519e-07	3.89316e-07	3.25547e-07	3.04042e-07	9.94797e-09	3.45055e-08	2.23147e-07	2.49777e-07	4.10429e-07	2.6484e-07	1.93962e-07	6.93773e-07	4.85648e-07	4.01741e-07	3.41763e-07	3.65008e-07	6.59405e-07	3.77441e-07	4.88484e-07	2.62943e-07	4.27017e-07	1.43511	0.0265576	0.472274	1.61236	0.68917
5753			level4			273.984	225	POS										6.73238e-07	1.26983e-06	9.75803e-07	8.96377e-07	1.35838e-06	1.99271e-06	1.30251e-06	1.63911e-06	1.07621e-06	1.31473e-06	1.24989e-06	8.30697e-07	1.02552e-06	8.27823e-07	7.26008e-07	9.04182e-07	8.48831e-07	9.47897e-07	1.09171e-06	1.1454e-06	1.03806e-06	9.38612e-07	1.82955	0.0315652	0.484203	0.750955	-0.413201
5755			level4			294.971	225	POS										7.35056e-07	8.9571e-07	8.57175e-07	9.26656e-07	1.24304e-06	1.53404e-06	8.93904e-07	1.47229e-06	1.07937e-06	1.17614e-06	1.08134e-06	6.85112e-07	9.42972e-07	7.30705e-07	6.96942e-07	8.12728e-07	8.46454e-07	9.20867e-07	8.9535e-07	8.75712e-07	9.02875e-07	8.30972e-07	1.99461	0.0181346	0.425814	0.768465	-0.379948
5764			level4			438.011	224.9	POS										2.65753e-07	3.69321e-07	4.61697e-07	2.58066e-07	4.11483e-07	1.38244e-07	3.20139e-08	3.70017e-07	2.64283e-07	3.35629e-07	2.90651e-07	3.51925e-07	3.91109e-07	4.13083e-07	4.30353e-07	4.03857e-07	3.91884e-07	5.58889e-07	3.74822e-07	4.85117e-07	4.96351e-07	4.29739e-07	1.49933	0.00929661	0.339637	1.47854	0.564174
5774			level4			274.976	224.7	POS										2.38906e-07	1.09475e-07	1.12204e-07	2.64265e-07	7.22457e-07	5.5054e-07	2.33397e-07	3.90921e-07	7.8e-08	8.13063e-07	3.51323e-07	8.95633e-08	1.17761e-07	1.1955e-07	7.58514e-08	2.12693e-07	3.27887e-08	1.28956e-07	1.82541e-07	5.27501e-07	4.08504e-08	1.52806e-07	1.90883	0.0497139	0.517916	0.434944	-1.2011
5780			level4			521.085	224.6	POS										2.66247e-07	3.87355e-07	4.9973e-07	2.60977e-07	4.00614e-07	4.32316e-08	1.71003e-07	3.21503e-07	2.81347e-07	3.04911e-07	2.93692e-07	3.5485e-07	4.41004e-07	3.5841e-07	4.37539e-07	4.85048e-07	3.82811e-07	4.90011e-07	3.87118e-07	4.30834e-07	5.24388e-07	4.29201e-07	1.85302	0.00896003	0.333247	1.4614	0.54735
5784			level4			376.973	224.4	POS										3.17509e-07	4.63752e-07	4.90875e-07	4.29271e-07	5.47609e-07	2.61998e-07	5.35354e-07	6.08242e-07	3.05692e-07	5.11966e-07	4.47227e-07	2.12134e-07	3.00301e-07	3.7021e-07	3.14236e-07	1.43144e-07	3.99606e-07	5.1683e-07	3.49862e-07	4.08703e-07	1.42262e-07	3.15729e-07	1.76238	0.0231826	0.456224	0.70597	-0.502321
5799			level4			443.028	223.8	POS										5.94107e-08	5.98479e-08	9.62523e-08	1.99778e-07	3.55947e-07	4.31795e-08	6.73299e-08	1.88804e-07	1.04174e-07	2.74576e-07	1.4493e-07	2.94952e-08	4.1074e-08	6.88672e-09	3.1432e-08	3.11774e-08	8.65492e-08	3.57985e-08	9.97217e-08	9.49637e-08	1.56362e-07	6.1346e-08	1.62757	0.0407803	0.502218	0.423281	-1.24031
6003			level4			445.074	219.3	POS										9.1056e-07	1.13325e-06	1.02974e-06	1.17965e-06	1.19509e-06	9.94797e-09	2.82895e-07	1.15515e-06	8.90908e-07	1.17415e-06	8.96133e-07	8.12525e-07	1.13272e-06	1.21043e-06	1.18354e-06	1.05657e-06	1.44962e-06	1.49473e-06	1.47033e-06	1.63146e-06	1.38309e-06	1.2825e-06	1.40391	0.0209663	0.44385	1.43115	0.517176
6005			level4			471.186	219.3	POS										2.52226e-06	4.5559e-06	4.03024e-06	4.2859e-06	5.65344e-06	3.66727e-06	2.64124e-06	3.72651e-06	3.48542e-06	4.17618e-06	3.87444e-06	2.74241e-06	4.78085e-06	4.39794e-06	4.6663e-06	4.18865e-06	4.17615e-06	5.33204e-06	6.55168e-06	6.49619e-06	5.77806e-06	4.91103e-06	1.12023	0.0399253	0.502218	1.26755	0.342039
6007			level4			479.053	219.3	POS										5.48066e-07	7.53561e-07	8.65902e-07	7.75915e-07	9.86012e-07	9.94797e-09	5.52308e-07	8.17945e-07	7.5065e-07	6.51861e-07	6.71217e-07	8.06328e-07	1.54692e-06	1.01048e-06	7.74487e-07	8.23157e-07	8.87344e-07	1.35319e-06	8.82355e-07	9.5271e-07	9.35991e-07	9.97295e-07	1.45461	0.0119926	0.371978	1.4858	0.571242
6012			level4	Brigatinib	-2.35679	585.106	219.3	POS										8.10357e-07	8.53827e-07	1.16065e-06	1.0465e-06	1.24639e-06	9.94797e-09	4.22823e-07	1.07174e-06	1.19438e-06	9.61242e-07	8.77787e-07	7.49395e-07	1.58562e-06	1.08325e-06	1.28196e-06	1.29356e-06	1.46075e-06	1.40752e-06	1.27598e-06	1.20368e-06	1.31151e-06	1.26532e-06	1.45322	0.0139289	0.391567	1.44149	0.527563
6016			level4			84.0448	219.2	POS										0.000168439	0.000170707	0.000195197	0.000168862	0.000189082	8.18507e-05	0.000103506	0.000192492	0.000182704	0.000177516	0.000163036	0.000154482	0.00027708	0.000213428	0.00020736	0.000225987	0.000242915	0.000233445	0.000218659	0.000226913	0.000213604	0.000221387	1.9981	0.0015254	0.177929	1.35791	0.441387
6017			level4	1,1,1-Trifluoroethane	-2.10136	85.0481	219.2	POS										7.24262e-06	6.59539e-06	8.2811e-06	7.13357e-06	1.03983e-05	2.99455e-06	4.31054e-06	8.22798e-06	7.53556e-06	7.415e-06	7.01346e-06	6.71862e-06	1.23336e-05	7.80115e-06	7.92312e-06	9.48743e-06	8.83424e-06	9.42583e-06	8.7164e-06	9.9258e-06	8.74324e-06	8.99094e-06	1.63295	0.0251754	0.46905	1.28196	0.358346
6025			level4			131.054	219.2	POS										4.17336e-05	3.81539e-05	4.61911e-05	4.4201e-05	4.44649e-05	5.38835e-06	2.87695e-05	4.26922e-05	4.1836e-05	4.74183e-05	3.80849e-05	3.71485e-05	6.7798e-05	4.69546e-05	4.99266e-05	5.28191e-05	5.52452e-05	5.60328e-05	6.00076e-05	5.48744e-05	4.81829e-05	5.2899e-05	1.59942	0.00604115	0.288189	1.38898	0.474021
6026			level4			132.054	219.2	POS										3.90697e-06	3.73264e-06	4.88468e-06	4.10084e-06	4.75348e-06	4.93228e-07	2.85041e-06	4.47597e-06	3.94335e-06	3.9438e-06	3.70854e-06	3.86813e-06	6.70965e-06	4.63168e-06	4.73733e-06	6.09487e-06	5.12968e-06	6.0945e-06	5.24141e-06	5.34309e-06	4.6125e-06	5.24628e-06	1.65552	0.00513351	0.276835	1.41465	0.500445
6032			level4			186.036	219.2	POS										3.25931e-06	2.61964e-06	3.66911e-06	3.04392e-06	3.04764e-06	1.26897e-06	4.58634e-06	3.1246e-06	3.01998e-06	2.85993e-06	3.04995e-06	2.84986e-06	5.42024e-06	3.30112e-06	3.30941e-06	4.18682e-06	3.79112e-06	4.61219e-06	3.76356e-06	4.29831e-06	3.65198e-06	3.91846e-06	1.63367	0.0238381	0.461505	1.28476	0.361503
6033			level4			189.135	219.2	POS										1.08664e-05	8.20745e-06	7.43558e-06	9.01762e-06	3.89255e-06	7.08143e-06	3.08801e-06	1.22683e-05	1.12343e-05	8.94257e-06	8.20343e-06	9.78729e-06	1.02531e-05	1.22509e-05	9.08043e-06	9.11229e-06	1.81608e-05	1.55668e-05	1.36524e-05	1.07423e-05	1.50283e-05	1.23635e-05	1.67412	0.00701506	0.308673	1.50711	0.591785
6036			level4	(1S,3R)-3-(2,2-Dichloroethenyl)-2,2-dimethylcyclopropanecarboxylate	-19.0204	210.073	219.2	POS										2.47844e-06	2.5447e-06	4.12929e-06	2.54882e-06	2.97168e-06	2.26356e-06	2.61124e-06	3.04858e-06	2.86037e-06	2.81673e-06	2.82734e-06	2.75009e-06	4.6508e-06	3.60516e-06	3.55245e-06	3.38336e-06	3.61267e-06	3.41528e-06	3.6614e-06	4.5653e-06	3.43161e-06	3.66281e-06	2.01236	0.0027876	0.224866	1.2955	0.373505
6043			level4	Chlomethoxyfen	2.93963	315.129	219.2	POS										4.19166e-06	1.83487e-06	4.43501e-06	3.87886e-06	2.6571e-06	1.54421e-06	4.64639e-06	2.08124e-06	2.6494e-06	2.17539e-06	3.00941e-06	3.64201e-06	9.68446e-06	4.53268e-06	4.03786e-06	5.28328e-06	5.91446e-06	5.92085e-06	5.83607e-06	6.18313e-06	3.94031e-06	5.49751e-06	2.03012	0.00147001	0.176949	1.82677	0.869296
6045			level4	beta-D-fructose 2,6-bisphosphate	21.4928	337.099	219.2	POS										3.79796e-06	3.97918e-06	5.51442e-06	3.90178e-06	3.83458e-06	1.07076e-06	3.75976e-06	3.85226e-06	3.4498e-06	3.40989e-06	3.65704e-06	3.63733e-06	7.4582e-06	4.94043e-06	4.5416e-06	5.49975e-06	5.54134e-06	5.44517e-06	5.03327e-06	6.0908e-06	4.49906e-06	5.2687e-06	1.85691	0.00310799	0.230797	1.4407	0.52677
6046			level4			338.101	219.2	POS										8.95549e-07	8.60705e-07	9.72246e-07	6.81206e-07	5.23009e-07	8.40169e-08	3.99375e-07	6.82064e-07	6.51485e-07	5.2562e-07	6.27528e-07	7.16692e-07	1.37502e-06	9.19575e-07	9.38459e-07	8.39007e-07	1.26473e-06	1.19466e-06	8.98429e-07	8.72443e-07	9.11275e-07	9.93029e-07	1.84073	0.00295639	0.227427	1.58245	0.662156
6047			level4			339.096	219.2	POS										4.95823e-07	5.10125e-07	5.0474e-07	3.34018e-07	4.6953e-07	3.88394e-08	2.73548e-07	3.74132e-07	3.91021e-07	2.57408e-07	3.64919e-07	3.24922e-07	8.30268e-07	3.28575e-07	6.8944e-07	7.16825e-07	5.97699e-07	5.06481e-07	5.39562e-07	8.05678e-07	3.04283e-07	5.64373e-07	1.51227	0.0200536	0.438399	1.54657	0.629075
6050			level4			359.093	219.2	POS										6.89412e-05	5.52215e-05	7.83704e-05	7.44786e-05	7.30389e-05	4.49756e-06	3.35782e-05	6.41191e-05	6.17531e-05	6.08012e-05	5.748e-05	6.37399e-05	0.000125555	7.78468e-05	7.89922e-05	9.37269e-05	9.9513e-05	9.67811e-05	9.72936e-05	9.45076e-05	7.8717e-05	9.06673e-05	1.70679	0.00153301	0.177929	1.57737	0.657523
6051			level4			360.097	219.2	POS										6.89639e-06	6.0465e-06	7.79293e-06	7.44992e-06	7.63258e-06	6.50928e-07	3.43039e-06	6.77237e-06	6.61626e-06	6.15829e-06	5.94466e-06	6.39149e-06	1.25312e-05	7.92169e-06	8.10507e-06	9.6778e-06	1.03895e-05	1.00858e-05	1.02388e-05	9.97831e-06	8.00614e-06	9.33259e-06	1.74747	0.00135966	0.174416	1.56991	0.650685
6057			level4			444.071	219.2	POS										8.84957e-06	1.09489e-05	1.16905e-05	9.80046e-06	1.1579e-05	8.40622e-07	4.33428e-06	1.25625e-05	9.47436e-06	1.04938e-05	9.0574e-06	8.95564e-06	1.43357e-05	1.10271e-05	1.14655e-05	1.20776e-05	1.3267e-05	1.32348e-05	1.18101e-05	1.34982e-05	1.2511e-05	1.22182e-05	1.52115	0.0274652	0.473967	1.34898	0.431868
6061			level4			501.106	219.2	POS										1.0469e-06	1.32239e-06	1.41745e-06	1.20482e-06	1.67369e-06	9.94797e-09	3.72681e-07	1.32436e-06	1.27832e-06	1.21134e-06	1.08619e-06	1.24351e-06	1.67985e-06	1.36401e-06	1.59724e-06	1.58285e-06	1.68257e-06	1.58907e-06	1.5891e-06	1.8693e-06	1.5123e-06	1.57098e-06	1.46565	0.015205	0.402203	1.44632	0.532389
6063			level4			527.145	219.2	POS										4.32775e-05	2.64973e-05	4.58859e-05	5.11174e-05	4.06998e-05	4.66883e-08	1.56134e-05	2.89538e-05	3.27501e-05	2.7723e-05	3.12565e-05	3.7819e-05	9.31509e-05	4.70505e-05	4.85095e-05	6.36248e-05	6.74289e-05	6.38581e-05	6.06867e-05	5.7359e-05	4.7708e-05	5.87195e-05	1.54121	0.000819847	0.151006	1.87864	0.909686
6064			level4			528.148	219.2	POS										6.58722e-06	4.49013e-06	7.09699e-06	7.78592e-06	6.01247e-06	9.94797e-09	2.77843e-06	4.83303e-06	5.06506e-06	4.09814e-06	4.87573e-06	5.67453e-06	1.38678e-05	7.26446e-06	7.4685e-06	8.64389e-06	1.07922e-05	9.69904e-06	8.46078e-06	8.38594e-06	7.00267e-06	8.72598e-06	1.51563	0.00143133	0.176236	1.78968	0.839699
6065			level4			529.15	219.2	POS										9.42285e-07	7.26617e-07	1.01257e-06	1.01679e-06	8.91415e-07	9.94797e-09	2.67844e-07	8.04756e-07	7.77597e-07	5.79551e-07	7.02937e-07	8.79851e-07	2.29727e-06	1.14113e-06	1.24121e-06	1.54528e-06	1.76475e-06	1.36396e-06	1.36069e-06	1.38349e-06	1.27295e-06	1.42506e-06	1.7953	0.000280485	0.116361	2.02729	1.01956
6071			level4			587.154	219.2	POS										4.39758e-07	6.15303e-07	6.35112e-07	5.51904e-07	6.56635e-07	9.94797e-09	1.66013e-07	6.98232e-07	4.22256e-07	4.84165e-07	4.67933e-07	5.33617e-07	7.38376e-07	6.37043e-07	7.15284e-07	5.45714e-07	8.32588e-07	5.48753e-07	5.74366e-07	8.81158e-07	7.1037e-07	6.71727e-07	1.50491	0.0213161	0.444539	1.43552	0.521574
6072			level4			590.129	219.2	POS										2.57342e-07	5.73622e-07	6.0433e-07	4.129e-07	3.85568e-07	9.94797e-09	1.63245e-07	4.82858e-07	4.22978e-07	3.54269e-07	3.66706e-07	4.78178e-07	9.44802e-07	5.17864e-07	4.18105e-07	6.69178e-07	6.09637e-07	3.26422e-07	5.8446e-07	8.36248e-07	5.89825e-07	5.97472e-07	1.60468	0.0116788	0.370763	1.62929	0.704247
6073			level4			611.128	219.2	POS										1.16059e-06	8.62608e-07	1.24831e-06	1.48513e-06	1.43647e-06	9.94797e-09	2.44118e-07	1.12772e-06	1.33791e-06	1.12311e-06	1.00359e-06	1.29678e-06	2.03302e-06	1.2739e-06	1.47143e-06	1.56679e-06	2.05688e-06	1.56547e-06	1.64015e-06	1.70808e-06	1.37259e-06	1.59851e-06	1.54995	0.00389543	0.249996	1.59279	0.671557
6074			level4			612.123	219.2	POS										6.09631e-06	6.00412e-06	7.39622e-06	6.63993e-06	7.09891e-06	9.94797e-09	3.13336e-06	6.39707e-06	5.84936e-06	5.82584e-06	5.44511e-06	6.31429e-06	1.17314e-05	7.91735e-06	7.41457e-06	8.20529e-06	9.02452e-06	9.75659e-06	8.91511e-06	8.88668e-06	7.67066e-06	8.58364e-06	1.42108	0.001604	0.18002	1.5764	0.65663
6075			level4	Caldariellaquinol	21.519	634.107	219.2	POS										4.88416e-07	8.25434e-07	7.84569e-07	9.36832e-07	1.18153e-06	9.94797e-09	1.16115e-07	9.77872e-07	1.10004e-06	8.41751e-07	7.26251e-07	7.88288e-07	1.00375e-06	1.01666e-06	8.23636e-07	9.96887e-07	1.21921e-06	1.19419e-06	1.31993e-06	1.09305e-06	1.07431e-06	1.05299e-06	1.47818	0.0336478	0.487459	1.4499	0.535952
6076			level4			695.197	219.2	POS										1.11226e-05	5.62615e-06	1.02937e-05	1.26859e-05	9.34601e-06	9.94797e-09	4.46926e-06	6.21057e-06	7.07189e-06	5.6136e-06	7.24496e-06	7.95802e-06	2.67231e-05	1.06594e-05	1.15071e-05	4.49181e-06	1.71657e-05	1.62539e-05	1.43123e-05	1.38655e-05	1.05633e-05	1.335e-05	1.4046	0.0140727	0.392611	1.84266	0.881792
6078			level4	Decaprenol phosphate	3.49528	780.175	219.2	POS										2.67859e-06	1.96012e-06	3.28639e-06	2.77258e-06	2.83892e-06	9.94797e-09	1.20485e-06	2.20134e-06	2.2967e-06	1.86361e-06	2.1113e-06	2.8071e-06	5.99333e-06	3.43445e-06	3.33311e-06	2.36778e-06	4.71618e-06	4.32591e-06	3.58206e-06	4.15201e-06	3.13228e-06	3.78442e-06	1.55603	0.00148239	0.17752	1.79246	0.841938
6083			level4			148.08	219.1	POS										0.000134725	0.000124751	0.000147332	0.000138175	0.000143115	1.18493e-06	9.13173e-05	0.000132651	0.000133539	0.000134289	0.000118108	0.000122071	0.000221686	0.000152156	0.000152123	0.000167426	0.000174613	0.000178635	0.000193694	0.000172729	0.00015287	0.0001688	1.39019	0.00600103	0.288189	1.4292	0.515211
6084			level4	Dihydroxyfumarate	19.0679	149.081	219.1	POS										1.39153e-05	1.39462e-05	1.58861e-05	1.37585e-05	1.49335e-05	5.76072e-06	9.18949e-06	1.30514e-05	1.3024e-05	1.34724e-05	1.26938e-05	1.22049e-05	2.29608e-05	1.47207e-05	1.54683e-05	1.74082e-05	1.80956e-05	1.86355e-05	1.67642e-05	1.78005e-05	1.56596e-05	1.69718e-05	1.83135	0.00416866	0.255531	1.33702	0.419023
6086			level4	Potassium bromate	-7.64429	168.006	219.1	POS										1.15455e-06	9.92197e-07	1.43349e-06	1.15386e-06	1.12007e-06	1.00113e-06	1.57469e-06	1.20394e-06	1.21233e-06	1.29807e-06	1.21443e-06	9.39253e-07	2.12757e-06	1.48924e-06	1.40327e-06	1.78668e-06	1.19809e-06	1.86074e-06	1.41528e-06	1.45469e-06	1.25359e-06	1.49284e-06	1.34782	0.0377223	0.502218	1.22925	0.297776
6088			level4			192.044	219.1	POS										1.33291e-05	1.24377e-05	1.51539e-05	1.45389e-05	1.46589e-05	1.72076e-07	5.67516e-06	1.37409e-05	1.34294e-05	1.54581e-05	1.18594e-05	1.18177e-05	2.0148e-05	1.36837e-05	1.47256e-05	1.59325e-05	1.75955e-05	1.72537e-05	1.6169e-05	1.6756e-05	1.53996e-05	1.59481e-05	1.359	0.0347463	0.492189	1.34477	0.427354
6092			level4			229.068	219.1	POS										5.17854e-06	6.58479e-06	6.97854e-06	5.93701e-06	6.07546e-06	4.51691e-07	5.27145e-06	6.56594e-06	5.80117e-06	5.38889e-06	5.42335e-06	4.97743e-06	8.29896e-06	5.73439e-06	6.48697e-06	6.39471e-06	7.39383e-06	6.94625e-06	7.73532e-06	7.65141e-06	6.71648e-06	6.83358e-06	1.32724	0.0477042	0.512791	1.26003	0.333457
6096			level4			333.054	219.1	POS										4.39484e-06	4.89286e-06	5.60817e-06	4.71752e-06	6.13975e-06	1.42747e-07	3.00738e-06	6.23722e-06	5.23908e-06	5.4209e-06	4.58005e-06	4.4532e-06	8.1886e-06	5.12905e-06	5.24367e-06	5.24717e-06	5.92337e-06	5.94611e-06	7.6137e-06	6.81247e-06	5.84673e-06	6.04041e-06	1.31862	0.0466276	0.510006	1.31885	0.399284
6098			level4			381.075	219.1	POS										1.234e-05	1.1504e-05	1.45625e-05	1.46465e-05	1.69101e-05	5.74592e-07	3.8069e-06	1.43276e-05	1.37979e-05	1.37975e-05	1.16268e-05	1.22849e-05	1.91311e-05	1.46134e-05	1.48856e-05	1.54773e-05	1.73309e-05	1.68456e-05	1.53297e-05	1.76057e-05	1.54269e-05	1.58931e-05	1.48018	0.0331779	0.48679	1.36694	0.450951
6099			level4			419.102	219.1	POS										1.69661e-06	2.36418e-06	2.62392e-06	1.74981e-06	2.23263e-06	9.94797e-09	1.0179e-06	2.30922e-06	1.84769e-06	1.93557e-06	1.77875e-06	1.905e-06	3.23894e-06	2.12674e-06	2.44342e-06	2.51996e-06	2.72496e-06	2.6819e-06	2.75716e-06	2.94569e-06	2.31482e-06	2.56586e-06	1.39311	0.00973199	0.346238	1.44251	0.528581
6100			level4			441.097	219.1	POS										3.57381e-06	3.27795e-06	3.9552e-06	4.05321e-06	4.41937e-06	9.94797e-09	9.9777e-07	3.92768e-06	3.88425e-06	3.83672e-06	3.19359e-06	3.4467e-06	5.06052e-06	3.82716e-06	3.99626e-06	4.33684e-06	5.10836e-06	4.99002e-06	4.40133e-06	4.73433e-06	3.93372e-06	4.38352e-06	1.34554	0.0347812	0.492189	1.3726	0.456912
6101			level4			443.119	219.1	POS										5.74632e-06	2.48824e-06	5.40912e-06	6.61477e-06	4.72552e-06	9.94797e-09	1.20693e-06	2.95849e-06	3.60954e-06	2.81321e-06	3.55821e-06	4.42435e-06	1.40314e-05	5.64523e-06	5.49095e-06	4.63394e-06	8.91654e-06	8.01718e-06	7.5954e-06	7.03114e-06	4.92153e-06	7.07077e-06	1.56817	0.00594056	0.288189	1.98717	0.990716
6104			level4	Plantacyanin	-1.80891	485.608	219.1	POS										1.09597e-06	8.53393e-07	1.50163e-06	1.48764e-06	1.01126e-06	9.94797e-09	1.11816e-07	8.2065e-07	7.89826e-07	7.64038e-07	8.44617e-07	1.05621e-06	2.43726e-06	1.39309e-06	1.42537e-06	1.90696e-06	1.86787e-06	1.70814e-06	1.54406e-06	1.51033e-06	1.29689e-06	1.61462e-06	1.70744	0.0010759	0.163791	1.91166	0.934823
6106			level4			505.166	219.1	POS										3.58531e-06	2.34851e-06	3.67743e-06	3.65476e-06	3.54583e-06	9.94797e-09	1.52734e-06	2.52728e-06	3.07516e-06	2.47241e-06	2.6424e-06	3.02644e-06	7.47594e-06	3.77836e-06	3.66844e-06	5.1679e-06	5.1722e-06	5.01311e-06	4.93445e-06	5.16907e-06	4.04764e-06	4.74536e-06	1.54915	0.00100852	0.159387	1.79585	0.844669
6109			level4			525.08	219.1	POS										8.65948e-07	9.73729e-07	9.87178e-07	1.0019e-06	1.02315e-06	9.94797e-09	3.84528e-07	9.36616e-07	7.96975e-07	8.53403e-07	7.83337e-07	8.33954e-07	1.2804e-06	1.12021e-06	7.75438e-07	1.16173e-06	1.22448e-06	9.76757e-07	1.18545e-06	1.15763e-06	1.89779e-06	1.16139e-06	1.48082	0.0162143	0.413343	1.48261	0.568141
6111			level4			549.127	219.1	POS										2.79222e-06	2.37179e-06	2.84333e-06	3.26218e-06	3.78329e-06	9.94797e-09	8.05401e-07	2.57519e-06	2.8174e-06	2.59519e-06	2.3856e-06	2.51043e-06	4.76797e-06	2.85364e-06	2.99685e-06	3.48224e-06	4.28914e-06	4.08815e-06	3.35178e-06	4.07071e-06	3.31808e-06	3.5729e-06	1.42101	0.0115659	0.370763	1.4977	0.582746
6112			level4	Ceftizoxime alapivoxil	11.9999	569.634	219.1	POS										3.40484e-06	2.10197e-06	3.6955e-06	4.22467e-06	3.20201e-06	9.94797e-09	8.01302e-07	2.09764e-06	2.42441e-06	1.96684e-06	2.39291e-06	3.10099e-06	7.72595e-06	3.61216e-06	3.94948e-06	3.09308e-06	5.49729e-06	5.05718e-06	4.32801e-06	4.30693e-06	4.1059e-06	4.4777e-06	1.5985	0.00265797	0.222552	1.87123	0.903989
6113			level4			613.126	219.1	POS										8.89246e-07	9.29605e-07	1.14083e-06	1.14961e-06	1.14e-06	9.94797e-09	3.39894e-07	1.01507e-06	7.79328e-07	1.00458e-06	8.39812e-07	9.9977e-07	1.8211e-06	1.10636e-06	1.1026e-06	1.38912e-06	1.38165e-06	1.39163e-06	1.27558e-06	1.43685e-06	1.13804e-06	1.30427e-06	1.49875	0.00407158	0.252917	1.55305	0.635104
6114			level4			696.2	219.1	POS										2.35417e-06	1.2504e-06	2.32756e-06	2.73231e-06	2.40436e-06	9.94797e-09	8.40287e-07	1.31966e-06	1.62213e-06	1.25963e-06	1.61204e-06	2.02039e-06	5.80579e-06	2.50003e-06	2.66441e-06	3.74373e-06	3.85163e-06	3.81421e-06	3.05953e-06	3.31397e-06	2.52963e-06	3.33033e-06	1.70128	0.000887709	0.153905	2.06591	1.04677
6118			level4			153.036	219	POS										1.47039e-06	1.14942e-06	1.67638e-06	1.70617e-06	1.23981e-06	9.94797e-09	2.75019e-07	1.141e-06	1.20774e-06	1.38093e-06	1.12568e-06	1.17349e-06	2.34867e-06	1.53902e-06	1.30382e-06	1.49377e-06	1.81035e-06	2.02984e-06	1.81684e-06	1.62229e-06	1.36506e-06	1.65032e-06	1.39463	0.0223276	0.449968	1.46606	0.551944
6124			level4			338.115	219	POS										7.72374e-07	5.20182e-07	8.69198e-07	8.2108e-07	9.15821e-07	8.39163e-08	7.3461e-07	5.1634e-07	6.50965e-07	6.13128e-07	6.49761e-07	6.96042e-07	1.61564e-06	9.40444e-07	8.67735e-07	1.20699e-06	1.29484e-06	1.16709e-06	1.15752e-06	1.06255e-06	8.56092e-07	1.08649e-06	1.85257	0.00114414	0.165097	1.67214	0.741698
6125			level4			382.079	219	POS										1.29471e-06	1.12032e-06	1.33714e-06	1.44751e-06	1.74425e-06	6.26706e-08	3.44688e-07	1.54735e-06	1.37703e-06	1.40581e-06	1.16815e-06	1.29359e-06	1.96505e-06	1.34354e-06	1.54736e-06	1.53925e-06	1.67799e-06	1.83563e-06	1.60668e-06	1.72559e-06	1.61447e-06	1.61491e-06	1.4944	0.030919	0.482788	1.38246	0.467234
6127			level4			501.202	219	POS										6.7205e-07	9.9893e-07	1.13905e-06	8.47106e-07	1.03373e-06	2.89222e-07	1.96683e-07	1.12349e-06	1.03461e-06	1.05139e-06	8.38626e-07	7.76722e-07	1.39783e-06	1.19563e-06	1.07626e-06	1.45561e-06	1.21926e-06	1.28455e-06	1.18631e-06	1.53429e-06	1.02656e-06	1.2153e-06	1.59875	0.00931779	0.339637	1.44916	0.535217
6129			level4	Bafetinib	-3.42794	577.621	219	POS										8.05995e-07	8.50219e-08	6.10112e-07	6.62285e-07	5.05312e-07	9.94797e-09	7.55148e-07	2.51576e-07	5.98629e-07	4.32825e-07	4.71685e-07	4.69466e-07	1.60154e-06	8.3362e-07	9.31496e-07	1.01302e-06	8.50285e-07	9.65038e-07	7.86916e-07	9.73001e-07	8.08973e-07	9.23336e-07	1.83872	0.00195749	0.195178	1.95753	0.969032
6131			level4			609.148	219	POS										9.82625e-07	9.94638e-07	1.19552e-06	1.17384e-06	1.57503e-06	9.94797e-09	3.20982e-07	1.11733e-06	1.20073e-06	8.79515e-07	9.45016e-07	1.08237e-06	1.59381e-06	1.43347e-06	1.20735e-06	1.5706e-06	1.7942e-06	1.7345e-06	1.46051e-06	1.7522e-06	1.51216e-06	1.51412e-06	1.58021	0.00248512	0.217865	1.60221	0.680065
6133			level4			633.11	219	POS										1.71074e-06	1.34e-06	2.12701e-06	2.13825e-06	2.30154e-06	9.94797e-09	2.77094e-07	1.95928e-06	1.47843e-06	1.41216e-06	1.47544e-06	1.60997e-06	2.85815e-06	1.76226e-06	1.92598e-06	2.33043e-06	2.58432e-06	2.3702e-06	2.0013e-06	2.48262e-06	2.10418e-06	2.20294e-06	1.46638	0.0164852	0.413462	1.49307	0.578281
6134			level4			653.161	219	POS										1.05753e-06	6.72517e-07	1.43397e-06	1.57321e-06	1.58663e-06	9.94797e-09	2.67982e-07	9.61766e-07	8.03655e-07	8.0693e-07	9.17413e-07	1.09909e-06	2.36904e-06	1.43077e-06	1.39014e-06	1.83141e-06	2.28965e-06	1.97783e-06	1.85277e-06	1.50106e-06	1.13887e-06	1.68806e-06	1.63952	0.00239835	0.212666	1.84002	0.879725
6136			level4			673.202	219	POS										9.32506e-07	7.50955e-07	1.05873e-06	1.02416e-06	8.6138e-07	9.94797e-09	6.48791e-07	6.42093e-07	6.1372e-07	5.10837e-07	7.05313e-07	8.01576e-07	2.60455e-06	1.13183e-06	1.21164e-06	1.42752e-06	1.45894e-06	1.58566e-06	1.29288e-06	1.40154e-06	8.98539e-07	1.38147e-06	1.6746	0.00175483	0.182797	1.95866	0.969868
6137			level4			693.133	219	POS										4.58186e-07	2.11654e-07	5.08998e-07	4.20556e-07	7.0112e-07	9.94797e-09	5.21376e-09	5.30401e-07	4.39425e-07	2.78484e-07	3.56399e-07	4.93864e-07	8.71202e-07	5.99875e-07	6.04795e-07	7.34639e-07	7.84023e-07	7.22466e-07	5.52452e-07	6.27037e-07	3.83485e-07	6.37384e-07	1.57014	0.00396729	0.251139	1.7884	0.838671
6139			level4			696.15	219	POS										6.73053e-07	7.4086e-07	1.17997e-06	9.36712e-07	8.1942e-07	9.94797e-09	8.40287e-07	1.31924e-06	5.16218e-07	1.2117e-06	8.2474e-07	7.00653e-07	2.42646e-06	9.91323e-07	1.12324e-06	1.90019e-06	1.57791e-06	1.20138e-06	1.29446e-06	1.43992e-06	9.28916e-07	1.35845e-06	1.461	0.0162496	0.413462	1.64712	0.719945
6148			level4			496.101	218.9	POS										1.23356e-06	9.11339e-07	1.20514e-06	1.20039e-06	1.83614e-06	9.94797e-09	1.21494e-07	1.03191e-06	1.18913e-06	9.44042e-07	9.68309e-07	1.10764e-06	2.20474e-06	1.3679e-06	1.3576e-06	1.68415e-06	2.16883e-06	1.75895e-06	1.86775e-06	1.79805e-06	1.13901e-06	1.64546e-06	1.56637	0.00485465	0.272326	1.69931	0.764953
6165			level4			695.112	218.7	POS										3.48296e-07	2.38885e-08	1.66647e-07	2.18092e-07	3.70339e-07	9.94797e-09	5.21376e-09	1.76565e-07	1.72633e-07	1.48438e-07	1.64006e-07	2.33884e-07	4.2051e-07	3.26419e-07	3.77095e-07	4.67814e-07	5.38168e-07	4.00516e-07	3.29868e-07	2.92405e-07	4.67406e-07	3.85409e-07	1.96945	0.000325238	0.123868	2.34997	1.23264
6174			level4			432.122	218.6	POS										7.4567e-07	2.4238e-07	6.58292e-07	9.09176e-07	5.95305e-07	3.64083e-08	2.07954e-07	3.34503e-07	5.28162e-07	3.01962e-07	4.55981e-07	6.56887e-07	2.25032e-06	8.80832e-07	9.72881e-07	1.72201e-06	1.36858e-06	1.09186e-06	9.62747e-07	1.10623e-06	1.10025e-06	1.21126e-06	2.2609	0.000322333	0.123868	2.65638	1.40946
6175			level4	Bensultap	6.7732	432.623	218.6	POS										2.42732e-07	5.76457e-08	3.21614e-07	1.60213e-07	7.86716e-09	9.94797e-09	9.00829e-08	1.08834e-07	1.34283e-07	5.9309e-08	1.19253e-07	2.47451e-07	7.82438e-07	2.97448e-07	4.54628e-07	6.87994e-07	5.85888e-07	5.53501e-07	5.07658e-07	4.97807e-07	1.92394e-07	4.80721e-07	2.24473	4.57461e-05	0.0625161	4.0311	2.01117
6177			level4	3-(2-Carboxyethylthio)-3-(2-(8-phenyloctyl)phenyl)propanoic acid	7.50864	443.621	218.6	POS										1.67704e-06	7.39012e-07	1.52949e-06	1.90315e-06	1.26735e-06	9.94797e-09	1.6255e-07	8.62193e-07	8.18372e-07	8.03959e-07	9.77306e-07	1.40911e-06	4.11135e-06	1.56384e-06	1.81721e-06	2.97677e-06	2.55742e-06	2.42193e-06	2.17176e-06	2.16767e-06	1.45557e-06	2.26526e-06	1.81008	0.000945664	0.158055	2.31786	1.2128
6179			level4	Aerophobin 2	-1.33937	506.168	218.6	POS										5.03535e-07	2.57504e-07	5.28595e-07	5.04895e-07	4.52912e-07	9.94797e-09	1.69701e-07	3.75658e-07	3.48815e-07	2.14795e-07	3.36636e-07	3.16435e-07	1.1406e-06	4.96817e-07	4.02338e-07	6.94896e-07	1.01482e-06	7.59229e-07	8.39475e-07	6.11065e-07	3.80829e-07	6.6565e-07	1.63963	0.00503062	0.276835	1.97736	0.983576
6180			level4			516.152	218.6	POS										2.36573e-06	9.33682e-07	2.59444e-06	2.31046e-06	1.63456e-06	9.94797e-09	6.39469e-07	1.36452e-06	1.32051e-06	9.05998e-07	1.40793e-06	1.94197e-06	6.44579e-06	2.57678e-06	2.5126e-06	3.55213e-06	3.60576e-06	3.42375e-06	3.18879e-06	3.42586e-06	2.57094e-06	3.32444e-06	1.82583	0.000698572	0.145021	2.36122	1.23953
6181			level4	3-(1-((4-Carboxycyclohexyl)carbamoyl)cyclopentyl)-2-(2-methoxyethoxymethyl)propanoic acid 5-indanyl ester	-4.41504	516.652	218.6	POS										9.44496e-07	4.03362e-07	1.02491e-06	1.09421e-06	7.46743e-07	9.94797e-09	2.31845e-07	4.41339e-07	5.20639e-07	3.46417e-07	5.76391e-07	8.20386e-07	2.5112e-06	9.08329e-07	1.26706e-06	1.74913e-06	1.62081e-06	1.56527e-06	1.23763e-06	1.1296e-06	9.64956e-07	1.37744e-06	1.92782	0.000721416	0.14563	2.38976	1.25687
6182			level4			538.091	218.6	POS										5.71523e-07	3.00199e-07	6.15779e-07	6.705e-07	6.78422e-07	9.94797e-09	9.73242e-08	5.08539e-07	3.95328e-07	5.04688e-07	4.35225e-07	5.64732e-07	9.33501e-07	3.91341e-07	5.64271e-07	6.70159e-07	1.08851e-06	8.21566e-07	6.94166e-07	7.60869e-07	5.88951e-07	7.07806e-07	1.53419	0.0121036	0.373789	1.6263	0.701593
6184			level4			570.135	218.6	POS										1.04133e-06	7.53606e-07	1.39789e-06	1.49122e-06	1.22903e-06	9.94797e-09	1.30378e-07	8.13352e-07	1.02324e-06	6.73232e-07	8.56321e-07	1.13629e-06	2.72806e-06	1.51555e-06	1.49049e-06	1.93526e-06	1.89413e-06	1.81684e-06	1.62877e-06	1.68081e-06	1.16482e-06	1.6991e-06	1.73811	0.00088023	0.153756	1.98419	0.988548
6185			level4	Atalanine	11.666	611.624	218.6	POS										4.85313e-07	4.42644e-07	5.65102e-07	5.97873e-07	3.93514e-07	9.94797e-09	5.21376e-09	5.50764e-07	4.56687e-07	2.64444e-07	3.7715e-07	5.24449e-07	8.82619e-07	8.27135e-07	6.25432e-07	4.50441e-07	7.169e-07	5.07567e-07	7.26685e-07	5.28124e-07	5.17699e-07	6.30705e-07	1.48103	0.00695184	0.308503	1.67229	0.741826
6186			level4			619.158	218.6	POS										6.80413e-07	2.11459e-07	8.2944e-07	7.45064e-07	5.4472e-07	1.07853e-07	6.36757e-07	1.2929e-07	5.95324e-07	1.573e-07	4.63762e-07	6.14388e-07	2.2357e-06	8.56737e-07	8.38477e-07	1.21496e-06	1.19859e-06	1.15946e-06	1.1076e-06	9.54553e-07	6.82862e-07	1.08633e-06	2.0711	0.001732	0.182797	2.34244	1.22801
6188			level4	Esmeraldin B	2.18095	653.66	218.6	POS										2.74406e-06	1.51367e-06	3.01467e-06	3.12547e-06	2.16035e-06	9.94797e-09	4.37722e-07	1.56799e-06	1.77679e-06	1.23738e-06	1.7588e-06	2.38159e-06	6.4687e-06	2.98465e-06	3.05619e-06	4.6662e-06	3.56756e-06	4.48547e-06	4.39557e-06	3.62742e-06	2.74233e-06	3.83757e-06	1.73437	0.000636914	0.140922	2.18192	1.1256
6192			level4			717.178	218.6	POS										6.00457e-07	1.81393e-07	5.52202e-07	5.94387e-07	4.70962e-07	9.94797e-09	4.79494e-08	4.77158e-07	4.52857e-07	3.16105e-07	3.70342e-07	5.47475e-07	7.64189e-07	4.45188e-07	4.35194e-07	6.63248e-07	8.05558e-07	8.63592e-07	7.46228e-07	6.6376e-07	4.42616e-07	6.37705e-07	1.60917	0.00618413	0.292055	1.72194	0.784031
6209			level4			496.601	218.5	POS										5.64727e-07	4.03913e-07	6.16142e-07	4.33592e-07	5.953e-07	9.94797e-09	5.21376e-09	4.7371e-07	4.23301e-07	4.39896e-07	3.96574e-07	4.44594e-07	8.15481e-07	5.33266e-07	5.95747e-07	6.11378e-07	7.34441e-07	7.63736e-07	5.93915e-07	8.46788e-07	6.04893e-07	6.54424e-07	1.46358	0.00483333	0.272141	1.65019	0.722635
6211			level4	Iganidipine	9.91846	527.646	218.5	POS										4.04299e-06	1.7618e-06	3.96508e-06	4.3422e-06	2.88627e-06	9.94797e-09	4.61428e-07	1.57888e-06	2.94697e-06	1.74714e-06	2.37427e-06	2.97094e-06	9.96271e-06	4.21311e-06	4.45468e-06	5.79291e-06	6.3673e-06	5.40551e-06	5.32503e-06	5.40446e-06	3.73039e-06	5.3627e-06	1.75534	0.00109085	0.163791	2.25867	1.17548
6212			level4			535.132	218.5	POS										1.48865e-06	6.22803e-07	1.45672e-06	1.21932e-06	9.09919e-07	9.94797e-09	1.4782e-06	6.72183e-07	7.58285e-07	5.63158e-07	9.17919e-07	1.00666e-06	3.08787e-06	1.24528e-06	1.3617e-06	2.34227e-06	1.88394e-06	2.71334e-06	1.53394e-06	1.98554e-06	1.42269e-06	1.85832e-06	1.70848	0.00223848	0.205551	2.0245	1.01756
6213			level4	Helveticoside	-23.3365	535.633	218.5	POS										4.44444e-07	1.04585e-07	4.47408e-07	5.12943e-07	3.23645e-07	9.94797e-09	5.87418e-07	1.65274e-07	3.04417e-07	1.99245e-07	3.09933e-07	3.70635e-07	1.21703e-06	3.32073e-07	5.46643e-07	7.52134e-07	6.36567e-07	7.69122e-07	6.06061e-07	5.01148e-07	5.66359e-07	6.29778e-07	1.83523	0.00467149	0.267311	2.03198	1.02289
6216			level4	N1,N8-Bis(sipoyl)spermidine	-10.1798	558.637	218.5	POS										3.66662e-07	2.50892e-07	3.67123e-07	3.08626e-07	2.92628e-07	9.94797e-09	5.21376e-09	1.14541e-07	1.045e-07	1.32649e-07	1.95278e-07	2.66156e-07	7.95663e-07	2.80256e-07	3.70354e-07	4.44379e-07	3.49859e-07	4.29919e-07	3.92873e-07	2.71017e-07	3.70829e-07	3.97131e-07	1.66224	0.00642392	0.298481	2.03366	1.02408
6218			level4			569.135	218.5	POS										4.43049e-07	4.24523e-07	6.56995e-07	7.54619e-07	7.37936e-07	9.94797e-09	4.73231e-08	3.59907e-07	5.41711e-07	4.15974e-07	4.39199e-07	6.59501e-07	1.16306e-06	8.28912e-07	6.34169e-07	7.87796e-07	1.06409e-06	1.00321e-06	1.03379e-06	1.05109e-06	6.08545e-07	8.83417e-07	1.7499	0.000446053	0.133643	2.01143	1.00822
6220			level4			580.127	218.5	POS										7.9444e-07	6.97194e-07	9.44121e-07	1.10289e-06	1.13398e-06	9.94797e-09	6.6054e-08	7.56069e-07	8.73694e-07	5.00493e-07	6.87888e-07	8.44555e-07	1.62294e-06	1.14482e-06	1.02014e-06	1.58535e-06	1.43568e-06	1.21311e-06	1.09985e-06	1.3065e-06	1.03914e-06	1.23121e-06	1.68844	0.0016756	0.181612	1.78984	0.83983
6223			level4			600.174	218.5	POS										6.41213e-07	1.07378e-07	7.43313e-07	7.99851e-07	4.17274e-07	9.94797e-09	2.26478e-07	2.38238e-07	3.454e-07	1.67063e-07	3.69616e-07	6.17432e-07	2.04616e-06	8.14163e-07	9.25494e-07	1.19818e-06	1.22556e-06	1.08393e-06	9.67e-07	1.04833e-06	5.99049e-07	1.05253e-06	2.11399	0.000365159	0.127979	2.84763	1.50976
6225			level4			611.171	218.5	POS										5.02598e-06	2.10172e-06	4.95746e-06	6.32176e-06	3.64004e-06	1.36227e-07	6.94202e-07	1.73203e-06	2.88339e-06	1.65696e-06	2.91498e-06	3.93264e-06	1.4818e-05	4.57601e-06	5.14704e-06	8.45065e-06	7.48991e-06	7.33325e-06	6.87001e-06	6.20227e-06	4.90248e-06	6.97222e-06	1.95478	0.00285025	0.225969	2.39186	1.25814
6226			level4	Glutathione amide disulfide	6.09732	611.673	218.5	POS										2.21876e-06	9.47157e-07	2.12462e-06	2.47941e-06	1.38292e-06	9.94797e-09	2.42743e-07	9.08463e-07	1.17541e-06	7.75132e-07	1.22646e-06	1.68104e-06	5.55426e-06	2.05478e-06	2.2004e-06	3.75789e-06	3.75747e-06	3.22474e-06	3.04905e-06	2.4e-06	2.01827e-06	2.96979e-06	1.83167	0.00119438	0.169193	2.42144	1.27586
6230			level4			640.151	218.5	POS										5.47395e-07	1.3177e-07	6.36943e-07	5.00814e-07	3.8221e-07	9.94797e-09	6.2672e-08	2.72681e-07	2.63786e-07	2.32137e-07	3.04036e-07	4.54894e-07	1.19709e-06	5.13385e-07	3.91898e-07	8.28494e-07	7.37413e-07	7.37876e-07	6.60437e-07	6.75269e-07	4.95883e-07	6.69263e-07	1.88297	0.00172319	0.182797	2.20127	1.13833
6231			level4	Cyclothialidine	13.1278	642.663	218.5	POS										4.15061e-07	1.14973e-07	5.05539e-07	4.86159e-07	2.17344e-07	9.94797e-09	1.5702e-07	1.46177e-07	2.79703e-07	1.07706e-07	2.43963e-07	4.11993e-07	1.2313e-06	4.57331e-07	6.61246e-07	1.24474e-07	5.67815e-07	7.73972e-07	6.19778e-07	6.69906e-07	4.64737e-07	5.98255e-07	1.83556	0.00353546	0.242288	2.45224	1.2941
6232			level4			661.647	218.5	POS										5.72623e-07	4.10889e-07	5.4096e-07	5.17288e-07	3.415e-07	9.94797e-09	3.94756e-07	3.47226e-07	4.19487e-07	3.75619e-07	3.9303e-07	4.36182e-07	1.45581e-06	5.47831e-07	8.52952e-07	7.6006e-07	8.14323e-07	7.88717e-07	7.91144e-07	4.32495e-07	7.30378e-07	7.60989e-07	1.7668	0.00239236	0.212666	1.93621	0.953237
6236			level4			695.698	218.5	POS										8.40196e-07	1.2924e-07	1.20013e-06	1.23807e-06	6.46853e-07	9.94797e-09	5.21376e-09	4.38937e-07	4.63015e-07	4.0911e-07	5.38071e-07	7.44098e-07	3.35931e-06	1.08245e-06	1.06458e-06	1.82158e-06	1.66461e-06	1.64949e-06	1.21252e-06	1.27389e-06	9.8849e-07	1.4861e-06	1.81045	0.00275538	0.224326	2.7619	1.46566
6238			level4			717.132	218.5	POS										2.77366e-07	2.53837e-07	3.71608e-07	3.62834e-07	4.52217e-07	9.94797e-09	5.21376e-09	3.86734e-07	3.90548e-07	3.12712e-07	2.82302e-07	3.06672e-07	4.86947e-07	4.27004e-07	3.52724e-07	2.02332e-07	6.08864e-07	5.26835e-07	3.08249e-07	4.8553e-07	5.27589e-07	4.23275e-07	1.37877	0.0395884	0.502218	1.49937	0.584355
6239			level4			737.187	218.5	POS										1.1319e-06	1.19178e-07	8.85551e-07	1.21329e-06	7.83304e-07	9.94797e-09	6.73023e-08	2.35145e-07	5.35953e-07	3.6212e-07	5.34369e-07	6.5683e-07	2.05902e-06	1.22946e-06	9.38399e-07	1.04793e-06	1.37986e-06	1.2819e-06	1.24955e-06	9.87252e-07	7.0152e-07	1.15317e-06	1.84216	0.0042718	0.259455	2.15801	1.1097
6240			level4			737.686	218.5	POS										1.49414e-06	8.56004e-07	1.68229e-06	1.92891e-06	1.32043e-06	9.94797e-09	1.16948e-07	8.20945e-07	8.74567e-07	5.60555e-07	9.66475e-07	1.22245e-06	3.65517e-06	1.8088e-06	1.67726e-06	2.75296e-06	2.85234e-06	2.90469e-06	2.30767e-06	2.1313e-06	1.5457e-06	2.28583e-06	1.82554	0.00051115	0.133643	2.36513	1.24192
6241			level4	TG(14:1(9Z)/16:0/14:1(9Z))	-14.5568	748.178	218.5	POS										6.68189e-07	1.75677e-07	5.87306e-07	8.66294e-07	4.84669e-07	9.94797e-09	5.21376e-09	2.41893e-07	4.40646e-07	7.16445e-08	3.55148e-07	4.90759e-07	1.1018e-06	7.14861e-07	5.4777e-07	9.9187e-07	1.18972e-06	7.65701e-07	8.16937e-07	7.0279e-07	4.67853e-07	7.79006e-07	1.74464	0.00292909	0.226835	2.19347	1.13321
6242			level4			779.179	218.5	POS										4.25012e-07	3.44741e-07	6.22367e-07	7.06438e-07	5.39283e-07	9.94797e-09	8.05259e-08	4.02028e-07	3.53615e-07	3.51695e-07	3.83565e-07	4.35283e-07	1.02762e-06	4.64551e-07	3.88347e-07	6.41401e-07	8.65241e-07	7.55628e-07	8.33257e-07	5.49378e-07	6.13786e-07	6.5745e-07	1.55401	0.0100451	0.350843	1.71405	0.777408
6243			level4			779.675	218.5	POS										6.7315e-07	1.41999e-07	7.94981e-07	8.32153e-07	6.56423e-07	9.94797e-09	6.40302e-08	4.43337e-07	4.55833e-07	3.85096e-07	4.45695e-07	6.50747e-07	1.79516e-06	8.74081e-07	7.58743e-07	9.88976e-07	9.38017e-07	1.08748e-06	8.20146e-07	8.87286e-07	8.44942e-07	9.64558e-07	1.89302	0.00137035	0.174416	2.16417	1.11381
6244			level4	DG(18:0/LTE4/0:0)	14.0015	781.178	218.5	POS										2.75837e-07	3.58402e-07	4.98174e-07	5.13041e-07	5.1915e-07	9.94797e-09	2.08859e-07	3.91927e-07	5.10261e-07	4.19306e-07	3.70491e-07	4.94285e-07	1.09394e-06	6.05145e-07	6.15937e-07	9.18617e-07	9.11654e-07	6.69715e-07	7.264e-07	7.60785e-07	5.71721e-07	7.3682e-07	1.86412	0.000203009	0.10889	1.98877	0.991874
6250			level4	N-Demethylansamitocin P-3	-14.1303	622.117	218.4	POS										3.08351e-07	1.79231e-07	4.15333e-07	5.95777e-07	5.41206e-07	9.94797e-09	5.21376e-09	3.61355e-07	4.59194e-07	3.43673e-07	3.21928e-07	4.39352e-07	3.94703e-07	5.45431e-07	5.30247e-07	4.20354e-07	6.89527e-07	4.9254e-07	8.81914e-07	3.85085e-07	3.83298e-07	5.16245e-07	1.43443	0.0286932	0.47785	1.6036	0.681318
6252			level4	Delphinidin 3,3',5'-tri-O-glucoside	-5.16244	790.669	218.4	POS										5.62091e-07	4.39072e-07	6.76559e-07	8.44839e-07	4.53124e-07	9.94797e-09	6.52127e-08	2.38166e-07	4.26032e-07	1.693e-07	3.88434e-07	4.99495e-07	1.17451e-06	3.08624e-07	6.71449e-07	9.20858e-07	1.15641e-06	8.07315e-07	7.35983e-07	9.07528e-07	6.36554e-07	7.81873e-07	1.73899	0.00442525	0.261849	2.01288	1.00926
6253			level4	PE-NMe(20:5(5Z,8Z,11Z,14Z,17Z)/24:1(15Z))	16.96	863.249	218.4	POS										9.11997e-07	1.06819e-07	6.63762e-07	8.7785e-07	3.35775e-07	3.9359e-08	3.51498e-07	2.32619e-07	3.49098e-07	2.31589e-07	4.10037e-07	5.54789e-07	2.45598e-06	6.61585e-07	7.81921e-07	1.25149e-06	1.39656e-06	1.28586e-06	9.47036e-07	1.02007e-06	7.01825e-07	1.10571e-06	2.09481	0.00269185	0.222552	2.69662	1.43115
6273			level4			684.204	217.9	POS										1.41261e-06	1.10804e-06	1.7767e-06	1.0216e-06	1.62014e-06	1.77541e-06	9.98298e-07	1.60651e-06	1.28522e-06	1.25175e-06	1.38563e-06	1.19987e-06	2.05808e-06	2.13462e-06	1.45556e-06	1.31871e-06	3.14044e-06	1.73236e-06	1.5783e-06	1.87485e-06	2.49487e-06	1.89877e-06	1.5791	0.0244175	0.463833	1.37033	0.454521
6312			level4	Sodium diacetate	2.27609	143.093	216.4	POS										3.88672e-06	5.00425e-06	6.36904e-06	4.21096e-06	7.11248e-06	5.61605e-06	1.66877e-06	5.39505e-06	5.27578e-06	5.42807e-06	4.99672e-06	4.97518e-06	7.67369e-06	6.66771e-06	6.45724e-06	5.80746e-06	6.75085e-06	5.91787e-06	5.78251e-06	6.771e-06	7.1906e-06	6.39941e-06	1.41524	0.0171162	0.416784	1.28072	0.356958
6335			level4			542.939	215.3	POS										1.63339e-07	1.17285e-07	6.7245e-08	1.04325e-07	1.91726e-07	1.31562e-07	1.22525e-07	1.21102e-07	1.2008e-07	1.63966e-07	1.30316e-07	1.34159e-07	2.25074e-07	1.43444e-07	2.20427e-07	2.22248e-07	1.75274e-07	1.63363e-07	2.27276e-07	2.52996e-07	2.39389e-07	2.00365e-07	2.02565	0.000786617	0.151006	1.53754	0.620621
6441			level4			204.941	213.9	POS										2.67776e-07	2.34243e-07	2.16954e-07	1.38093e-07	2.8011e-07	3.82504e-07	7.31902e-08	2.42343e-07	2.61713e-07	3.12222e-07	2.40915e-07	2.5728e-07	4.15684e-07	3.8375e-07	3.56319e-07	3.38668e-07	2.14564e-07	3.80734e-07	2.63926e-07	2.65586e-07	3.43043e-07	3.21955e-07	1.35661	0.030612	0.482788	1.33639	0.418337
6511			level4			322.02	213.7	POS										5.29727e-07	5.60921e-07	6.7163e-07	7.47901e-07	1.14746e-06	7.10259e-07	3.21234e-07	1.55494e-07	4.52676e-07	2.99373e-07	5.59668e-07	3.70864e-07	5.18881e-07	8.50471e-07	9.28959e-07	1.08458e-06	1.24069e-06	3.34043e-07	1.23369e-06	8.49887e-07	1.41259e-06	8.82466e-07	1.31508	0.0435144	0.503223	1.57677	0.65697
6549			level4			130.07	213	POS										1.16787e-05	2.91708e-05	6.06271e-06	6.70068e-06	7.71537e-06	6.68432e-06	7.87867e-06	8.48568e-06	5.67191e-06	3.94923e-06	9.39981e-06	3.33595e-06	1.70925e-05	2.24085e-05	2.58591e-05	1.62754e-05	2.55183e-05	3.18765e-05	1.54198e-05	9.51938e-06	7.13839e-06	1.74444e-05	1.31129	0.0419097	0.502218	1.85582	0.892059
6566			level4			195.012	212.8	POS										9.78037e-07	2.22486e-06	3.37378e-07	5.08672e-07	6.08055e-07	3.8372e-07	3.73453e-07	6.26713e-07	4.32619e-07	2.56258e-07	6.72977e-07	2.32911e-07	1.42983e-06	1.76679e-06	1.82051e-06	1.38878e-06	2.4683e-06	2.94605e-06	1.27354e-06	8.19184e-07	5.00841e-07	1.46467e-06	1.45558	0.0246128	0.465672	2.17641	1.12195
6569			level4			278.995	212.6	POS										1.61512e-06	3.39504e-06	7.20939e-07	7.94061e-07	9.13813e-07	5.39515e-07	4.20948e-07	8.5518e-07	7.76889e-07	4.3935e-07	1.04709e-06	3.56583e-07	2.19801e-06	3.09052e-06	3.23663e-06	2.12371e-06	3.21452e-06	3.94586e-06	1.92712e-06	1.16968e-06	7.89621e-07	2.20523e-06	1.47901	0.0232511	0.456224	2.10606	1.07455
6572			level4			173.03	212.4	POS										9.68102e-06	1.84187e-05	3.43632e-06	4.9075e-06	5.79134e-06	3.94728e-06	2.81021e-06	5.38497e-06	5.73005e-06	2.75659e-06	6.2864e-06	2.81342e-06	1.35277e-05	1.74588e-05	1.87416e-05	1.28014e-05	2.19786e-05	2.38364e-05	1.0726e-05	7.24972e-06	4.46992e-06	1.33604e-05	1.53681	0.0179933	0.423957	2.12528	1.08765
6603			level4			149.02	211.9	POS										2.20647e-06	2.68679e-06	2.56242e-07	2.07396e-07	4.52195e-07	3.0821e-06	1.58881e-06	6.49936e-07	2.05043e-06	3.41291e-07	1.35217e-06	1.78682e-06	2.47483e-06	2.33163e-06	3.9946e-07	3.17862e-06	2.79549e-06	2.53239e-06	2.61499e-06	2.3804e-06	2.44172e-06	2.29364e-06	1.27313	0.0384274	0.502218	1.69627	0.762363
6857			level4			456.885	208.9	POS										4.42418e-07	1.07729e-06	8.26009e-07	6.60425e-07	4.81431e-07	7.65735e-07	2.56456e-07	9.66503e-07	7.42111e-07	2.3446e-07	6.45284e-07	1.05852e-06	8.78094e-07	8.13774e-07	1.27425e-06	1.12188e-06	9.68093e-07	5.204e-07	1.07418e-06	1.52484e-06	1.7464e-06	1.09804e-06	1.86496	0.00544869	0.277741	1.70164	0.766928
6864			level4	Cer(d17:1/16:0)	23.1412	524.906	208.9	POS										1.6554e-06	2.3049e-06	2.14135e-06	1.8125e-06	1.99789e-06	2.15967e-06	1.04989e-06	2.71868e-06	2.54805e-06	2.05006e-06	2.04384e-06	1.82054e-06	2.98527e-06	2.37348e-06	1.98908e-06	2.36912e-06	2.59818e-06	2.46662e-06	2.82907e-06	2.87429e-06	2.72001e-06	2.50257e-06	1.26438	0.0275513	0.473967	1.22444	0.292126
6969			level4			417.931	207.6	POS										2.89496e-06	3.17803e-06	2.82987e-06	3.05609e-06	2.9923e-06	2.97996e-06	9.66235e-07	2.89803e-06	2.72827e-06	4.33189e-06	2.88556e-06	3.46823e-06	3.6133e-06	3.28129e-06	3.4015e-06	2.85626e-06	4.08447e-06	3.83265e-06	3.0608e-06	4.62937e-06	3.31691e-06	3.55448e-06	1.11605	0.0414199	0.502218	1.23181	0.300784
6980			level4	PE(14:1(9Z)/20:5(5Z,8Z,11Z,14Z,17Z))	-8.30126	708.918	207.6	POS										3.04904e-06	2.07233e-06	1.96257e-06	3.16894e-06	2.49853e-06	2.0882e-06	5.43568e-07	2.74103e-06	1.9587e-06	3.27368e-06	2.33566e-06	2.01692e-06	2.9376e-06	2.97932e-06	3.50444e-06	2.80235e-06	3.94791e-06	2.59257e-06	2.62662e-06	3.27675e-06	3.4523e-06	3.01368e-06	1.23195	0.0421305	0.502218	1.29029	0.367696
7017			level4			292.939	207.3	POS										3.36497e-06	5.10434e-06	3.32601e-06	2.19925e-06	9.60449e-07	4.62806e-06	2.3054e-06	5.55414e-06	2.9528e-06	2.74747e-06	3.31429e-06	4.07815e-06	5.64854e-06	3.8261e-06	4.41172e-06	3.96068e-06	4.04035e-06	3.01921e-06	6.5727e-06	7.84855e-06	4.66412e-06	4.80701e-06	1.24583	0.0326852	0.485595	1.45039	0.536441
7133			level4			177.045	206.2	POS										8.55046e-06	4.06303e-06	8.37175e-06	8.50458e-06	9.08693e-06	1.12603e-05	2.24887e-05	1.02666e-05	1.23025e-05	1.22437e-05	1.07138e-05	5.90547e-06	8.46379e-06	6.93879e-06	8.56223e-06	2.25302e-06	5.42332e-06	7.20521e-06	5.61892e-06	6.47483e-06	1.02652e-05	6.71108e-06	1.40716	0.0321933	0.485595	0.626393	-0.67486
7144			level4			422.052	206.2	POS										2.1182e-05	8.65193e-06	2.42086e-05	2.52006e-05	2.30392e-05	3.23079e-05	4.81987e-05	2.74744e-05	3.03106e-05	2.88796e-05	2.69453e-05	1.37733e-05	2.9718e-05	2.05306e-05	2.03059e-05	8.2116e-06	1.89876e-05	1.96517e-05	1.43443e-05	1.83858e-05	2.68105e-05	1.90719e-05	1.15924	0.0476913	0.512791	0.7078	-0.498586
7157			level4			601.407	206.2	POS										2.27193e-06	3.35271e-06	2.15921e-06	3.32768e-06	3.71997e-06	3.3187e-06	3.32915e-06	1.84859e-06	2.91544e-06	2.72327e-06	2.89666e-06	3.84277e-07	1.32936e-06	2.14717e-06	8.9511e-07	3.65314e-06	1.18519e-06	3.10212e-06	1.88195e-06	3.4394e-06	1.77491e-06	1.97926e-06	1.67367	0.0348775	0.492858	0.68329	-0.54943
7176			level4			751.401	206.2	POS										3.88098e-06	5.03421e-06	5.22179e-06	6.21149e-06	7.66497e-06	7.29575e-06	1.93111e-06	7.17114e-06	5.79318e-06	6.74077e-06	5.69454e-06	4.89175e-06	8.12928e-06	6.20322e-06	7.52129e-06	5.88755e-06	9.22869e-06	6.23013e-06	8.97293e-06	7.91013e-06	8.28188e-06	7.32569e-06	1.11297	0.0363752	0.500359	1.28644	0.363385
7193			level4			576.021	206.1	POS										4.32548e-06	3.3807e-06	5.19425e-06	3.96884e-06	4.18957e-06	6.19928e-06	4.91964e-06	5.47116e-06	4.2047e-06	4.52418e-06	4.63778e-06	3.29496e-06	5.06747e-06	5.49693e-06	9.30278e-06	7.5627e-06	5.44164e-06	6.21961e-06	7.58796e-06	6.22136e-06	5.11751e-06	6.13129e-06	1.39352	0.0250707	0.468577	1.32203	0.402757
7195			level4			680.983	206.1	POS										7.43384e-05	1.7302e-05	8.38762e-05	6.59218e-05	8.08291e-05	1.68123e-05	4.35417e-05	1.43105e-05	9.94512e-06	9.87153e-05	5.05592e-05	9.71415e-06	1.48732e-05	8.57217e-06	1.1419e-05	7.55154e-06	8.22675e-06	9.07503e-05	1.2625e-05	1.30068e-05	8.90687e-06	1.85646e-05	1.99539	0.0284934	0.477281	0.367185	-1.44542
7204			level4			369.075	205.9	POS										3.40448e-06	8.95567e-07	3.35503e-06	2.97453e-06	1.78416e-06	6.43043e-06	1.0176e-05	2.92676e-06	6.11925e-06	5.31379e-06	4.338e-06	1.574e-06	3.87199e-06	1.71991e-06	1.41531e-06	1.40185e-06	1.70471e-06	2.59176e-06	2.90338e-06	2.25706e-06	3.19608e-06	2.2636e-06	1.51142	0.0425078	0.502679	0.521808	-0.93841
7251			level4	Glycerol 1,2-didodecanoate 3-tetradecanoate	1.08447	668.062	205.6	POS										8.87138e-06	2.90811e-06	8.41087e-06	1.07892e-05	7.50477e-06	1.29435e-05	1.1822e-05	1.05868e-05	1.28229e-05	1.39264e-05	1.00586e-05	7.0848e-06	1.05827e-05	5.83289e-06	7.90242e-06	2.57474e-06	6.96348e-06	7.0217e-06	5.9178e-06	6.35553e-06	9.9023e-06	7.01383e-06	1.2286	0.0257567	0.471536	0.697297	-0.520154
7255			level4			750.064	205.6	POS										5.99222e-06	2.14745e-06	4.50953e-06	7.37089e-06	5.66525e-06	9.26136e-06	7.01016e-06	8.65548e-06	9.93741e-06	1.21611e-05	7.27109e-06	3.85206e-06	6.89314e-06	4.8195e-06	6.1388e-06	2.11267e-06	3.65612e-06	4.95281e-06	2.59953e-06	3.65454e-06	6.95412e-06	4.56333e-06	1.26513	0.01981	0.437893	0.627599	-0.672085
7256			level4			763.991	205.6	POS										7.61198e-06	3.68893e-06	4.81636e-06	3.63285e-06	3.61197e-06	6.64723e-06	6.18378e-06	6.7558e-06	4.49053e-06	6.03675e-06	5.34762e-06	3.51392e-06	4.38841e-06	4.14256e-06	1.92925e-06	4.35281e-06	4.9646e-06	2.53982e-06	1.52768e-06	6.53432e-06	5.15546e-06	3.90488e-06	1.21394	0.0473814	0.511984	0.73021	-0.453617
7405			level4	20-O-Methyl-19-chloroproansamitocin	7.16132	493.015	204.7	POS										6.31357e-05	4.53171e-05	4.48107e-05	4.11493e-05	5.60671e-05	6.99449e-05	4.45198e-05	5.49607e-05	4.88398e-05	5.33923e-05	5.22137e-05	5.92134e-05	9.13062e-05	7.58452e-05	7.51345e-05	6.27922e-05	5.53479e-05	5.11467e-05	5.05263e-05	8.15671e-05	7.83707e-05	6.8125e-05	1.89101	0.00790489	0.318995	1.30473	0.383755
7679			level4			104.965	202.2	POS										2.48078e-05	3.24102e-05	2.6752e-05	2.72003e-05	2.1766e-05	1.84673e-05	2.06075e-05	3.02954e-05	2.44546e-05	2.28963e-05	2.49658e-05	2.48495e-05	4.95992e-05	2.975e-05	4.00706e-05	3.76923e-05	3.71174e-05	1.41513e-05	2.68202e-05	2.76264e-05	4.16938e-05	3.29371e-05	1.60343	0.0420472	0.502218	1.31929	0.399762
7768			level4	Rifabutin	-16.6193	847.998	201	POS										8.10408e-06	9.93328e-06	1.91072e-05	5.38039e-06	1.08297e-05	2.05465e-05	6.75905e-06	1.37933e-05	8.47339e-06	1.5514e-05	1.18441e-05	1.51721e-05	2.05867e-05	1.82314e-05	1.62562e-05	1.66598e-05	1.64473e-05	1.71492e-05	9.77021e-06	2.04364e-05	1.19741e-05	1.62683e-05	1.41805	0.0367466	0.500615	1.37354	0.4579
7855			level4	DG(O-16:0/18:0/0:0)	19.0802	584	200.9	POS										1.31951e-05	1.68032e-05	1.57504e-05	1.48935e-05	1.66286e-05	1.97481e-05	5.84772e-06	1.3527e-05	1.66725e-05	1.75738e-05	1.5064e-05	1.33104e-05	2.31709e-05	1.15057e-05	2.11022e-05	2.82873e-05	1.96754e-05	1.92829e-05	1.55609e-05	2.16076e-05	2.04166e-05	1.9392e-05	1.17804	0.0399528	0.502218	1.28731	0.364358
7953			level4			959.017	200.9	POS										1.49473e-05	1.59481e-05	2.1255e-05	1.78897e-05	2.1223e-05	2.14787e-05	6.98302e-06	2.3281e-05	2.18837e-05	1.76898e-05	1.82579e-05	1.44848e-05	1.84747e-05	1.53024e-05	1.51162e-05	1.11553e-05	9.84666e-06	1.36687e-05	1.53221e-05	1.92327e-05	1.08063e-05	1.4341e-05	1.35429	0.0449144	0.507261	0.785466	-0.348379
7997			level4			1171.53	200.9	POS										1.19861e-05	1.08988e-05	1.17518e-05	1.0609e-05	1.37868e-05	9.16894e-06	2.24678e-06	1.04772e-05	1.39778e-05	1.36919e-05	1.08595e-05	1.01212e-05	1.68359e-05	1.23701e-05	1.88586e-05	1.70067e-05	1.90538e-05	1.65192e-05	1.46173e-05	1.124e-05	1.14344e-05	1.48057e-05	1.30781	0.0173116	0.418398	1.36339	0.447195
8002			level4	1-Hexadecanoyl-2-(9Z-octadecenoyl)-sn-glycero-3-phospho-sn-glycerol 3'-phosphate	19.2083	830.01	200.5	POS										7.89905e-06	7.55056e-06	9.26698e-06	9.44129e-06	1.07045e-05	1.76695e-05	4.01047e-06	9.16067e-06	1.06072e-05	8.56856e-06	9.48788e-06	1.23472e-05	1.05149e-05	1.07629e-05	1.54079e-05	1.86521e-05	1.58356e-05	1.26187e-05	1.45704e-05	1.17142e-05	8.0397e-06	1.30464e-05	1.30843	0.0258502	0.47159	1.37506	0.45949
8058			level4			166.087	195.6	POS										1.41307e-05	1.46737e-05	7.23534e-06	7.34126e-06	4.10948e-05	2.15549e-05	1.33007e-05	1.72531e-05	1.58003e-05	1.5983e-05	1.68368e-05	0.000121494	1.96136e-05	6.6306e-05	1.34498e-05	1.87331e-05	7.58744e-05	1.89712e-05	8.57813e-06	4.93178e-05	4.07553e-05	4.33094e-05	1.75182	0.0472434	0.511984	2.57231	1.36306
8182			level4	DCI	-9.17433	249.154	193	POS										5.60474e-06	6.38642e-06	9.67324e-06	4.68269e-06	4.08594e-05	2.23971e-05	1.59823e-06	6.03623e-06	5.52109e-06	1.31839e-05	1.15943e-05	2.4866e-05	1.42004e-05	3.46188e-05	3.47085e-05	4.23206e-05	5.20767e-05	2.60464e-05	6.85693e-06	1.00086e-05	7.69471e-06	2.53398e-05	1.64299	0.0394347	0.502218	2.18554	1.12799
8192			level4			490.32	192.8	POS										1.80998e-07	7.25877e-08	7.98055e-08	1.17129e-07	8.13667e-08	9.94797e-09	5.21376e-09	2.03714e-07	1.97153e-07	1.49161e-07	1.09708e-07	1.6098e-07	2.92251e-07	2.50228e-07	2.23372e-07	2.50358e-07	4.32106e-07	8.14079e-09	2.56981e-07	3.00184e-07	3.31507e-07	2.50611e-07	1.50307	0.00349808	0.242288	2.28435	1.19178
8204			level4	Eudistomin N	-1.92885	248.097	192.7	POS										1.20234e-06	4.78684e-07	7.93419e-07	3.09729e-07	1.53598e-06	3.63815e-07	1.04475e-07	5.70609e-07	4.79599e-07	5.8506e-07	6.4237e-07	9.62403e-07	9.8259e-07	1.67493e-06	1.83849e-06	9.19807e-07	9.83671e-07	1.33529e-06	7.86894e-07	7.09972e-07	5.54898e-07	1.07489e-06	1.69647	0.0346755	0.491808	1.67332	0.742717
8247			level4	Neburon	6.62635	276.183	191.9	POS										2.07741e-07	7.68448e-07	2.15167e-07	1.75998e-07	9.95743e-07	9.07381e-07	1.26903e-07	2.24614e-07	2.18964e-07	8.58107e-07	4.69907e-07	1.44308e-06	8.48379e-07	7.60272e-07	9.77729e-07	6.33517e-07	8.87039e-07	8.68148e-07	9.33359e-07	7.37334e-07	1.0263e-06	9.11517e-07	1.82096	0.00393065	0.251139	1.93978	0.955895
8265			level4			578.321	191.7	POS										6.39607e-09	3.10306e-08	7.44279e-09	2.15641e-07	3.35179e-07	9.94797e-09	5.21376e-09	8.73594e-09	3.93976e-08	4.08523e-08	6.99837e-08	1.29528e-07	1.76147e-07	9.31802e-07	8.81844e-07	3.83055e-07	6.89088e-07	7.48372e-07	8.02973e-09	8.10029e-09	4.21967e-08	3.99816e-07	1.82836	0.0231932	0.456224	5.71299	2.51425
8294			level4			479.854	190.9	POS										2.60583e-07	2.84777e-07	1.76737e-07	2.93874e-07	3.42881e-07	4.18722e-07	2.04708e-07	2.63935e-07	3.68776e-07	5.35452e-07	3.15044e-07	3.36223e-07	5.368e-07	4.43205e-07	2.66811e-07	6.50346e-07	3.17072e-07	4.15777e-07	5.25098e-07	2.88163e-07	4.7301e-07	4.2525e-07	1.26389	0.0470608	0.511984	1.34981	0.432757
8435			level4			452.863	188.5	POS										1.57348e-06	2.1825e-06	2.39621e-07	2.04994e-07	4.9444e-07	3.31067e-07	5.21376e-09	4.3413e-07	3.8528e-07	2.12586e-07	6.06331e-07	1.48772e-06	1.98503e-06	1.30001e-06	1.82763e-06	2.49548e-06	4.40999e-07	1.17483e-06	6.91402e-07	1.9367e-06	2.46025e-06	1.58e-06	1.79262	0.00576999	0.282899	2.60584	1.38175
8487			level4	Avermectin A2a aglycone	6.19895	617.793	188	POS										3.97149e-07	2.82359e-07	2.73743e-07	5.67891e-07	4.68509e-07	6.08002e-07	3.38179e-07	4.94889e-07	2.14311e-07	2.03489e-07	3.84852e-07	1.98878e-07	1.87344e-07	1.43827e-07	2.34738e-07	3.35272e-07	3.13692e-07	2.93361e-07	3.40063e-07	3.81372e-07	1.94688e-07	2.62324e-07	1.90364	0.0312936	0.48394	0.681622	-0.552956
8507			level4			180.043	187.7	POS										3.5317e-06	5.80056e-07	3.23861e-06	2.72534e-06	1.15582e-06	4.4094e-07	5.48408e-06	6.18668e-07	3.67378e-07	3.58395e-07	1.8501e-06	5.64558e-07	6.32745e-07	8.53823e-07	5.80301e-07	4.24642e-07	4.33067e-07	7.56879e-07	5.12947e-07	3.94037e-07	4.37722e-07	5.59072e-07	1.39726	0.0484801	0.513998	0.302185	-1.72649
8536			level4			415.741	187.6	POS										1.23908e-06	1.11068e-06	1.12268e-06	1.38844e-06	2.41324e-06	2.43018e-06	3.03994e-06	2.3616e-06	1.00068e-06	1.47234e-06	1.75788e-06	7.67283e-07	1.19558e-06	1.21613e-06	1.04468e-06	9.99411e-07	1.3172e-06	1.60975e-06	1.17687e-06	1.16269e-06	1.04341e-06	1.1533e-06	1.83884	0.0294996	0.4806	0.656074	-0.60807
8718			level4			475.782	185.6	POS										1.2368e-06	1.42016e-07	5.96516e-07	9.20497e-07	1.56464e-06	1.41965e-06	1.13137e-06	1.241e-06	9.83484e-07	7.56807e-07	9.99278e-07	7.54942e-07	5.12122e-07	9.91362e-07	3.60047e-07	7.30727e-09	8.82927e-07	5.93233e-07	4.81538e-07	8.87389e-07	7.44396e-07	6.21526e-07	1.08881	0.0320262	0.485595	0.621975	-0.685071
8737			level4			293.887	185.5	POS										1.00814e-06	1.02193e-06	1.16013e-06	1.08276e-06	1.48625e-06	2.27518e-06	2.08953e-06	1.77513e-06	1.29595e-06	1.74398e-06	1.4939e-06	9.17021e-07	9.60447e-07	8.3607e-07	1.67935e-06	5.88141e-07	1.26626e-06	1.72718e-06	1.02958e-06	4.46835e-07	1.23082e-06	1.06817e-06	1.44586	0.0436594	0.503489	0.715021	-0.483942
8739			level4			319.923	185.5	POS										1.6361e-06	1.12274e-06	1.5421e-06	1.28144e-06	1.39861e-06	2.13898e-06	3.62463e-06	1.77162e-06	1.9515e-06	1.94898e-06	1.84167e-06	9.68514e-07	1.08247e-06	1.26229e-06	1.60261e-06	1.1939e-06	1.32719e-06	9.23301e-07	1.71406e-06	1.27319e-06	1.72617e-06	1.30737e-06	1.45628	0.0464661	0.509198	0.709884	-0.494346
8768			level4	24-Methyl-24-methoxycycloartanol	-19.8327	473.784	185.4	POS										2.45632e-06	2.43755e-06	1.69391e-06	2.1642e-06	3.26739e-06	3.31396e-06	2.9383e-06	3.17982e-06	2.52054e-06	3.46078e-06	2.74328e-06	1.66382e-06	2.3594e-06	2.61144e-06	2.36508e-06	1.68843e-06	2.39832e-06	2.39244e-06	2.41547e-06	2.26585e-06	2.75754e-06	2.29178e-06	1.33167	0.0493577	0.515623	0.835417	-0.259432
8789			level4			239.891	185.1	POS										1.8558e-06	1.34457e-06	1.95066e-06	1.65739e-06	2.15955e-06	2.2275e-06	2.15937e-06	2.41756e-06	1.88169e-06	2.12681e-06	1.97809e-06	1.31393e-06	1.67658e-06	1.87286e-06	1.3233e-06	1.81369e-06	1.89045e-06	2.04931e-06	1.51416e-06	1.56611e-06	1.3997e-06	1.64201e-06	1.70286	0.0171328	0.416784	0.830099	-0.268644
8853			level4			329.029	184.9	POS										5.69203e-06	3.50218e-06	6.47583e-06	1.34506e-06	1.74812e-06	4.20886e-06	2.11041e-07	2.36537e-06	4.49335e-06	4.28947e-06	3.43313e-06	3.88473e-06	1.33009e-05	4.10202e-06	3.53879e-06	9.84319e-06	5.8497e-06	3.87176e-06	6.64918e-06	4.48272e-06	5.35263e-06	6.08757e-06	1.30234	0.0372684	0.502218	1.77318	0.826341
8858			level4			335.993	184.9	POS										6.36319e-06	4.70816e-06	7.31283e-06	3.53787e-06	4.28703e-06	6.27136e-06	8.55125e-07	4.79896e-06	5.1881e-06	6.22873e-06	4.95514e-06	4.73555e-06	9.4178e-06	5.11249e-06	5.95887e-06	7.70118e-06	6.60927e-06	6.36359e-06	6.98244e-06	7.5906e-06	5.89566e-06	6.63675e-06	1.06504	0.0321876	0.485595	1.33937	0.421551
8882			level4			413.898	184.9	POS										1.02062e-06	8.46224e-07	6.63818e-07	8.3189e-07	9.58806e-07	1.84081e-06	1.54401e-07	1.32196e-06	1.50908e-06	1.03185e-06	1.01795e-06	1.66472e-06	2.29148e-06	1.01712e-06	1.27225e-06	2.01039e-06	1.72429e-06	1.04104e-06	1.92302e-06	1.95794e-06	1.6619e-06	1.65642e-06	1.42573	0.00494855	0.273726	1.62721	0.702402
8914			level4			542.936	184.9	POS										2.16822e-06	1.1928e-06	3.02262e-06	1.11251e-06	9.73489e-07	2.03133e-06	7.70353e-07	8.82357e-07	2.16482e-06	1.8977e-06	1.62162e-06	1.57963e-06	4.66927e-06	2.0304e-06	2.01217e-06	4.60349e-06	2.32102e-06	2.36183e-06	2.48108e-06	2.48632e-06	1.80655e-06	2.63518e-06	1.53059	0.026047	0.472274	1.62503	0.700463
8924			level4			587.867	184.9	POS										6.11533e-06	1.60743e-06	2.80334e-06	3.58098e-06	5.02109e-06	6.56815e-06	8.85738e-06	3.82473e-06	2.11852e-06	6.55891e-06	4.70559e-06	2.07954e-06	2.76827e-06	2.39675e-06	1.82984e-06	3.18147e-06	2.61612e-06	1.90189e-06	2.54783e-06	4.11291e-06	1.96632e-06	2.54009e-06	1.90648	0.0167922	0.415017	0.539804	-0.889493
8931			level4	Leukotriene C5	-19.6817	624.753	184.9	POS										2.28372e-06	1.62641e-06	2.11031e-06	2.40112e-06	3.51932e-06	3.39093e-06	6.32921e-06	2.97824e-06	2.57954e-06	2.74386e-06	2.99627e-06	1.18597e-06	2.03469e-06	2.52913e-06	1.91695e-06	5.92785e-07	2.75158e-06	2.66103e-06	2.29717e-06	1.7453e-06	2.37698e-06	2.00916e-06	1.52339	0.0482354	0.513684	0.670554	-0.576575
8935			level4	1-Palmitoyl-2-(5-hydroxy-8-oxo-6-octenoyl)-sn-glycero-3-phosphatidylcholine	-16.4308	650.79	184.9	POS										5.5536e-06	5.53854e-06	6.12659e-06	6.86051e-06	8.26747e-06	9.15844e-06	9.78987e-06	9.9238e-06	6.07232e-06	8.2725e-06	7.55636e-06	4.80063e-06	6.26265e-06	6.88494e-06	6.14275e-06	4.48543e-06	6.14954e-06	7.12586e-06	7.28222e-06	6.44216e-06	6.8918e-06	6.2468e-06	1.54459	0.0498355	0.518365	0.826694	-0.274575
8978			level4	Cyproteron	9.93145	375.921	184.8	POS										8.70052e-07	5.67928e-07	1.14633e-06	5.58508e-07	3.54596e-07	5.66262e-07	7.22374e-07	5.58489e-07	5.69453e-07	1.06404e-06	6.97803e-07	8.47232e-07	1.71414e-06	9.67224e-07	5.36084e-07	1.53632e-06	1.0652e-06	1.10243e-06	1.18346e-06	1.16683e-06	7.22405e-07	1.08413e-06	1.46569	0.0114106	0.370763	1.55364	0.635649
9008			level4			613.856	184.8	POS										8.0927e-07	6.63036e-07	8.0014e-07	4.71985e-07	8.19041e-07	1.10037e-06	1.61385e-06	6.80324e-07	3.98157e-07	8.10102e-07	8.16627e-07	2.01024e-07	6.23029e-07	5.73248e-07	6.85193e-07	1.6683e-07	3.40807e-07	7.04541e-07	7.43126e-07	6.55337e-07	7.32506e-07	5.42564e-07	1.59745	0.047494	0.512428	0.664396	-0.589884
9070			level4	PA(10:0/20:3(6,8,11)-OH(5))	-3.7676	631.805	184.7	POS										1.79718e-06	1.10386e-06	2.05571e-06	1.7675e-06	2.44713e-06	2.62846e-06	3.68747e-06	2.17474e-06	2.15246e-06	1.81667e-06	2.16312e-06	1.32529e-06	1.74657e-06	1.66288e-06	1.40432e-06	1.48051e-06	1.48134e-06	2.23253e-06	1.90027e-06	1.2153e-06	1.73505e-06	1.61841e-06	1.56821	0.0385065	0.502218	0.748182	-0.418538
9074			level4	Ethyl selec	19.8254	673.059	184.7	POS										3.04659e-07	6.27034e-07	8.18151e-07	3.46558e-07	4.23482e-07	9.94797e-09	5.21376e-09	6.59089e-07	8.37202e-07	1.68384e-06	5.71518e-07	1.48022e-06	9.05302e-07	1.69471e-06	7.30488e-07	1.4359e-06	1.76547e-06	7.94469e-07	1.53712e-06	1.04912e-06	7.72115e-07	1.21649e-06	1.71111	0.004916	0.272852	2.12853	1.08986
9103			level4			543.879	184.5	POS										3.71089e-06	2.75723e-06	4.51611e-06	3.20407e-06	3.17248e-06	4.54063e-06	1.61551e-06	2.39527e-06	3.38706e-06	4.12671e-06	3.3426e-06	2.79934e-06	6.40913e-06	3.66172e-06	3.42275e-06	4.4825e-06	4.72156e-06	4.225e-06	4.39776e-06	4.00851e-06	4.98984e-06	4.31181e-06	1.18082	0.0361865	0.500111	1.28996	0.367325
9127			level4			185.004	184.3	POS										3.73939e-06	5.44303e-06	4.06963e-06	3.94632e-06	5.23152e-06	1.9448e-06	6.45154e-07	6.61601e-06	5.88785e-06	5.18444e-06	4.27081e-06	5.18769e-06	4.78036e-06	8.1019e-06	8.29418e-06	6.63788e-06	7.54489e-06	7.4749e-06	4.47033e-06	5.34391e-06	4.16077e-06	6.19968e-06	1.55662	0.021456	0.444747	1.45164	0.537682
9130			level4			194.985	184.3	POS										6.01055e-06	3.81304e-06	6.22191e-06	3.34946e-06	3.89967e-06	6.43397e-06	2.05713e-06	3.55808e-06	4.81201e-06	5.47092e-06	4.56267e-06	4.16354e-06	9.39341e-06	4.60275e-06	5.2204e-06	7.70145e-06	5.98873e-06	5.02975e-06	6.84927e-06	6.25006e-06	5.83553e-06	6.10349e-06	1.22308	0.0347871	0.492189	1.3377	0.419755
9147			level4			324.084	184.3	POS										3.04039e-06	4.5952e-06	3.75745e-06	2.68287e-06	3.64632e-06	1.33829e-06	4.88651e-07	5.35435e-06	4.78164e-06	3.89132e-06	3.35765e-06	4.41941e-06	3.5796e-06	5.66929e-06	6.2211e-06	4.59623e-06	5.6248e-06	5.48172e-06	3.87362e-06	4.34278e-06	3.31002e-06	4.71186e-06	1.5174	0.0300349	0.481283	1.40332	0.488845
9168			level4	Quicrine	14.8101	400.97	184.3	POS										6.55794e-06	3.11007e-06	6.64528e-06	2.30705e-06	2.7801e-06	4.35985e-06	2.45374e-07	1.92556e-06	4.45355e-06	4.28951e-06	3.66743e-06	4.17659e-06	1.36221e-05	4.58554e-06	3.57164e-06	9.26836e-06	5.83808e-06	4.21308e-06	5.96585e-06	5.21719e-06	5.46269e-06	6.19211e-06	1.24711	0.0423512	0.502504	1.68841	0.755663
9172			level4			428.877	184.3	POS										2.45942e-06	1.11007e-06	2.30049e-06	1.67075e-06	2.02526e-06	2.08006e-06	2.27029e-07	1.70701e-06	2.32726e-06	2.33405e-06	1.82414e-06	1.85913e-06	3.59468e-06	2.23415e-06	2.21862e-06	2.8532e-06	2.64642e-06	2.81723e-06	2.97571e-06	2.2441e-06	2.65058e-06	2.60938e-06	1.22675	0.00931718	0.339637	1.43047	0.516494
9174			level4			431.973	184.3	POS										2.22056e-05	1.77814e-05	2.50465e-05	1.49404e-05	1.56985e-05	2.44445e-05	2.97716e-06	1.74114e-05	2.2294e-05	2.17385e-05	1.84538e-05	1.78952e-05	3.47166e-05	1.97917e-05	2.15441e-05	2.77625e-05	2.50406e-05	2.21199e-05	2.5623e-05	2.39859e-05	2.29438e-05	2.41423e-05	1.02538	0.0376142	0.502218	1.30826	0.387648
9187			level4			482.916	184.3	POS										2.42309e-06	1.45779e-06	2.37039e-06	9.99175e-07	1.09755e-06	2.16195e-06	5.21376e-09	9.97739e-07	2.38917e-06	1.60157e-06	1.55036e-06	1.3863e-06	5.42708e-06	2.22943e-06	2.00214e-06	3.87637e-06	2.59957e-06	2.06751e-06	2.86903e-06	2.68466e-06	2.30227e-06	2.74444e-06	1.03918	0.0145433	0.395633	1.77019	0.823902
9196			level4			494.081	184.3	POS										3.68437e-06	3.0589e-06	3.87237e-06	2.02341e-06	2.18588e-06	9.94797e-09	5.21376e-09	2.4258e-06	4.53203e-06	3.99744e-06	2.57954e-06	3.61549e-06	5.3677e-06	4.31078e-06	4.80818e-06	5.54726e-06	5.98894e-06	4.56262e-06	4.14873e-06	4.22337e-06	3.47471e-06	4.60478e-06	1.51093	0.00213584	0.20089	1.78512	0.83602
9199			level4	Penfluridol	13.0225	524.984	184.3	POS										5.09992e-06	2.33207e-06	4.891e-06	1.98912e-06	1.51133e-06	4.67581e-06	3.53021e-07	1.8405e-06	3.90227e-06	3.60857e-06	3.02036e-06	3.42711e-06	8.81381e-06	3.74276e-06	3.64663e-06	6.85462e-06	4.75344e-06	3.57485e-06	5.28704e-06	3.86053e-06	4.49634e-06	4.84571e-06	1.32153	0.0265332	0.472274	1.60435	0.681987
9217			level4			580.894	184.3	POS										1.99955e-06	1.18395e-06	1.46411e-06	4.58129e-07	6.40059e-07	1.02148e-06	5.21376e-09	3.21004e-07	1.41902e-06	1.84754e-06	1.03601e-06	8.92167e-07	3.91571e-06	1.25987e-06	1.45716e-06	2.64836e-06	1.82576e-06	1.61336e-06	2.35608e-06	1.49366e-06	1.16923e-06	1.86314e-06	1.09437	0.0309044	0.482788	1.79838	0.846701
9224			level4			592.058	184.3	POS										2.7649e-06	2.39581e-06	3.0439e-06	1.64205e-06	2.30508e-06	9.94797e-09	5.21376e-09	1.70901e-06	3.41937e-06	2.30584e-06	1.96011e-06	2.42696e-06	3.59374e-06	3.96976e-06	4.17875e-06	3.87357e-06	3.72161e-06	3.60274e-06	3.22962e-06	2.88311e-06	2.22599e-06	3.37059e-06	1.48693	0.00370266	0.246144	1.71959	0.782064
9225			level4			593.052	184.3	POS										3.31441e-06	2.68981e-06	3.16658e-06	1.81122e-06	2.29548e-06	9.94797e-09	5.21376e-09	2.16959e-06	3.71588e-06	3.5431e-06	2.27212e-06	3.21686e-06	5.16079e-06	4.39567e-06	4.53267e-06	4.60084e-06	4.5431e-06	4.22589e-06	3.07483e-06	3.28125e-06	2.08513e-06	3.9117e-06	1.46481	0.00548115	0.277741	1.72161	0.783756
9229			level4	DG(13:0/PGF1alpha/0:0)	7.53434	627.928	184.3	POS										8.33831e-06	6.00388e-06	8.53403e-06	5.10647e-06	7.21997e-06	8.06268e-06	2.573e-06	5.85482e-06	8.25953e-06	8.40166e-06	6.83543e-06	5.91533e-06	1.20434e-05	6.98489e-06	8.66425e-06	9.16227e-06	8.87999e-06	8.36207e-06	9.70197e-06	8.71091e-06	8.68477e-06	8.71099e-06	1.21506	0.0303818	0.482788	1.27439	0.349803
9231			level4	R.g.-Keto III	-8.07189	629.926	184.3	POS										3.64487e-06	2.8266e-06	4.32317e-06	2.51236e-06	2.87997e-06	4.47558e-06	1.53487e-06	2.99013e-06	2.99486e-06	3.77401e-06	3.19564e-06	2.71059e-06	5.59287e-06	3.63471e-06	3.7289e-06	4.72548e-06	4.0011e-06	3.57912e-06	3.79278e-06	3.90653e-06	4.16848e-06	3.98406e-06	1.19972	0.0459915	0.508641	1.24672	0.318132
9274			level4			803.809	184.3	POS										1.82926e-06	1.28299e-06	2.22188e-06	1.48834e-06	1.73331e-06	2.20422e-06	9.47341e-07	1.43628e-06	2.01105e-06	2.30004e-06	1.74547e-06	1.89837e-06	2.62915e-06	2.1089e-06	1.78964e-06	2.36312e-06	2.38311e-06	2.05834e-06	2.81917e-06	2.18284e-06	2.67538e-06	2.2908e-06	1.55558	0.00703149	0.308673	1.31243	0.392238
9313			level4			242.08	184.2	POS										0.000479403	0.000619111	0.000553778	0.000540426	0.000623346	1.63981e-06	0.000107346	0.000733476	0.000743701	0.000716805	0.000511903	0.000600847	0.000561253	0.000959027	0.000933386	0.000757271	0.000876598	0.000888282	0.000538478	0.000664709	0.000491532	0.000727138	1.43264	0.0431003	0.503223	1.42046	0.506359
9314			level4			243.083	184.2	POS										4.6405e-05	6.13189e-05	5.265e-05	4.81364e-05	6.22192e-05	1.11651e-06	9.63242e-06	7.1174e-05	6.94609e-05	6.77501e-05	4.89863e-05	5.89381e-05	5.47282e-05	9.20432e-05	9.15128e-05	7.3174e-05	8.48982e-05	8.77763e-05	5.35786e-05	6.48942e-05	4.74932e-05	7.09037e-05	1.53944	0.0329181	0.486429	1.44742	0.533481
9315			level4	N-(3,5-Dichlorophenyl)succinimide	0.505584	245.082	184.2	POS										3.93074e-06	4.11359e-06	3.49664e-06	3.09949e-06	4.39129e-06	8.40658e-07	1.47012e-07	4.62966e-06	6.58398e-06	4.7657e-06	3.59987e-06	3.83954e-06	3.92227e-06	6.75933e-06	6.33828e-06	5.81629e-06	6.25358e-06	6.67211e-06	3.90323e-06	5.60326e-06	3.63006e-06	5.27379e-06	1.38547	0.032927	0.486429	1.46499	0.550894
9322			level4			347.002	184.2	POS										1.111e-05	5.76972e-06	1.13105e-05	4.22167e-06	4.04737e-06	8.83151e-06	1.52773e-06	3.60803e-06	7.87393e-06	7.87391e-06	6.61744e-06	7.60547e-06	2.44041e-05	7.32571e-06	6.7733e-06	1.64883e-05	1.02365e-05	7.46488e-06	1.21794e-05	8.19591e-06	9.26385e-06	1.09937e-05	1.32607	0.0462862	0.509118	1.66133	0.732337
9323			level4			395.1	184.2	POS										6.56643e-05	6.22297e-05	7.37315e-05	4.0595e-05	4.49615e-05	2.74552e-07	4.03992e-06	4.80823e-05	7.37646e-05	6.82192e-05	4.81562e-05	6.1446e-05	0.000112185	6.81864e-05	7.46248e-05	0.000106362	8.91803e-05	7.92603e-05	7.14662e-05	7.03943e-05	6.2984e-05	7.96089e-05	1.58492	0.0062701	0.294277	1.65314	0.725206
9324			level4			396.103	184.2	POS										1.07109e-05	9.38118e-06	1.10824e-05	5.93618e-06	6.58936e-06	3.99406e-08	5.21376e-09	6.72509e-06	1.16857e-05	9.35279e-06	7.15088e-06	9.43863e-06	1.68088e-05	9.91124e-06	1.06679e-05	1.63039e-05	1.41916e-05	1.13873e-05	1.13328e-05	1.10643e-05	9.47837e-06	1.20585e-05	1.38578	0.00653081	0.299512	1.68629	0.753855
9325			level4	1-Chloro-4-(2,2-dichloro-1-(4-chlorophenyl)ethenyl)-3-(methylsulfonyl)benzene	-22.6625	397.098	184.2	POS										8.9871e-06	8.05379e-06	1.01093e-05	5.85627e-06	5.5513e-06	1.52276e-07	2.01934e-06	6.21127e-06	9.47348e-06	8.86996e-06	6.52841e-06	8.4025e-06	1.39547e-05	9.33277e-06	1.10427e-05	1.3335e-05	1.24692e-05	1.05444e-05	9.66971e-06	9.22244e-06	8.63756e-06	1.06611e-05	1.69205	0.00322004	0.233047	1.63303	0.707552
9332			level4			477.104	184.2	POS										1.32697e-06	1.27691e-06	1.49646e-06	8.43332e-07	5.31373e-07	1.59747e-06	1.71794e-06	1.07067e-06	1.51322e-06	8.72284e-07	1.22466e-06	1.58134e-06	1.88101e-06	1.72376e-06	1.99336e-06	2.77517e-06	2.72904e-06	1.69342e-06	1.44947e-06	1.5011e-06	1.08086e-06	1.84085e-06	1.74189	0.00881657	0.330318	1.50315	0.58799
9334			level4			495.074	184.2	POS										4.08228e-06	3.73097e-06	4.153e-06	2.26214e-06	2.40214e-06	9.94797e-09	3.06197e-07	2.35025e-06	4.32738e-06	4.57721e-06	2.82015e-06	3.42792e-06	5.81974e-06	4.92146e-06	5.85053e-06	6.28388e-06	6.21451e-06	5.46251e-06	3.53943e-06	3.83933e-06	3.24456e-06	4.86039e-06	1.62009	0.00569343	0.282041	1.72345	0.785299
9339			level4			591.055	184.2	POS										1.27449e-05	1.26358e-05	1.44978e-05	9.8434e-06	1.17813e-05	7.4425e-08	1.42968e-06	9.73253e-06	1.6306e-05	1.52258e-05	1.04272e-05	1.2062e-05	1.69746e-05	1.89135e-05	1.8546e-05	1.86585e-05	1.99743e-05	1.82932e-05	1.3123e-05	1.38006e-05	1.31479e-05	1.63494e-05	1.58268	0.00797764	0.319178	1.56796	0.64889
9345			level4			689.033	184.2	POS										7.91163e-06	7.16432e-06	8.11592e-06	5.75223e-06	7.74872e-06	4.88826e-08	6.16619e-07	6.35852e-06	1.07793e-05	8.59806e-06	6.30942e-06	7.80312e-06	1.0309e-05	1.13335e-05	1.1915e-05	1.07352e-05	1.29001e-05	1.16461e-05	8.09879e-06	8.01257e-06	6.70312e-06	9.94564e-06	1.57492	0.0105635	0.360971	1.57632	0.656557
9346			level4			691.03	184.2	POS										3.00519e-06	1.29646e-06	2.86983e-06	1.79102e-06	2.26277e-06	9.94797e-09	5.21376e-09	1.86245e-06	3.74851e-06	3.5217e-06	2.03731e-06	2.45847e-06	3.65089e-06	3.56907e-06	4.09389e-06	4.30287e-06	4.91442e-06	3.49134e-06	2.4767e-06	3.05717e-06	2.47251e-06	3.44873e-06	1.50601	0.0106343	0.362502	1.69279	0.7594
9400			level4			346.007	184.1	POS										5.34804e-06	2.40342e-06	6.16439e-06	1.9598e-06	1.35001e-06	4.21253e-06	1.55563e-07	1.41135e-06	3.64545e-06	4.11235e-06	3.07629e-06	3.36189e-06	1.34256e-05	3.15183e-06	3.56931e-06	8.68367e-06	5.45973e-06	4.36203e-06	5.53231e-06	4.48392e-06	4.6914e-06	5.67217e-06	1.27582	0.0393309	0.502218	1.84384	0.88271
9405			level4	XDP	9.73333	445.197	184.1	POS										2.04631e-05	3.94854e-05	2.59286e-05	2.22612e-05	2.56216e-05	9.94797e-09	5.24926e-07	3.48043e-05	5.11783e-05	3.48553e-05	2.55133e-05	4.37209e-05	2.52449e-05	8.2634e-05	8.91917e-05	6.06793e-05	6.46429e-05	5.94409e-05	2.25198e-05	3.27082e-05	1.73004e-05	4.98083e-05	1.5848	0.0198573	0.438105	1.95225	0.965139
9406			level4	Chloramphenicol sodium succite	20.4935	446.2	184.1	POS										4.38046e-06	7.24264e-06	5.02923e-06	4.34412e-06	4.45188e-06	9.94797e-09	2.27852e-07	6.94111e-06	9.88984e-06	5.9757e-06	4.84928e-06	9.36521e-06	5.1153e-06	1.55903e-05	1.72401e-05	1.13823e-05	1.31192e-05	1.1464e-05	3.87817e-06	6.88494e-06	3.67947e-06	9.7719e-06	1.67717	0.0134639	0.390181	2.01512	1.01087
9407			level4			447.195	184.1	POS										1.48861e-06	2.60236e-06	1.51238e-06	1.50875e-06	1.57182e-06	9.94797e-09	5.21376e-09	2.33528e-06	3.54922e-06	2.0552e-06	1.66388e-06	2.72006e-06	1.94472e-06	5.10118e-06	6.46968e-06	3.90216e-06	4.67667e-06	4.60293e-06	1.67661e-06	2.04838e-06	1.17122e-06	3.43136e-06	1.57259	0.0146788	0.396645	2.06227	1.04423
9408			level4	p-Hydroxynefazodone	-2.83245	487.016	184.1	POS										2.94618e-06	1.6917e-06	3.5175e-06	9.47793e-07	8.70204e-07	1.85278e-06	5.21376e-09	1.03556e-06	2.93949e-06	2.39739e-06	1.82038e-06	2.49417e-06	6.56494e-06	1.95447e-06	2.51827e-06	4.81875e-06	2.85985e-06	1.76306e-06	3.31557e-06	3.78086e-06	3.11935e-06	3.31893e-06	1.12677	0.0185678	0.427881	1.82321	0.866478
9409			level4			493.078	184.1	POS										2.04121e-05	1.98931e-05	2.08789e-05	1.31611e-05	1.45082e-05	1.06826e-07	1.35446e-06	1.52001e-05	2.38095e-05	2.17002e-05	1.51024e-05	2.04752e-05	3.02779e-05	2.59841e-05	2.8429e-05	3.10036e-05	3.04501e-05	2.68798e-05	2.10969e-05	2.19714e-05	1.9185e-05	2.55753e-05	1.64296	0.00257266	0.220867	1.69345	0.759969
9412			level4			543.174	184.1	POS										7.25941e-06	1.28913e-05	8.6107e-06	7.98981e-06	1.04577e-05	9.94797e-09	3.80733e-07	1.27386e-05	1.77707e-05	1.21171e-05	9.02261e-06	1.39232e-05	6.95368e-06	3.09639e-05	3.26373e-05	1.98931e-05	2.46876e-05	2.25098e-05	7.47354e-06	1.10799e-05	5.55443e-06	1.75676e-05	1.58285	0.0296825	0.4806	1.94707	0.961304
9413			level4			544.178	184.1	POS										1.63515e-06	2.80009e-06	1.57905e-06	1.7823e-06	1.80808e-06	1.17323e-07	5.21376e-09	2.45371e-06	4.17864e-06	2.6079e-06	1.89675e-06	3.56623e-06	1.59965e-06	7.25283e-06	7.20365e-06	4.42451e-06	5.63332e-06	4.47984e-06	1.63191e-06	1.74978e-06	1.10502e-06	3.86467e-06	1.41421	0.0296923	0.4806	2.03753	1.02682
9414			level4			545.173	184.1	POS										1.07543e-06	3.73537e-07	1.17959e-06	1.20975e-06	1.0803e-06	5.45269e-08	5.21376e-09	2.32203e-06	3.06798e-06	1.58122e-06	1.19496e-06	2.14968e-06	5.88199e-07	4.76748e-06	4.79322e-06	2.71828e-06	4.03547e-06	3.07244e-06	1.38282e-06	8.43387e-07	1.11052e-06	2.54615e-06	1.57551	0.0338749	0.488291	2.13075	1.09136
9438			level4			198.062	183.6	POS										1.42059e-05	1.21928e-05	1.34303e-05	5.87174e-06	8.95464e-06	1.39607e-05	1.42329e-06	7.87684e-06	1.45516e-05	9.57825e-06	1.02046e-05	1.1907e-05	2.43914e-05	1.28348e-05	1.35016e-05	1.69207e-05	1.57616e-05	1.31798e-05	1.36471e-05	1.61168e-05	9.57288e-06	1.47834e-05	1.20188	0.024075	0.462623	1.4487	0.534755
9439			level4			205.127	183.6	POS										7.22363e-05	0.000110455	8.50266e-05	8.59707e-05	8.09201e-05	2.36426e-07	7.98322e-06	0.000121504	0.000130205	0.000125298	8.19835e-05	0.000108152	8.83043e-05	0.000188102	0.000172452	0.00014094	0.000148801	0.000151628	9.20585e-05	0.000120145	6.70769e-05	0.000127766	1.50562	0.0271883	0.473967	1.55844	0.640098
9440			level4			206.128	183.6	POS										5.48252e-06	8.48072e-06	6.41717e-06	7.20038e-06	6.82216e-06	1.28943e-06	6.42839e-07	9.67512e-06	1.06081e-05	9.83172e-06	6.64502e-06	8.35458e-06	6.85907e-06	1.44901e-05	1.46828e-05	1.14068e-05	1.24336e-05	1.09386e-05	7.39776e-06	8.8767e-06	6.041e-06	1.01481e-05	1.58035	0.0274455	0.473967	1.52717	0.610865
9671			level4			118.107	179.5	POS										0.00198295	0.00133211	5.57901e-07	0.00161677	0.00211126	0.00282159	8.89286e-07	0.00180762	0.00168991	0.00167589	0.00150395	0.00150261	0.00163616	7.02694e-07	0.00135501	1.7622e-06	9.20451e-07	7.46909e-07	0.00219893	9.35654e-07	8.02721e-07	0.000669858	1.48467	0.0498965	0.518365	0.445398	-1.16683
9696			level4			340.075	179.4	POS										1.54917e-06	1.53199e-06	2.11264e-06	4.88228e-07	5.61614e-07	7.31276e-07	7.77459e-07	1.52963e-06	1.42679e-06	1.81493e-06	1.25237e-06	2.09329e-06	2.6311e-06	1.62212e-06	2.11402e-06	1.92567e-06	1.19695e-06	1.86075e-06	3.31444e-06	1.87559e-06	2.05769e-06	2.06916e-06	1.84681	0.00483244	0.272141	1.65219	0.724382
9715			level4	Aminopyrrolnitrin	6.70836	228.099	179.3	POS										2.15529e-06	2.03684e-06	2.43426e-06	3.41381e-06	2.01557e-06	4.61096e-06	1.41748e-06	2.59973e-06	2.75658e-06	2.39078e-06	2.58313e-06	2.41447e-06	5.00158e-06	3.05385e-06	2.85807e-06	2.41526e-06	4.04455e-06	3.7902e-06	3.82877e-06	3.89498e-06	3.27796e-06	3.45797e-06	1.07642	0.0332112	0.48679	1.33867	0.420804
9823			level4			104.044	179	POS										4.11793e-07	2.9726e-07	3.31113e-07	2.3644e-07	2.02442e-07	2.71157e-07	2.76615e-07	3.8814e-07	1.94887e-07	6.9997e-07	3.30982e-07	3.85129e-07	3.15775e-07	5.61633e-07	8.95424e-07	1.13785e-06	8.73611e-07	6.26267e-07	3.44235e-07	7.55194e-07	5.92657e-07	6.48778e-07	2.21107	0.00414371	0.254674	1.96016	0.970973
9876			level4			360.2	178.6	POS										9.50859e-07	2.31437e-07	8.55449e-07	7.50692e-07	8.40905e-07	2.19357e-07	1.02474e-06	5.06809e-07	5.23889e-07	5.19439e-07	6.42358e-07	8.57362e-07	5.30213e-07	1.03996e-06	1.05552e-06	1.88384e-06	1.15849e-06	1.41504e-06	1.23787e-06	8.6172e-07	8.27681e-07	1.08677e-06	1.93052	0.00784645	0.318131	1.69184	0.758597
9889			level4	Urea-1-carboxylate	22.3265	105.074	178.4	POS										6.40138e-06	7.60091e-06	1.10652e-05	6.63412e-06	9.2203e-06	7.03968e-06	5.3511e-06	7.74292e-06	8.4182e-06	1.11019e-05	8.05757e-06	8.84213e-06	1.32365e-05	1.81164e-05	1.7338e-05	2.11842e-05	1.72277e-05	1.54061e-05	9.91799e-06	1.29116e-05	1.08956e-05	1.45076e-05	2.50958	0.000509283	0.133643	1.8005	0.848394
9934			level4			120.048	177.5	POS										3.78918e-06	3.13285e-06	4.45398e-06	2.74727e-06	3.91053e-06	4.53664e-06	3.96858e-06	4.20589e-06	4.7972e-06	5.05337e-06	4.05955e-06	2.88108e-06	3.76796e-06	3.12668e-06	1.62619e-06	3.77162e-06	3.90606e-06	3.76988e-06	4.23367e-06	2.21044e-06	3.77998e-06	3.30736e-06	1.47175	0.0447876	0.507261	0.814711	-0.29564
9938			level4			164.093	177.4	POS										1.28211e-06	6.93574e-07	5.36917e-07	8.70654e-07	7.48382e-07	6.85575e-07	4.50809e-07	4.91065e-07	7.84081e-07	5.69191e-07	7.11236e-07	6.18129e-07	1.00361e-06	1.09409e-06	1.42679e-06	1.09949e-06	1.08629e-06	1.09988e-06	1.13337e-06	1.08012e-06	7.78678e-07	1.04204e-06	1.81353	0.00467114	0.267311	1.46512	0.551017
10019			level4	Monodehydroascorbate	-1.57952	176.123	176.1	POS										2.83037e-06	1.36314e-05	8.18043e-06	7.42006e-06	2.41828e-06	6.23358e-06	6.20305e-06	8.58614e-06	8.9706e-06	9.46239e-06	7.39363e-06	1.46307e-05	2.29464e-05	1.5271e-05	1.53388e-05	6.56822e-06	1.32314e-05	4.81708e-06	1.6934e-05	1.41965e-05	1.06208e-05	1.34555e-05	1.63064	0.00576191	0.282899	1.81988	0.863842
10045			level4			147.114	175.9	POS										5.91317e-05	2.55509e-05	2.6249e-05	2.67341e-05	1.9435e-05	3.01109e-05	1.71038e-05	2.95528e-05	3.13255e-05	3.83292e-05	3.03523e-05	4.77582e-05	9.3915e-05	4.36516e-05	5.01412e-05	1.60898e-05	6.33466e-05	6.73499e-05	3.32519e-05	3.13577e-05	4.20924e-05	4.88954e-05	1.38184	0.029332	0.480565	1.61093	0.687895
10075			level4			213.516	175.7	POS										3.84578e-07	3.61018e-07	3.34612e-07	1.72309e-07	4.09238e-08	1.69938e-07	4.10295e-08	3.40141e-07	5.51633e-07	4.08139e-07	2.80432e-07	5.28871e-07	4.15242e-07	4.66638e-07	4.19125e-07	4.2919e-07	2.4011e-07	4.34436e-07	2.81124e-07	4.98571e-07	4.02353e-07	4.11566e-07	1.48452	0.0423192	0.50238	1.46761	0.553471
10100			level4			344.544	175.6	POS										4.49892e-07	4.08178e-07	2.37893e-07	2.2701e-07	9.12292e-08	1.72329e-07	7.11536e-08	4.1349e-07	5.78e-07	3.29822e-07	2.979e-07	6.51339e-07	7.98981e-07	5.77507e-07	5.96317e-07	2.51892e-07	3.46961e-07	4.63443e-07	4.91403e-07	3.34834e-07	4.94821e-07	5.0075e-07	1.72844	0.0130298	0.385126	1.68093	0.749263
10109			level4	OA-6129 D	17.2922	476.572	175.6	POS										4.34962e-07	4.582e-07	4.98501e-07	2.53882e-07	7.86716e-09	2.39281e-07	9.83323e-08	7.55386e-07	6.23454e-07	3.14018e-07	3.68388e-07	7.4413e-07	9.42867e-07	5.96022e-07	7.00233e-07	6.94717e-07	3.46284e-07	4.59301e-07	3.38493e-07	6.3952e-07	4.61929e-07	5.9235e-07	1.34346	0.0297081	0.4806	1.60795	0.685221
10121			level4	N-Dodecyl-N,N-dimethyl-3-ammonio-1-propanesulfonate	-20.7918	336.546	175.5	POS										3.36007e-07	6.91581e-09	2.39912e-07	3.64276e-07	4.4002e-07	4.93392e-08	3.41109e-08	4.68538e-08	4.56162e-07	2.46286e-07	2.21988e-07	3.75715e-07	1.05869e-06	2.01674e-07	3.64666e-07	4.48731e-07	5.04936e-07	2.89673e-07	3.93061e-07	3.54717e-07	3.01865e-07	4.29373e-07	1.60472	0.0391514	0.502218	1.93421	0.951748
10126			level4	Propanoic acid, 3-((((2-(1,1-dimethylethyl)-5-methoxy-6-benzothiazolyl)amino)thioxomethyl)thio)-	6.04218	385.54	175.5	POS										3.9197e-07	4.98404e-07	3.6196e-07	4.13968e-07	1.48521e-07	1.00438e-07	1.51196e-07	4.72467e-07	5.96228e-07	3.881e-07	3.52325e-07	6.64305e-07	8.55137e-07	4.81968e-07	5.44169e-07	7.78991e-07	2.76041e-07	5.73515e-07	2.82266e-07	5.24016e-07	6.29021e-07	5.60943e-07	1.87241	0.0167792	0.415017	1.59212	0.670946
10140			level4			348.53	175.4	POS										3.8247e-07	6.91581e-09	2.93652e-07	2.36238e-07	1.26039e-07	8.50216e-08	5.21376e-09	2.23223e-07	6.0759e-07	4.20288e-07	2.38665e-07	5.92706e-07	9.72779e-07	2.45927e-07	4.03886e-07	7.24174e-07	4.09401e-07	4.3507e-07	3.42645e-07	4.79708e-07	4.50617e-07	5.05691e-07	1.63916	0.00841891	0.324897	2.11883	1.08327
10141			level4	N-Palmitoyltaurine	5.84058	364.569	175.4	POS										6.59049e-07	3.31809e-07	4.63395e-07	2.22144e-07	3.21601e-07	9.94797e-09	9.7729e-08	4.91245e-07	8.73716e-07	6.70094e-07	4.14073e-07	9.27673e-07	1.45328e-06	5.08344e-07	8.46737e-07	1.00283e-06	2.78234e-07	5.89183e-07	3.57572e-07	6.14637e-07	6.27677e-07	7.20617e-07	1.73615	0.0410227	0.502218	1.74031	0.799347
10149			level4			546.068	175.4	POS										8.38515e-07	6.14348e-07	8.04537e-07	1.76629e-07	1.77933e-07	5.93754e-07	3.65444e-07	8.98724e-07	9.0232e-07	9.02467e-07	6.27467e-07	9.06036e-07	1.12581e-06	8.70492e-07	1.0711e-06	1.07542e-06	6.24216e-07	9.19085e-07	8.35322e-07	8.29424e-07	1.24719e-06	9.50409e-07	1.77737	0.00831555	0.323483	1.51467	0.599008
10160			level4			284.522	175.2	POS										4.76605e-07	3.66126e-07	3.4962e-07	1.91058e-07	1.93832e-07	2.67401e-07	1.31071e-07	6.41447e-07	4.58239e-07	2.57057e-07	3.33246e-07	6.77761e-07	8.69105e-07	4.54531e-07	4.37379e-07	4.82904e-07	2.53885e-07	5.06369e-07	4.89853e-07	5.26671e-07	5.37675e-07	5.23613e-07	1.73738	0.0153311	0.40266	1.57125	0.651915
10196			level4	Radon-222	-0.795495	223.007	175	POS										1.273e-06	1.08443e-06	1.00452e-06	4.37411e-07	3.51691e-07	4.77061e-07	8.1936e-07	9.18914e-07	1.75755e-06	1.17401e-06	9.29795e-07	1.21276e-06	2.54789e-06	1.15294e-06	1.47333e-06	1.6095e-06	9.27673e-07	1.22204e-06	1.07075e-06	1.51374e-06	2.09404e-06	1.48247e-06	2.00887	0.0165727	0.413523	1.5944	0.673014
10255			level4	Pamine	20.3597	316.51	174.9	POS										5.32228e-07	3.78193e-08	4.37503e-07	1.12037e-07	7.86716e-09	1.28911e-07	3.68066e-08	2.71184e-07	1.20792e-06	4.63873e-07	3.23615e-07	6.15294e-07	1.47997e-06	5.39397e-07	6.72504e-07	8.91714e-07	3.38873e-07	6.48741e-07	3.51811e-07	6.14712e-07	9.02529e-07	7.05554e-07	1.88274	0.024774	0.465881	2.18022	1.12448
10334			level4	Cycloguanil hydrochloride	17.0847	289.188	174.5	POS										8.20018e-08	1.96964e-07	3.23252e-07	4.64545e-07	4.14125e-07	6.1378e-07	3.29886e-07	4.98503e-07	1.0885e-07	2.66485e-07	3.29839e-07	1.06302e-07	2.73388e-06	1.0275e-06	9.29189e-07	2.29459e-07	1.05452e-06	1.28563e-06	1.62509e-06	2.85498e-06	5.30757e-07	1.23773e-06	1.28768	0.013937	0.391567	3.75252	1.90786
10389			level4			705.436	173.7	POS										9.84699e-08	4.73922e-08	1.16821e-07	1.05872e-07	2.06375e-07	9.94797e-09	4.44492e-08	7.29812e-07	7.09462e-09	2.0996e-07	1.57619e-07	4.00363e-07	1.5947e-06	1.28807e-06	1.4997e-06	8.3406e-07	1.4528e-06	8.14079e-09	7.41809e-07	2.71886e-06	6.27406e-06	1.68126e-06	2.13112	0.0241929	0.462961	10.6666	3.41502
10398			level4	3-(((4,7-Dichloro-1,3-benzoxazol-2-yl)methyl)amino)-5-ethyl-6-methylpyridin-2(1H)-one	-16.4005	353.221	173.6	POS										1.76622e-07	6.9753e-08	2.31998e-07	9.14866e-08	4.46627e-07	9.44355e-08	3.01784e-07	1.05495e-06	7.09462e-09	2.68688e-07	2.74344e-07	5.47657e-07	1.31289e-06	1.82413e-06	1.75592e-06	1.21346e-06	1.79277e-06	9.38754e-08	6.53295e-07	3.46027e-06	8.23687e-06	2.08911e-06	2.1878	0.037708	0.502218	7.61495	2.92883
10432			level4	Halacrite	-21.042	313.547	173.1	POS										3.74341e-07	2.81833e-07	2.5267e-07	3.74613e-08	7.86716e-09	9.49031e-08	4.54989e-08	2.86639e-07	4.46718e-07	4.5968e-07	2.28761e-07	4.37152e-07	5.63515e-07	4.29605e-07	1.91037e-07	4.59634e-07	2.71451e-07	5.26538e-07	2.57154e-07	5.17233e-07	2.53421e-07	3.90674e-07	1.48468	0.03071	0.482788	1.70778	0.772124
10443			level4			309.061	172.9	POS										1.06113e-05	7.78154e-06	1.15619e-05	1.27288e-05	8.61909e-06	1.40347e-05	9.57453e-06	1.44489e-05	1.0779e-05	6.23987e-06	1.0638e-05	8.80388e-06	1.82743e-05	1.38989e-05	8.36151e-06	1.42642e-05	1.72913e-05	1.26511e-05	1.20472e-05	1.88338e-05	1.60806e-05	1.40507e-05	1.23922	0.0286655	0.47785	1.32081	0.401418
10487			level4	5-[(Aminooxy)sulfonyl]-2,4-dichlorobenzoic acid	22.1036	287.094	172.4	POS										2.11241e-06	2.17373e-06	2.03357e-06	6.70528e-07	1.26672e-06	3.37349e-06	6.44772e-06	2.11488e-06	5.5832e-07	3.0823e-06	2.38337e-06	2.91729e-07	5.17468e-07	1.64717e-06	1.60458e-06	1.35421e-06	5.49648e-07	1.89462e-06	6.61962e-07	7.99275e-07	1.39038e-06	1.0711e-06	1.46077	0.0403497	0.502218	0.449408	-1.1539
10624			level4			326.211	170.9	POS										8.17283e-06	3.76035e-06	7.36047e-06	3.20617e-06	1.00302e-05	1.06182e-05	9.26087e-06	6.97299e-06	5.97498e-06	4.73562e-06	7.00927e-06	3.09523e-06	4.57284e-06	4.24164e-06	3.67698e-06	4.0024e-06	4.34499e-06	7.04073e-06	4.39336e-06	4.82987e-06	6.20364e-06	4.64017e-06	1.60303	0.0207406	0.44186	0.662005	-0.595086
10633			level4			168.078	170.8	POS										1.18778e-05	1.13048e-05	1.28817e-05	7.09136e-06	1.29975e-05	8.09271e-06	6.34061e-06	1.2803e-05	8.56267e-06	1.22828e-05	1.04235e-05	8.8189e-06	1.51433e-05	2.85414e-05	3.30442e-05	9.84802e-06	1.43281e-05	1.05578e-05	1.30804e-05	1.37492e-05	1.76025e-05	1.64714e-05	1.86186	0.0455202	0.508345	1.58022	0.660124
10673			level4			175.56	170.6	POS										1.7158e-06	9.64738e-07	1.48661e-06	5.1909e-07	2.60974e-07	5.08568e-07	2.49714e-07	8.82624e-07	2.72535e-07	1.19361e-06	8.05427e-07	1.65366e-06	2.28829e-06	1.53728e-06	1.64938e-06	2.4625e-06	6.08145e-07	1.01706e-06	9.9779e-07	9.90237e-07	1.2805e-06	1.44848e-06	1.70543	0.0198023	0.437893	1.79841	0.846718
10709			level4	2-epi-5-epi-Valiolone 7-phosphate	12.5793	273.157	170.5	POS										5.36418e-07	2.25219e-07	1.01395e-06	1.14718e-06	7.88787e-07	3.1031e-07	2.81178e-07	6.10874e-07	4.47076e-07	6.60638e-07	6.02163e-07	4.26011e-07	3.95478e-06	4.6542e-07	6.94752e-07	2.27648e-06	1.50219e-06	1.98724e-06	1.77638e-06	4.52895e-06	6.08011e-07	1.82202e-06	1.38453	0.0262461	0.472274	3.0258	1.59731
10797			level4	2-Chloro-N-(2-chloro-4-methylpyridin-3-yl)nicotinamide	-8.42407	283.125	169.8	POS										1.61909e-05	1.32537e-05	1.55512e-05	1.47614e-05	1.72277e-05	5.74186e-07	1.03472e-05	1.55573e-05	1.58811e-05	1.99809e-05	1.39326e-05	1.29733e-05	2.29444e-05	1.70282e-05	1.65521e-05	1.58081e-05	2.219e-05	2.28435e-05	1.7148e-05	1.94208e-05	2.11946e-05	1.88103e-05	1.4319	0.0251426	0.46905	1.3501	0.433064
10798			level4	6-Bromo-L-tryptophan	-5.56864	284.127	169.8	POS										1.54606e-06	1.27374e-06	1.64674e-06	1.5657e-06	1.70053e-06	2.7661e-07	1.0779e-06	1.52345e-06	1.64399e-06	1.71332e-06	1.39681e-06	1.13483e-06	1.98514e-06	1.76502e-06	1.71509e-06	1.53013e-06	2.15883e-06	2.26492e-06	1.70817e-06	1.99514e-06	2.24691e-06	1.85042e-06	1.60081	0.0206729	0.44145	1.32475	0.40572
10878			level4	Hexyl 2,5-dichlorophenylphosphoroamidate	-2.07451	327.157	167.7	POS										6.10197e-07	7.27529e-07	3.52923e-07	2.545e-07	2.0208e-07	4.94712e-07	1.04807e-07	2.66267e-07	3.69348e-07	2.81609e-07	3.66397e-07	3.35256e-07	9.02509e-07	1.06714e-06	1.01011e-06	1.02731e-06	3.87152e-07	1.25798e-06	4.5571e-07	8.95186e-07	7.36564e-07	8.07492e-07	1.98331	0.00142396	0.176236	2.20387	1.14004
10935			level4	Semicarbazide	-14.3413	76.0761	166.5	POS										1.5729e-06	1.97163e-06	1.25626e-06	1.16061e-06	1.21255e-06	1.60616e-06	1.38295e-06	1.43831e-06	1.52196e-06	1.65305e-06	1.47764e-06	1.1998e-06	3.60696e-06	1.84478e-06	1.99236e-06	9.90209e-07	2.10217e-06	2.85422e-06	1.75878e-06	3.37186e-06	3.46097e-06	2.31821e-06	1.46538	0.0212702	0.444539	1.56886	0.649719
11042			level4	Rilmazafone	4.88797	476.34	165.3	POS										6.16822e-08	6.91581e-09	7.44279e-09	1.37191e-07	8.79626e-08	1.78987e-06	5.21376e-09	3.26385e-07	7.09462e-09	2.09047e-07	2.63881e-07	4.86625e-07	5.19746e-07	7.34587e-07	7.87055e-07	8.80565e-07	1.08012e-06	5.85588e-08	9.12856e-07	2.80861e-06	4.07557e-06	1.23443e-06	1.87804	0.0414694	0.502218	4.67798	2.22589
11133			level4			389.153	163.6	POS										1.16988e-06	1.20537e-06	1.0769e-06	8.54525e-07	1.46162e-06	1.49436e-06	2.01433e-06	1.07626e-06	7.37401e-07	1.08047e-06	1.21711e-06	1.07453e-06	7.87677e-07	8.01054e-07	7.46219e-07	6.33588e-07	8.76306e-07	5.47e-07	1.15763e-06	1.01441e-06	4.80997e-07	8.11941e-07	2.17997	0.00772893	0.315987	0.667105	-0.584014
11162			level4			509.337	162.4	POS										3.33527e-06	2.16251e-06	1.65107e-06	6.53114e-06	5.66164e-06	2.79226e-06	6.535e-07	1.14804e-06	1.2206e-06	1.70473e-06	2.68608e-06	9.27435e-06	1.86606e-06	6.74917e-06	6.94458e-06	5.22828e-06	1.04403e-05	1.03309e-05	2.81007e-06	2.67189e-06	2.65263e-06	5.89682e-06	1.65105	0.0175474	0.420224	2.19533	1.13444
11169			level4	Adefovir	14.7277	274.197	162.2	POS										3.49973e-07	3.98405e-07	1.78072e-06	3.49323e-06	3.79141e-06	9.94797e-09	5.21376e-09	3.07158e-06	5.62868e-07	1.59375e-07	1.36227e-06	2.37096e-07	7.82656e-06	1.3344e-06	1.17273e-06	3.2531e-06	6.29734e-06	5.09937e-06	5.1776e-06	7.37789e-06	2.51688e-06	4.0293e-06	1.54011	0.01435	0.394051	2.95778	1.56451
11184			level4	Tricyanmelamin	-21.7576	202.156	161.9	POS										1.8882e-06	1.23127e-06	6.19174e-06	1.01064e-05	9.54856e-06	2.15774e-07	2.91788e-06	1.09697e-05	9.72923e-07	1.50729e-06	4.55498e-06	1.33967e-06	1.4515e-05	3.63446e-06	3.33011e-06	7.54223e-06	1.20532e-05	1.34101e-05	1.27914e-05	2.25921e-05	7.83227e-06	9.90406e-06	1.3513	0.0415419	0.502218	2.17434	1.12058
11198			level4			174.051	161.6	POS										1.11766e-06	6.7408e-07	1.91606e-06	2.27987e-06	1.39828e-06	1.45728e-06	5.10683e-07	3.43259e-06	2.87367e-06	1.28182e-06	1.6942e-06	1.12892e-06	1.69159e-06	2.47955e-06	2.70701e-06	4.3213e-06	4.52044e-06	1.82561e-06	3.76317e-06	2.69104e-06	1.8612e-06	2.69898e-06	1.42718	0.0469288	0.511614	1.59307	0.671813
11217			level4			184.057	161.5	POS										2.44459e-06	2.13213e-06	2.81568e-06	4.66654e-06	4.09185e-06	4.55211e-07	1.7968e-06	5.67992e-06	2.84653e-06	2.69454e-06	2.96238e-06	1.75147e-06	6.26044e-06	1.70898e-06	2.87061e-06	4.03321e-06	6.57918e-06	9.85244e-06	6.7074e-06	1.34843e-05	4.64182e-06	5.78898e-06	1.26434	0.0451597	0.507413	1.95417	0.966554
11240			level4	Cyclic-hpmpc	16.1708	262.185	161.3	POS										6.77507e-07	1.38834e-06	1.75787e-05	3.53711e-05	2.80235e-05	7.0696e-07	5.9436e-06	2.19233e-05	1.71584e-06	3.42378e-06	1.16753e-05	1.80712e-06	5.34623e-05	1.17502e-05	1.28374e-05	2.91408e-05	3.59717e-05	5.47509e-05	5.22657e-05	7.25276e-05	9.8607e-06	3.34374e-05	1.37039	0.0215465	0.445742	2.86396	1.51801
11252			level4	Etoprine	1.49527	284.168	161.2	POS										2.21504e-06	8.96097e-07	1.21341e-05	2.20355e-05	1.53911e-05	9.94797e-09	5.46319e-06	1.67645e-05	5.46382e-07	2.2108e-06	7.76666e-06	8.79189e-07	3.53209e-05	9.15038e-06	8.46342e-06	1.93752e-05	2.4429e-05	2.97089e-05	3.05878e-05	3.86574e-05	7.62391e-06	2.04196e-05	1.42136	0.0188908	0.43111	2.62914	1.39459
11281			level4			387.273	160.9	POS										3.23387e-07	1.1819e-07	2.31078e-06	3.04639e-06	3.08498e-06	9.94797e-09	5.21376e-09	1.74773e-06	7.09462e-09	1.23294e-07	1.0777e-06	5.6461e-09	6.56208e-06	1.46584e-06	1.84025e-06	4.02583e-06	4.0023e-06	6.12026e-06	5.29981e-06	5.19279e-06	7.6296e-07	3.52778e-06	1.17678	0.00998481	0.350403	3.27343	1.7108
11400			level4			202.119	158.2	POS										4.56663e-06	1.22045e-05	4.16588e-06	1.69332e-05	5.74783e-06	1.19842e-06	3.38528e-06	7.90686e-06	1.36842e-05	2.59471e-05	9.57399e-06	7.96066e-06	1.02418e-05	2.59967e-05	2.48351e-05	3.02321e-05	3.83423e-05	6.79041e-05	1.10509e-05	1.74168e-05	9.58292e-06	2.43563e-05	1.88623	0.0368056	0.500615	2.54401	1.34711
11427			level4			259.141	158.1	POS										4.91117e-07	6.74675e-07	5.45498e-07	6.08366e-07	6.68079e-07	3.34079e-07	2.95858e-07	1.05969e-06	6.87819e-07	7.18187e-07	6.08337e-07	6.7377e-07	8.41147e-07	6.93392e-07	5.96924e-07	8.61436e-07	1.10842e-06	9.56558e-07	7.01942e-07	7.15802e-07	8.85224e-07	8.03461e-07	1.68252	0.0324693	0.485595	1.32075	0.401358
11531			level4			232.14	157.3	POS										5.93487e-06	2.7462e-06	1.96859e-06	5.67387e-06	6.56655e-06	6.62223e-06	8.32396e-06	5.68976e-06	2.17221e-06	4.3837e-06	5.00819e-06	4.24412e-06	3.26375e-06	1.87628e-06	1.74821e-06	1.12552e-06	5.53269e-06	5.65725e-06	1.73875e-06	9.74054e-07	1.60332e-06	2.77639e-06	1.82586	0.0202747	0.438405	0.55437	-0.851079
11797			level4			314.183	155.1	POS										8.37424e-07	1.65045e-06	1.24665e-06	2.82092e-06	1.69178e-06	1.98764e-06	7.51489e-07	5.88704e-06	7.39009e-07	1.95718e-06	1.95696e-06	2.00599e-06	4.71607e-06	1.7755e-06	1.92132e-06	2.09344e-06	5.90575e-06	4.27615e-06	3.9064e-06	3.45679e-06	3.41079e-06	3.34682e-06	1.29762	0.0477864	0.512791	1.71022	0.774178
11805			level4			345.063	155.1	POS										5.79778e-07	9.54997e-07	1.08511e-06	2.56722e-07	2.48958e-07	3.49143e-07	3.57701e-07	7.45637e-07	9.45551e-07	6.30083e-07	6.15368e-07	7.46464e-07	1.08413e-06	8.35568e-07	9.48314e-07	1.01629e-06	6.79927e-07	8.6881e-07	5.79144e-07	1.08558e-06	1.06091e-06	8.90515e-07	1.89322	0.0257315	0.471446	1.44713	0.53319
11849			level4	Diclofec	0.416683	297.156	154.6	POS										5.41428e-07	9.00081e-07	8.64102e-07	1.59404e-06	1.05151e-06	1.26062e-06	4.00848e-07	3.08117e-06	3.50628e-07	1.16612e-06	1.12106e-06	1.20169e-06	2.74085e-06	1.00181e-06	1.13555e-06	1.14915e-06	3.55808e-06	2.78216e-06	2.194e-06	2.28682e-06	2.21476e-06	2.02649e-06	1.30581	0.025849	0.47159	1.80766	0.854123
11891			level4			421.163	154.3	POS										4.18001e-07	1.41349e-07	5.95261e-07	3.58953e-07	7.00145e-07	1.18185e-07	7.18373e-07	1.54604e-06	1.46496e-07	1.24941e-06	5.99221e-07	2.93767e-06	2.25034e-06	2.34575e-06	2.30585e-06	1.96605e-06	3.70724e-06	1.64146e-07	2.06586e-06	1.06448e-06	1.04918e-05	2.92992e-06	2.28719	0.0287931	0.478143	4.88955	2.2897
11892			level4			422.166	154.3	POS										6.1493e-08	6.91581e-09	7.10929e-08	1.18616e-07	1.19584e-07	9.94797e-09	1.29401e-07	3.32261e-07	7.09462e-09	2.00007e-07	1.05641e-07	5.23278e-07	5.13163e-07	4.17671e-07	5.82609e-07	5.39809e-07	8.9678e-07	4.59834e-08	4.9459e-07	1.9888e-07	2.27027e-06	6.48304e-07	2.28063	0.0210421	0.44412	6.13684	2.6175
11965			level4	Ciprofibrate	14.2604	290.161	152.8	POS										1.38225e-06	1.39251e-06	8.41288e-07	6.2108e-07	4.49733e-07	5.15759e-07	3.59503e-07	1.30999e-06	8.18098e-07	7.29695e-07	8.4199e-07	4.40911e-07	1.38892e-06	1.25523e-06	1.0147e-06	5.73199e-07	2.18474e-06	2.55386e-06	1.56237e-06	1.92697e-06	1.38665e-06	1.42875e-06	1.23946	0.0274977	0.473967	1.69688	0.762883
11980			level4			474.325	152.1	POS										1.55812e-07	1.13307e-07	8.17492e-08	1.01814e-07	1.97853e-07	9.94797e-09	4.61434e-07	4.41037e-07	5.72019e-08	1.97181e-07	1.81734e-07	3.14769e-07	6.15176e-07	6.23438e-07	6.01195e-07	9.53931e-07	1.04447e-06	2.81728e-08	6.23613e-07	1.29825e-06	1.76169e-06	7.86471e-07	2.13006	0.00381067	0.249259	4.3276	2.11357
11992			level4	2',3'-Cyclic UMP	12.488	307.177	151.9	POS										9.06566e-08	1.42786e-07	1.10583e-07	6.65992e-08	3.37089e-08	8.80248e-07	5.21376e-09	1.55158e-07	3.46967e-08	1.4633e-07	1.66598e-07	4.78179e-07	6.7231e-07	3.26829e-07	3.90648e-07	3.41325e-07	5.82597e-07	2.95003e-07	4.18646e-07	1.76833e-07	4.94845e-07	4.17721e-07	1.75009	0.014726	0.397346	2.50736	1.32617
12006			level4			164.083	151.4	POS										2.74756e-06	1.02205e-06	2.45309e-06	3.01092e-06	8.33093e-07	1.43196e-06	2.02464e-06	1.96342e-06	7.86494e-07	1.06818e-06	1.73414e-06	1.47003e-06	1.22038e-06	7.20456e-07	6.80717e-07	9.51076e-07	1.0946e-06	8.25294e-07	9.59553e-07	1.49262e-06	9.80081e-07	1.03948e-06	1.75114	0.0277742	0.473967	0.599421	-0.738358
12145			level4			337.178	149.9	POS										4.00475e-07	2.9009e-07	2.84365e-07	6.32177e-08	1.47072e-07	4.68595e-08	1.19328e-07	3.74008e-07	3.42035e-08	8.24283e-07	2.5839e-07	9.58777e-08	2.5496e-07	1.1783e-06	1.09247e-06	1.41654e-07	8.47281e-07	6.47002e-07	6.60956e-07	8.35949e-07	1.05158e-06	6.80603e-07	1.69499	0.0100939	0.35105	2.63401	1.39726
12169			level4			168.047	149.6	POS										6.19867e-07	1.86597e-05	1.0991e-06	5.62998e-07	9.70196e-07	1.56324e-07	4.29638e-07	1.0105e-06	1.70988e-05	1.96618e-05	6.0269e-06	1.46464e-05	2.04787e-05	1.78175e-05	1.83157e-05	1.63572e-05	2.13745e-05	5.67828e-07	2.12318e-05	2.23774e-05	9.53337e-07	1.5412e-05	1.69306	0.0217771	0.447645	2.55721	1.35457
12175			level4			242.047	149.6	POS										1.6907e-06	1.46959e-06	7.47844e-07	3.80755e-07	1.11741e-06	1.52541e-06	3.76845e-07	1.26472e-06	5.05017e-07	5.10544e-07	9.58883e-07	6.69268e-07	7.48298e-07	6.7504e-07	5.85641e-07	4.31117e-07	2.77831e-07	7.37881e-07	3.65091e-07	4.42747e-07	6.20955e-07	5.55387e-07	1.38623	0.0373434	0.502218	0.579202	-0.787862
12180			level4			228.067	149.5	POS										2.17546e-06	2.17714e-06	2.21615e-06	2.11929e-06	2.76902e-06	4.13145e-06	1.68276e-06	2.93146e-06	2.17645e-06	2.46253e-06	2.48417e-06	1.91991e-06	2.8234e-06	2.28442e-06	3.86895e-07	2.15906e-06	2.34634e-07	3.00452e-07	2.89284e-06	6.54574e-07	6.72885e-07	1.43291e-06	1.90719	0.0179766	0.423957	0.576815	-0.793819
12212			level4			527.052	148.7	POS										4.95048e-07	3.22215e-08	7.44279e-09	2.65438e-07	3.83146e-08	1.76131e-07	5.21376e-09	2.98475e-07	1.13892e-06	1.11724e-07	2.56893e-07	1.30347e-06	4.68785e-06	6.88672e-09	7.0542e-09	7.73383e-07	6.57094e-06	1.84833e-06	1.51912e-06	8.2361e-07	2.5863e-06	2.01269e-06	1.06777	0.0276865	0.473967	7.83476	2.96989
12254			level4	Hexyl 2,5-dichlorophenylphosphoroamidate	-18.3247	327.151	147.3	POS										4.56147e-07	3.98511e-07	5.42675e-07	4.9628e-07	4.99056e-07	3.70463e-07	2.81963e-07	2.6437e-07	4.98789e-07	5.5152e-07	4.35978e-07	3.58673e-07	8.01539e-07	6.20812e-07	7.12467e-07	5.15611e-07	6.48357e-07	9.54223e-07	5.65934e-07	1.26346e-06	7.01311e-07	7.14239e-07	1.84149	0.00711595	0.308673	1.63825	0.712152
12260			level4			404.303	147.2	POS										2.17195e-07	2.00746e-07	1.29106e-07	6.22968e-08	3.08927e-07	9.94797e-09	2.32703e-08	3.37882e-08	1.17159e-07	1.7319e-07	1.27563e-07	1.63501e-07	2.81327e-07	3.6785e-07	2.97552e-07	4.65309e-07	5.58558e-07	7.95017e-07	1.83117e-07	1.99999e-07	1.2685e-07	3.43908e-07	2.00949	0.0114467	0.370763	2.69599	1.43082
12273			level4			284.945	147	POS										2.05653e-07	1.7995e-07	2.43548e-07	3.10304e-08	2.79743e-08	9.94797e-09	2.8599e-08	2.9189e-07	3.05743e-07	1.92905e-07	1.51724e-07	2.79955e-07	3.08464e-07	2.50764e-07	3.6544e-07	5.01454e-07	1.80808e-07	2.47617e-07	1.9184e-07	3.05383e-07	3.8859e-07	3.02032e-07	2.1003	0.0056956	0.282041	1.99066	0.993249
12291			level4			435.99	146.7	POS										1.58432e-07	2.44317e-07	2.59837e-07	2.47985e-07	2.48205e-07	9.94797e-09	4.56909e-08	2.64845e-07	2.01111e-07	1.76404e-07	1.85677e-07	2.89829e-07	4.17749e-07	2.69211e-07	3.47497e-07	3.01807e-07	3.727e-07	1.97189e-07	4.26512e-07	3.00707e-07	2.80131e-07	3.20333e-07	1.75439	0.00167486	0.181612	1.72521	0.786775
12310			level4			353.948	146.4	POS										4.54891e-07	7.83505e-07	9.27205e-07	5.60986e-07	5.91734e-07	9.94797e-09	1.76224e-07	8.53294e-07	7.77977e-07	8.37314e-07	5.97308e-07	8.96891e-07	1.11133e-06	1.03221e-06	9.35759e-07	8.95676e-07	8.93636e-07	9.42917e-07	8.81196e-07	9.97941e-07	1.02104e-06	9.60859e-07	1.68215	0.00442066	0.261849	1.60865	0.68585
12332			level4			139.099	146.1	POS										5.96763e-07	2.81654e-05	2.48955e-07	2.357e-05	2.83101e-05	1.69587e-06	2.82636e-07	9.39144e-07	2.47489e-05	8.76453e-07	1.09434e-05	2.09898e-05	3.33121e-05	2.56089e-05	2.4792e-05	2.78365e-05	2.82762e-05	2.83041e-05	3.08072e-05	3.10493e-05	2.9371e-05	2.80347e-05	2.01549	0.00257546	0.220867	2.56178	1.35715
12366			level4			273.202	144.8	POS										4.09404e-07	4.42805e-07	3.98582e-07	6.24655e-07	4.22919e-07	1.73783e-07	8.67359e-08	7.75829e-07	3.92299e-07	2.8016e-07	4.00717e-07	6.30684e-07	9.33666e-07	7.80249e-07	6.31979e-07	7.4891e-07	1.07956e-06	4.44766e-07	9.62308e-07	3.02316e-07	6.4699e-07	7.16142e-07	1.78923	0.00481741	0.272141	1.78715	0.837662
12406			level4			407.184	143.3	POS										3.77947e-07	6.19306e-08	6.04904e-07	3.35876e-07	3.5066e-07	1.99967e-07	1.57837e-07	1.16163e-06	7.09462e-09	6.27114e-07	3.88496e-07	2.06593e-06	3.27535e-06	1.34999e-06	1.43227e-06	1.58274e-06	1.8666e-06	1.82488e-07	1.77107e-06	8.34212e-08	5.91372e-06	1.95236e-06	1.73525	0.0158694	0.410895	5.02542	2.32925
12428			level4	Aluminum acetoacetate	6.12736	331.233	142.2	POS										1.47533e-06	1.46073e-06	1.72834e-06	1.44018e-06	2.90982e-06	3.76438e-08	3.66139e-07	8.13097e-07	6.53047e-07	1.5165e-06	1.24008e-06	1.83855e-06	1.63791e-06	2.88593e-06	2.86646e-06	2.86362e-06	1.97147e-06	2.07399e-06	1.56301e-06	1.76129e-06	1.4873e-06	2.09495e-06	1.76736	0.0138546	0.391567	1.68937	0.756483
12448			level4			437.158	141.3	POS										1.26598e-07	4.52302e-08	1.5814e-07	2.11607e-07	3.72414e-07	1.06555e-07	5.21376e-09	4.7465e-07	6.95105e-08	1.68362e-07	1.73828e-07	3.75117e-07	7.49262e-07	2.3191e-07	3.77552e-07	4.87904e-07	3.46001e-07	1.3589e-07	4.90784e-07	4.79062e-08	1.31099e-06	4.55332e-07	1.54357	0.0409043	0.502218	2.61944	1.38926
12473			level4			395.137	140.5	POS										2.62923e-07	1.81245e-07	2.59724e-07	1.741e-07	6.97022e-07	9.94797e-09	6.9788e-08	1.17122e-07	1.26349e-07	1.01561e-06	2.91383e-07	3.3658e-07	1.89312e-06	8.20341e-07	7.8636e-07	5.50379e-07	1.45207e-06	7.17716e-08	7.45171e-07	1.41522e-06	2.85667e-06	1.09277e-06	2.0455	0.014924	0.400064	3.75028	1.907
12483			level4			393.132	140.4	POS										9.51816e-06	5.83978e-06	1.06121e-05	7.02554e-06	2.42827e-05	7.40372e-07	3.03193e-06	1.00115e-05	5.25187e-06	3.65284e-05	1.12842e-05	1.10346e-05	6.80885e-05	2.59038e-05	2.63546e-05	1.94753e-05	4.59138e-05	4.47343e-06	2.64204e-05	5.1636e-05	9.45422e-05	3.73843e-05	2.03847	0.0175277	0.420224	3.31296	1.72812
12484			level4			394.135	140.4	POS										1.79947e-06	1.0307e-06	1.88691e-06	1.34281e-06	4.5945e-06	9.94797e-09	5.23734e-07	2.54042e-06	1.01011e-06	7.29476e-06	2.20334e-06	1.99809e-06	1.34103e-05	4.90857e-06	5.09023e-06	4.34978e-06	8.94696e-06	7.99469e-07	4.85566e-06	1.00131e-05	1.82844e-05	7.26566e-06	1.9126	0.0180372	0.424559	3.29757	1.7214
12491			level4			437.096	140.2	POS										2.32698e-07	1.41723e-07	3.86252e-07	2.52581e-07	6.36013e-07	5.47121e-07	6.42862e-08	7.0702e-08	1.08718e-07	1.28557e-06	3.72567e-07	3.64624e-07	2.47064e-06	9.99942e-07	9.82007e-07	7.30593e-07	1.81068e-06	1.64076e-07	9.50824e-07	1.60399e-06	3.24237e-06	1.33197e-06	1.86222	0.0125963	0.379677	3.57513	1.83799
12515			level4			453.07	139.9	POS										8.80829e-08	4.99505e-08	1.62329e-07	6.78567e-08	3.9317e-07	9.94797e-09	5.21376e-09	8.73594e-09	2.83501e-08	6.65805e-07	1.47944e-07	1.81277e-07	1.18133e-06	4.56971e-07	4.67927e-07	3.15277e-07	7.69897e-07	3.13427e-08	5.14466e-07	7.68804e-07	1.44822e-06	6.13552e-07	2.03038	0.010031	0.350843	4.14718	2.05213
12595			level4	dAMP	-15.025	332.224	139.4	POS										4.29142e-05	8.07339e-05	5.98257e-07	5.94517e-07	4.80335e-05	5.87282e-07	2.56554e-07	8.89076e-07	4.46725e-05	1.20325e-06	2.20483e-05	2.17284e-05	6.15684e-05	5.01141e-05	4.96568e-05	9.86508e-05	6.93482e-05	9.83235e-05	3.04993e-05	4.79712e-05	2.71926e-05	5.55053e-05	2.10977	0.0165115	0.413462	2.51744	1.33196
12652			level4			261.19	138	POS										1.05653e-05	1.9408e-05	1.73403e-05	1.38185e-05	2.52489e-05	2.77358e-06	1.16943e-05	1.66384e-05	2.45966e-05	2.87742e-05	1.70858e-05	1.94418e-05	1.71097e-05	4.20837e-05	4.40319e-05	3.12528e-05	3.14571e-05	3.22168e-05	1.32626e-05	2.25528e-05	1.5455e-05	2.68864e-05	1.85703	0.033515	0.487353	1.57361	0.654079
12656			level4			458.999	138	POS										4.62584e-07	4.53724e-07	3.634e-07	4.29835e-07	5.08284e-07	3.30354e-07	2.05707e-07	6.35466e-07	4.23848e-07	6.08013e-07	4.42122e-07	2.96015e-07	6.9778e-07	6.37014e-07	5.1155e-07	4.46411e-07	8.88088e-07	5.00771e-07	6.30848e-07	6.21974e-07	6.13871e-07	5.84432e-07	1.28784	0.0399405	0.502218	1.32188	0.402592
12663			level4			374.021	137.8	POS										2.26557e-06	2.06741e-06	1.92799e-06	2.24121e-06	2.34212e-06	1.71368e-06	1.05919e-06	3.04936e-06	1.97178e-06	2.74579e-06	2.13841e-06	1.53423e-06	3.18624e-06	2.76488e-06	2.48072e-06	2.00301e-06	3.81673e-06	2.63521e-06	2.99669e-06	2.95e-06	2.82047e-06	2.71882e-06	1.2036	0.0406965	0.502218	1.27142	0.346441
12678			level4			347.001	137.4	POS										2.53735e-07	2.00353e-07	1.03531e-07	2.30212e-07	1.25054e-07	1.6802e-07	2.41298e-08	2.54472e-07	1.77195e-07	1.80118e-07	1.71682e-07	1.51384e-07	3.401e-07	2.38471e-07	3.22705e-07	1.31764e-07	4.66938e-07	1.60892e-07	2.2276e-07	2.83663e-07	2.90014e-07	2.60869e-07	1.22435	0.0369983	0.501485	1.51949	0.603588
12708			level4	2,5,6-Tribromo-1-methylgramine	-9.12233	425.96	137.1	POS										4.97191e-07	3.81645e-07	4.39863e-07	2.25168e-07	4.10008e-07	3.66176e-07	1.1896e-07	6.002e-07	6.34773e-07	4.56906e-07	4.13089e-07	3.40633e-07	6.70283e-07	4.30042e-07	5.7034e-07	3.63697e-07	6.80006e-07	5.85468e-07	5.54887e-07	6.84143e-07	7.39155e-07	5.61865e-07	1.37711	0.037999	0.502218	1.36016	0.443772
12711			level4			483.919	137.1	POS										1.77031e-07	6.18637e-08	1.16827e-07	6.77694e-08	9.2891e-08	1.41564e-07	2.20232e-08	8.6767e-08	1.88296e-07	1.49475e-07	1.10451e-07	8.00206e-08	2.76488e-07	1.53871e-07	2.00584e-07	7.5215e-08	2.22665e-07	1.72775e-07	1.09921e-07	1.66795e-07	3.02427e-07	1.76076e-07	1.40912	0.0399834	0.502218	1.59416	0.672797
12732			level4			510.939	136.6	POS										1.89859e-07	2.2952e-07	1.72656e-07	5.35417e-08	2.14755e-07	1.23251e-07	2.62444e-08	2.56027e-07	3.36981e-07	3.58628e-07	1.96146e-07	1.64506e-07	2.56555e-07	2.66399e-07	4.4559e-07	2.58688e-07	2.45387e-07	3.79858e-07	2.49833e-07	3.56556e-07	3.36892e-07	2.96026e-07	1.57479	0.0323535	0.485595	1.50921	0.593795
12735			level4			327.069	136.5	POS										1.72327e-06	1.38815e-06	1.58507e-06	1.69182e-06	1.97782e-06	1.40544e-06	8.78445e-07	1.9714e-06	1.72509e-06	1.80913e-06	1.61556e-06	1.10098e-06	2.47508e-06	2.00905e-06	2.2274e-06	1.5088e-06	3.09962e-06	2.36899e-06	2.17771e-06	2.61331e-06	2.42079e-06	2.20017e-06	1.46942	0.0109297	0.366935	1.36186	0.44558
12736			level4			330.044	136.5	POS										1.72662e-06	1.7137e-06	1.66283e-06	1.55672e-06	2.28896e-06	1.39166e-06	8.59691e-07	1.96668e-06	1.6732e-06	1.96002e-06	1.68001e-06	1.18332e-06	2.47155e-06	1.98152e-06	2.07391e-06	1.99105e-06	2.59911e-06	2.46688e-06	2.06458e-06	2.46115e-06	1.94521e-06	2.12383e-06	1.31399	0.0224823	0.451059	1.26418	0.338197
12737			level4			331.046	136.5	POS										2.82517e-07	1.9656e-07	1.47243e-07	2.26784e-07	3.2232e-07	1.21007e-07	1.39461e-07	2.68121e-07	2.20114e-07	2.38499e-07	2.16263e-07	2.07945e-07	2.84639e-07	2.96603e-07	3.06309e-07	1.88556e-07	4.62211e-07	3.68708e-07	3.5779e-07	4.1183e-07	3.3318e-07	3.21777e-07	1.78963	0.00602436	0.288189	1.4879	0.573278
12738			level4			344.051	136.5	POS										4.26124e-07	2.64869e-07	3.31896e-07	2.88493e-07	4.69947e-07	2.8899e-07	1.16769e-07	4.06935e-07	4.75031e-07	4.67184e-07	3.53624e-07	2.93299e-07	5.56472e-07	4.53692e-07	4.48868e-07	4.59352e-07	6.25652e-07	4.69757e-07	3.38497e-07	5.49176e-07	6.22226e-07	4.81699e-07	1.62152	0.0211049	0.44412	1.36218	0.445917
12743			level4			303.025	136.4	POS										4.41437e-07	3.96828e-07	2.95181e-07	3.56648e-07	6.50317e-07	2.90018e-07	1.50392e-07	4.76305e-07	5.46379e-07	3.94095e-07	3.9976e-07	2.9498e-07	6.1082e-07	4.64703e-07	5.4413e-07	4.04956e-07	8.21407e-07	6.64003e-07	5.41086e-07	5.89613e-07	5.02606e-07	5.4383e-07	1.38901	0.0365568	0.500359	1.36039	0.444022
12744			level4			328.071	136.4	POS										3.46251e-07	2.55506e-07	2.87471e-07	2.35239e-07	2.39983e-07	2.79815e-07	1.65965e-07	3.48036e-07	3.66237e-07	3.17717e-07	2.84222e-07	2.31285e-07	4.27183e-07	3.41935e-07	3.78747e-07	3.23232e-07	4.79642e-07	4.71066e-07	4.3857e-07	5.95285e-07	4.79199e-07	4.16614e-07	1.80572	0.0025289	0.220043	1.46581	0.551694
12746			level4			346.021	136.4	POS										1.08933e-06	9.31835e-07	8.7877e-07	6.34181e-07	8.30965e-07	2.27106e-07	3.32408e-07	8.00285e-07	1.32576e-06	9.99134e-07	8.04977e-07	6.87012e-07	1.458e-06	1.06209e-06	1.4805e-06	1.268e-06	9.02977e-07	1.29092e-06	6.72291e-07	1.60009e-06	1.80449e-06	1.22264e-06	1.93081	0.0181714	0.425814	1.51885	0.602976
12749			level4	Cer(d16:1/20:5(7Z,9Z,11E,13E,17Z)-3OH(5,6,15))	5.33777	604.895	136.4	POS										2.38183e-07	3.8401e-07	3.12625e-07	3.11102e-07	1.71259e-07	4.90375e-07	1.71637e-07	2.45434e-07	1.55756e-07	3.58629e-07	2.83901e-07	1.65199e-07	1.89333e-07	7.75939e-08	1.23034e-07	9.8683e-08	2.08736e-07	1.7516e-07	2.7859e-07	4.14649e-07	4.46965e-08	1.77567e-07	2.23314	0.0408352	0.502218	0.625455	-0.677022
12807			level4			267.125	134.4	POS										2.38278e-07	2.01265e-07	1.88148e-06	2.92161e-06	3.61553e-06	4.90835e-06	1.16611e-06	2.06388e-06	5.2152e-07	2.06592e-06	1.95839e-06	8.88817e-07	2.84418e-06	8.15757e-06	7.96455e-06	5.3902e-06	5.57273e-06	3.97868e-06	3.48447e-06	3.81145e-06	3.62355e-06	4.57162e-06	1.5859	0.0071288	0.308673	2.33437	1.22303
12877			level4	D-Ribitol 5-phosphate	-14.5464	233.13	132.9	POS										1.2418e-06	1.64232e-06	2.34608e-06	5.51996e-07	1.82176e-06	2.13773e-06	1.06735e-06	1.38051e-06	1.46669e-06	1.8316e-06	1.54878e-06	1.45037e-06	1.75448e-06	2.42726e-06	2.61129e-06	3.47209e-06	1.75277e-06	1.89943e-06	4.4411e-06	2.09577e-06	3.23481e-06	2.51394e-06	1.70684	0.0112313	0.370763	1.62317	0.698812
12915			level4			704.582	131.6	POS										0.000866324	0.000563607	0.000782299	0.000878517	0.000675607	0.000682637	0.00136278	0.000467408	0.000418214	0.000639293	0.000733668	0.000338594	9.66936e-06	0.000485214	0.000749962	0.000439198	0.000425547	1.24414e-05	0.000395714	0.000429097	0.000366165	0.00036516	1.22685	0.00344499	0.242288	0.497718	-1.0066
12923			level4	Nitrovin	-24.6379	361.28	131.4	POS										1.56336e-06	3.62666e-06	1.68905e-06	1.25316e-06	2.55146e-06	1.05116e-07	9.13239e-07	9.19048e-07	1.6287e-06	2.7541e-06	1.70039e-06	1.46414e-06	2.68336e-06	3.91722e-06	3.82484e-06	4.92071e-06	3.50224e-06	6.24539e-06	1.18314e-06	1.73668e-06	1.06499e-06	3.05427e-06	1.59455	0.0479031	0.513458	1.79622	0.844963
12994			level4			216.995	130	POS										7.61217e-07	8.01335e-07	9.99654e-07	4.385e-07	4.07504e-07	9.74008e-07	5.90531e-07	7.91069e-07	4.71422e-07	4.89534e-07	6.72477e-07	2.62455e-07	6.73315e-07	2.7089e-07	3.46429e-07	3.85692e-07	4.28612e-07	3.02662e-07	5.1521e-07	5.21221e-07	4.56157e-07	4.16264e-07	2.1975	0.00549935	0.277741	0.619001	-0.691986
12995			level4	2-Bromo-1H-indole-3-carboxaldehyde	-23.1043	225.056	130	POS										2.79468e-07	7.79388e-07	3.61963e-07	1.22578e-06	2.00749e-06	1.18223e-06	2.37622e-07	1.00361e-06	9.41316e-07	8.90059e-07	8.90892e-07	1.80566e-06	1.86928e-06	2.22208e-06	2.87265e-06	4.96352e-06	1.87277e-06	2.0821e-06	1.34825e-06	1.70025e-06	1.28041e-06	2.2017e-06	2.13867	0.00406561	0.252917	2.47134	1.30529
13000			level4			301.076	130	POS										5.21331e-07	4.93687e-07	6.79937e-07	7.80431e-07	6.17205e-07	8.84504e-07	4.7469e-07	6.65991e-07	8.23304e-07	5.11244e-07	6.45232e-07	1.32333e-06	1.29575e-06	1.32787e-06	9.85592e-07	1.50963e-06	8.3597e-07	8.32291e-07	7.88754e-07	5.43527e-07	5.5879e-07	1.00015e-06	1.77978	0.0108293	0.365766	1.55006	0.632326
13005			level4	DG(13:0/20:4(6E,8Z,11Z,14Z)+=O(5)/0:0)	21.6065	589.89	130	POS										5.47062e-07	1.0113e-06	6.16601e-07	8.23927e-07	8.53125e-07	6.93999e-07	4.35394e-07	6.63561e-07	2.59831e-07	9.26248e-07	6.83105e-07	3.81895e-07	5.28675e-07	3.34793e-07	3.9124e-07	3.33399e-07	5.0616e-07	5.59531e-07	6.57517e-07	6.62914e-07	3.92094e-07	4.74822e-07	1.96883	0.0220036	0.447767	0.695093	-0.524722
13019			level4			369.938	129.6	POS										2.92958e-07	4.57217e-07	5.96567e-07	1.11883e-07	4.02737e-08	3.56201e-07	2.32376e-07	3.83518e-07	5.17453e-07	4.94768e-07	3.48322e-07	9.01653e-07	5.35541e-07	3.4223e-07	5.51571e-07	8.62434e-07	4.05884e-07	3.46758e-07	8.50379e-07	4.78216e-07	5.73072e-07	5.84774e-07	1.51021	0.0154179	0.403819	1.67883	0.747459
13059			level4	2,4-DP	-11.3867	236.069	129.2	POS										4.24485e-07	3.92483e-07	5.66319e-07	9.45302e-07	6.60278e-07	7.49114e-07	7.8072e-07	5.83718e-07	4.28944e-07	4.62754e-07	5.99412e-07	1.08046e-06	1.15539e-06	9.02185e-07	1.08498e-06	8.26093e-07	6.19968e-07	1.03442e-06	1.98646e-06	8.17414e-07	8.16336e-07	1.03237e-06	1.72245	0.0057575	0.282899	1.72231	0.784341
13072			level4			345.019	129.2	POS										1.28272e-07	3.01026e-07	2.08883e-07	2.8567e-07	1.77682e-07	3.03289e-07	3.37328e-07	2.61071e-07	4.17341e-07	2.43143e-07	2.66371e-07	3.62755e-07	3.82139e-07	3.46858e-07	5.24943e-07	6.06023e-07	3.86364e-07	3.34478e-07	6.58514e-07	3.3443e-07	2.67745e-07	4.20425e-07	1.78241	0.00534677	0.277741	1.57835	0.658413
13074			level4			354.972	129.2	POS										1.05564e-07	2.92788e-07	3.82867e-07	5.96867e-08	3.27067e-08	1.36582e-07	3.00327e-07	3.13684e-07	2.3724e-07	1.95731e-07	2.05718e-07	3.62505e-07	3.32036e-07	2.67104e-07	3.34549e-07	3.82624e-07	1.21748e-07	4.19163e-07	5.10568e-07	1.93691e-07	3.69425e-07	3.29341e-07	1.48706	0.0273702	0.473967	1.60094	0.678918
13075			level4	2,7-Di-tert-butyl-9-fluorenylmethyl chloroformate	20.5527	371.935	129.2	POS										1.52126e-07	1.913e-07	1.2625e-07	6.26906e-09	3.02593e-08	9.94797e-09	1.17731e-07	1.21938e-07	1.69411e-07	7.11923e-08	9.96425e-08	2.28321e-07	3.54631e-07	1.87227e-07	2.58421e-07	3.82563e-07	7.93925e-08	8.59687e-08	4.5687e-07	2.1717e-07	2.73588e-07	2.52415e-07	2.01788	0.00266554	0.222552	2.53321	1.34097
13076			level4			423.976	129.2	POS										7.08379e-08	3.18237e-07	2.95275e-07	2.32376e-08	4.18985e-08	8.2375e-08	3.32679e-07	2.62971e-07	9.20605e-08	1.36347e-07	1.65592e-07	3.37612e-07	2.77258e-07	2.63314e-07	2.43964e-07	2.99836e-07	1.39418e-07	2.14434e-07	4.36474e-07	2.98742e-07	2.78393e-07	2.78945e-07	1.68468	0.0237054	0.461505	1.68453	0.752348
13086			level4			306.94	129.1	POS										5.55208e-07	5.49615e-07	8.55353e-07	7.89478e-07	9.21422e-07	8.81354e-07	3.79734e-07	6.55412e-07	7.86394e-07	6.91545e-07	7.06551e-07	1.24357e-06	1.19621e-06	7.86805e-07	8.17053e-07	1.0844e-06	9.64793e-07	8.59635e-07	2.07412e-06	8.07051e-07	6.5058e-07	1.04842e-06	1.22857	0.0308255	0.482788	1.48386	0.569352
13105			level4			245.151	128.8	POS										4.45588e-07	9.5864e-07	1.34949e-06	1.15165e-06	3.42685e-06	4.06127e-06	4.62958e-07	1.05429e-06	9.43504e-07	1.66322e-06	1.55175e-06	1.08947e-06	1.94336e-06	9.0128e-06	8.5397e-06	8.15973e-06	3.43716e-06	3.23787e-06	2.71194e-06	3.33183e-06	2.93053e-06	4.43944e-06	1.96766	0.0141862	0.3929	2.86093	1.51649
13112			level4			402.873	128.8	POS										1.633e-07	6.91581e-09	2.10425e-07	1.3529e-07	1.41043e-07	1.88279e-07	5.21376e-09	1.69603e-07	1.69877e-07	1.33673e-07	1.32362e-07	3.89832e-07	2.59935e-07	2.20823e-07	2.23485e-07	2.25582e-07	1.95777e-07	1.53229e-07	6.87058e-07	2.26482e-07	1.19462e-07	2.70167e-07	1.25039	0.0299221	0.481173	2.04112	1.02936
13146			level4			267.133	128	POS										7.08889e-07	6.90948e-07	9.37004e-07	1.0598e-06	2.54124e-06	4.08317e-06	4.57422e-07	9.15696e-07	6.12398e-07	1.19187e-06	1.31984e-06	7.26597e-07	3.74819e-06	5.58327e-06	5.75278e-06	4.05311e-06	1.97974e-06	2.16742e-06	8.06877e-07	2.37972e-06	2.15383e-06	2.93515e-06	1.67428	0.0265309	0.472274	2.22387	1.15307
13193			level4			640.924	126.9	POS										4.87956e-07	6.21006e-07	3.51174e-07	4.76085e-07	3.3939e-07	4.83774e-07	3.34803e-07	4.82118e-07	2.07287e-07	6.99201e-07	4.48279e-07	2.41747e-07	2.5542e-07	2.46536e-07	2.93194e-07	1.24084e-07	3.81308e-07	2.02543e-07	3.3747e-07	5.27811e-07	4.5088e-07	3.06099e-07	1.71649	0.0284947	0.477281	0.682831	-0.550399
13204			level4			297.062	126.5	POS										2.06852e-07	2.67779e-07	1.44516e-07	1.65017e-07	3.27092e-07	3.47379e-07	1.35479e-07	4.50506e-07	1.90507e-07	3.83839e-07	2.61897e-07	1.30231e-07	1.72155e-07	1.78731e-07	1.72655e-07	8.67238e-08	1.99233e-07	1.74288e-07	1.96585e-07	2.62672e-07	1.24175e-07	1.69745e-07	1.81499	0.0316685	0.484203	0.648137	-0.625629
13225			level4	Glutathioselenol	13.0044	387.296	126.1	POS										2.81363e-06	4.79987e-06	2.36594e-06	2.4341e-06	3.81642e-06	9.94797e-09	1.92231e-06	1.43001e-06	2.4193e-06	3.37026e-06	2.53818e-06	2.38049e-06	3.39073e-06	5.36251e-06	5.47258e-06	8.59888e-06	6.3831e-06	7.66073e-06	2.19202e-06	3.08614e-06	2.05461e-06	4.65818e-06	1.53826	0.0238101	0.461505	1.83524	0.875972
13239			level4			386.292	125.8	POS										1.27447e-05	2.17481e-05	1.14979e-05	9.84598e-06	1.73317e-05	8.50284e-08	8.49057e-06	7.48514e-06	1.13103e-05	1.56862e-05	1.16226e-05	1.10065e-05	1.57247e-05	2.3041e-05	2.40571e-05	3.77358e-05	2.85433e-05	3.36064e-05	9.29874e-06	1.32782e-05	8.84276e-06	2.05135e-05	1.53446	0.0307798	0.482788	1.76497	0.819643
13265			level4			454.331	125.5	POS										1.62623e-06	1.95933e-06	6.36025e-07	1.36359e-06	7.00668e-07	3.38695e-06	1.39714e-06	1.61613e-06	8.20781e-07	9.32323e-07	1.44392e-06	5.10215e-07	5.59944e-07	8.2639e-07	6.71079e-07	7.98263e-07	6.50263e-07	1.36988e-06	7.29888e-07	4.05637e-07	3.29355e-07	6.85091e-07	2.27529	0.0176934	0.42073	0.474468	-1.07562
13307			level4			149.108	125	POS										5.86714e-07	7.01952e-07	5.71784e-06	4.7709e-06	5.88131e-06	2.63634e-06	4.37708e-06	4.88152e-07	4.70796e-06	6.8466e-07	3.05529e-06	4.85728e-06	6.07759e-06	5.0748e-06	5.07764e-06	6.19578e-06	5.15852e-06	5.7518e-06	7.09911e-07	5.59397e-06	4.754e-06	4.92513e-06	1.54253	0.0459895	0.508641	1.612	0.688852
13372			level4	Furamizole	-3.7354	289.222	124.6	POS										2.99164e-05	4.89513e-05	4.70612e-05	3.52764e-05	6.7437e-05	4.93705e-07	1.64493e-05	3.2558e-05	5.58013e-05	6.71598e-05	4.01104e-05	4.38439e-05	4.55985e-05	0.000103702	0.000107614	8.25182e-05	6.26126e-05	0.000101094	3.63184e-05	6.18573e-05	3.13298e-05	6.76488e-05	1.60731	0.0272245	0.473967	1.68656	0.754088
13373			level4			290.224	124.6	POS										3.02569e-06	5.26481e-06	5.02297e-06	3.52349e-06	6.99272e-06	1.18005e-06	1.79664e-06	3.54953e-06	5.77245e-06	6.98621e-06	4.31146e-06	4.61546e-06	4.68052e-06	1.0634e-05	1.16073e-05	8.37385e-06	6.76856e-06	1.03662e-05	3.79075e-06	6.55504e-06	3.58953e-06	7.09812e-06	1.84017	0.0254176	0.469522	1.64634	0.719262
13379			level4	8-(4-Chlorophenylthio)-cAMP	-1.43405	472.817	124.6	POS										8.58913e-07	2.24032e-06	1.06492e-06	1.56002e-06	1.56265e-06	1.45756e-06	1.16453e-06	1.79371e-06	6.15742e-07	1.767e-06	1.40854e-06	6.10644e-07	9.21205e-07	8.52061e-07	7.54673e-07	6.32328e-07	9.6928e-07	1.26796e-06	1.01901e-06	1.95073e-06	8.47213e-07	9.8251e-07	1.84777	0.0444335	0.504535	0.69754	-0.519652
13451			level4	Sulfoacetate	-2.68779	141.122	124	POS										4.21484e-06	5.97505e-06	5.06532e-06	0.000183643	0.000248512	5.18198e-06	0.000160913	7.13822e-06	0.000212088	0.000248779	0.000108151	0.000179301	0.000258419	0.000218312	0.000220987	0.000222695	6.28809e-06	0.000239862	0.000259182	0.000247973	0.000230899	0.000208392	1.55671	0.0294882	0.4806	1.92686	0.946252
13529			level4			140.046	123.5	POS										3.64584e-06	3.57972e-06	3.62628e-06	3.78999e-06	4.83237e-06	7.57489e-06	3.0862e-06	3.65196e-06	3.43638e-06	3.24006e-06	4.04637e-06	3.01153e-06	0.000139375	3.88207e-06	0.000128893	3.85765e-06	6.7782e-05	4.42677e-06	7.43244e-05	0.000126916	0.000144478	6.96946e-05	1.86012	0.00856375	0.327305	17.224	4.10635
13563			level4			349.031	123.4	POS										3.44445e-07	2.06717e-07	3.12764e-07	6.26906e-09	7.86716e-09	5.8708e-08	2.17404e-07	1.79101e-07	4.95695e-07	2.26359e-07	2.05533e-07	2.25295e-07	6.73218e-07	1.8127e-07	6.19788e-07	4.41935e-07	1.72275e-07	3.00884e-07	2.96508e-07	4.34353e-07	1.01543e-06	4.36096e-07	1.7399	0.0297646	0.4806	2.12178	1.08528
13607			level4			285.125	123.3	POS										7.09402e-07	1.06717e-06	8.63679e-07	1.31275e-06	1.51789e-06	5.03538e-07	1.33283e-06	3.60096e-07	8.93585e-07	5.72876e-07	9.13381e-07	1.02771e-06	1.60855e-06	1.56959e-06	1.37107e-06	1.3522e-06	1.28642e-06	1.40434e-06	1.3304e-06	1.22378e-06	5.63536e-07	1.27376e-06	1.34003	0.0319598	0.485595	1.39455	0.479804
13622			level4			117.066	123.2	POS										1.14302e-06	1.26659e-06	1.26516e-06	1.32005e-06	2.18192e-06	2.42992e-06	1.18083e-06	1.61376e-06	1.73424e-06	2.18657e-06	1.63221e-06	1.76617e-06	2.34616e-06	2.08981e-06	1.59229e-06	1.8249e-06	2.27964e-06	2.4291e-06	1.98077e-06	2.39744e-06	1.7341e-06	2.04404e-06	1.21889	0.0344811	0.491043	1.25232	0.3246
13633			level4	N-Phosphotaurocyamine	-19.73	248.169	123.2	POS										4.26814e-07	1.13499e-06	4.86143e-07	5.04263e-07	1.11393e-06	6.69482e-07	4.46832e-07	5.83854e-07	5.67916e-07	1.16076e-06	7.09498e-07	7.21415e-07	1.4251e-06	1.34167e-06	1.59027e-06	2.43355e-06	1.52438e-06	2.06201e-06	1.65785e-06	9.54011e-07	1.7654e-06	1.54756e-06	2.30498	0.000238888	0.110997	2.18121	1.12513
13691			level4			100.04	122.7	POS										8.49198e-06	8.19088e-06	1.06684e-05	1.05143e-05	1.39724e-05	6.83881e-06	6.16208e-06	9.69131e-06	9.33216e-06	1.01166e-05	9.39789e-06	8.35279e-06	1.46306e-05	1.06471e-05	8.85097e-06	1.15964e-05	1.35818e-05	1.36088e-05	1.01798e-05	1.19233e-05	1.25495e-05	1.15921e-05	1.48266	0.0345475	0.491043	1.23348	0.302734
13711			level4	Vinylphosphonic acid	-1.63469	109.04	122.6	POS										2.29263e-06	1.18579e-06	1.76684e-06	2.00222e-06	2.00565e-06	3.45701e-06	2.96061e-06	2.0333e-06	2.48611e-06	1.27926e-06	2.14694e-06	1.23279e-06	1.43519e-06	9.87329e-07	1.51783e-06	2.26685e-06	1.87557e-06	1.45069e-06	1.8065e-06	1.48101e-06	1.12143e-06	1.51752e-06	1.77826	0.0222014	0.449968	0.706828	-0.50057
13732			level4	Rangbatti	-7.18427	415.326	122.6	POS										1.09878e-06	2.01754e-06	9.90479e-07	1.31306e-06	1.92316e-06	5.41796e-08	1.54916e-06	7.34298e-07	9.9561e-07	1.42846e-06	1.21047e-06	1.40235e-06	1.45636e-06	2.89447e-06	2.58664e-06	3.39829e-06	3.4449e-06	2.81566e-06	9.77396e-07	1.17555e-06	8.18622e-07	2.09702e-06	1.62274	0.0288364	0.478178	1.7324	0.792772
13741			level4	1-O,6-O-Digalloyl-beta-D-glucose	-0.571058	485.371	122.6	POS										1.5766e-06	1.45592e-06	5.01462e-07	1.39457e-06	5.20224e-07	3.96013e-06	2.54592e-06	7.87692e-07	8.52794e-07	8.35769e-07	1.44311e-06	6.34283e-07	6.27828e-07	5.4616e-07	8.61624e-07	5.55609e-07	5.89081e-07	8.46213e-07	7.84689e-07	6.54262e-07	5.04719e-07	6.60447e-07	2.00925	0.0477872	0.512791	0.457656	-1.12766
13774			level4	Cycloprothrin	7.71921	483.366	122.4	POS										0.00011322	8.11674e-05	4.52022e-05	8.4144e-05	3.67804e-05	0.000194908	0.000127469	5.24978e-05	5.63443e-05	5.2561e-05	8.44294e-05	4.00561e-05	4.14073e-05	5.08654e-05	5.20839e-05	4.7261e-05	4.55826e-05	5.18331e-05	5.59519e-05	3.96497e-05	3.48465e-05	4.59538e-05	2.05096	0.0350031	0.494042	0.544286	-0.877563
13786			level4	(2-Iodo-5-nitrophenyl)(1-((1-methylpiperidin-2-yl)methyl)-1H-indol-3-yl)methanone	-4.32431	504.345	122.3	POS										2.89341e-05	2.37887e-05	1.62492e-05	2.53819e-05	1.08498e-05	6.30709e-05	2.82399e-05	1.61056e-05	1.94993e-05	1.54326e-05	2.47552e-05	1.27535e-05	1.23344e-05	1.42497e-05	1.66789e-05	1.11114e-05	1.53541e-05	1.27647e-05	1.63054e-05	1.2093e-05	1.03757e-05	1.34021e-05	2.19024	0.0381383	0.502218	0.541384	-0.885276
13790			level4	Penoxsulam	-17.7433	484.369	122.2	POS										1.93582e-05	1.34188e-05	7.36904e-06	1.28683e-05	5.50079e-06	3.30409e-05	2.16239e-05	8.73107e-06	9.6605e-06	8.8655e-06	1.40437e-05	6.98917e-06	6.11762e-06	8.63764e-06	8.4518e-06	7.86931e-06	8.09378e-06	8.92657e-06	9.57184e-06	6.85551e-06	5.22447e-06	7.67377e-06	1.96481	0.0414201	0.502218	0.546421	-0.871915
13798			level4			581.244	122.1	POS										4.1501e-06	6.45675e-06	2.74679e-06	4.25062e-06	5.72908e-06	1.05837e-07	5.84646e-06	2.19592e-06	4.53249e-06	1.28907e-06	3.73031e-06	5.83383e-06	6.25581e-06	6.62065e-06	7.13003e-06	6.15689e-06	5.03955e-06	8.00501e-06	5.65598e-06	3.04506e-06	3.18776e-06	5.69306e-06	1.57785	0.0294257	0.4806	1.52616	0.609907
13806			level4			414.323	122	POS										5.78428e-06	8.66046e-06	4.8769e-06	4.88565e-06	7.43858e-06	1.20094e-06	5.99989e-06	3.05548e-06	5.19889e-06	7.05474e-06	5.41558e-06	5.31497e-06	7.28494e-06	1.14331e-05	1.24366e-05	1.56402e-05	1.39989e-05	1.3166e-05	4.29581e-06	5.00971e-06	3.7876e-06	9.23679e-06	1.7013	0.031938	0.485595	1.7056	0.770275
13809			level4	Furilazole	-15.3763	279.133	121.9	POS										3.57905e-06	3.76539e-06	1.86525e-06	3.84253e-06	1.03206e-05	6.58212e-06	1.08339e-06	1.85044e-06	3.04266e-06	2.78694e-06	3.87184e-06	6.66277e-06	7.1984e-06	1.60186e-05	1.38963e-05	3.23134e-05	1.19249e-05	7.28798e-06	3.44337e-06	2.95545e-06	2.78588e-06	1.04487e-05	1.76081	0.0489909	0.514568	2.69864	1.43223
13888			level4	Griseorhodin A	-24.3448	509.382	120.1	POS										9.46382e-05	5.8588e-05	4.73167e-05	6.77227e-05	3.44298e-05	7.3452e-05	0.000110078	4.89226e-05	5.5588e-05	4.19734e-05	6.32709e-05	3.61337e-05	4.30586e-05	5.30434e-05	5.13733e-05	4.0209e-05	5.4119e-05	5.44814e-05	5.03909e-05	3.76409e-05	3.64121e-05	4.56862e-05	1.58701	0.0488962	0.514568	0.722073	-0.469783
13892			level4			532.283	120.1	POS										1.07353e-05	1.60495e-05	1.64391e-05	1.57596e-05	1.3662e-05	1.53711e-06	4.08091e-06	1.19241e-05	1.36485e-05	1.82554e-05	1.22092e-05	1.43183e-05	1.97133e-05	1.60792e-05	1.39255e-05	1.41811e-05	2.21609e-05	2.10643e-05	1.87278e-05	1.12345e-05	1.87809e-05	1.70186e-05	1.51427	0.0316602	0.484203	1.39392	0.479148
13900			level4	Filiforminol	-10.2071	312.218	119.9	POS										0.000109159	0.000133179	0.00024492	0.000255769	0.000368113	4.46662e-06	3.5065e-05	0.000101252	0.000106338	0.000197814	0.000155608	0.000255913	0.000132657	0.000461003	0.000483631	0.000237934	0.000160824	0.000268906	0.000233247	0.000241705	0.000224482	0.00027003	1.74594	0.0357451	0.499056	1.73533	0.795209
13901			level4			313.222	119.9	POS										2.11716e-05	2.13715e-05	4.32142e-05	4.78185e-05	6.76585e-05	1.04496e-06	6.3504e-06	1.9933e-05	1.73372e-05	3.61969e-05	2.82097e-05	4.90915e-05	2.32106e-05	8.63927e-05	9.09979e-05	4.23382e-05	2.7937e-05	4.94108e-05	4.20084e-05	4.1032e-05	4.16144e-05	4.94033e-05	1.76101	0.0395692	0.502218	1.75129	0.808419
13924			level4	Madlongiside D	14.7178	783.973	119.6	POS										1.24313e-05	6.39161e-06	9.53641e-06	9.99598e-06	1.08982e-05	9.94797e-09	5.21376e-09	1.34841e-05	1.21139e-05	1.27709e-05	8.76376e-06	7.87268e-06	1.66584e-05	1.24798e-05	1.28347e-05	1.18385e-05	1.65797e-05	1.30993e-05	1.45633e-05	1.06773e-05	9.80757e-06	1.26411e-05	1.31281	0.0476583	0.512791	1.44243	0.528503
14070			level4			534.395	118.7	POS										7.80111e-06	3.11255e-06	4.77966e-06	9.33035e-06	4.33125e-06	9.8462e-06	1.46661e-05	1.43653e-05	2.95396e-06	5.29e-06	7.64765e-06	4.61904e-07	3.43276e-06	1.80424e-06	5.65019e-06	6.88979e-07	4.03426e-06	3.45414e-06	5.41668e-06	2.50752e-06	5.70966e-06	3.31603e-06	1.89411	0.0133535	0.390181	0.433602	-1.20556
14269			level4	Dimefox	-3.09234	155.13	116	POS										1.24276e-05	9.55273e-06	9.09911e-06	1.00155e-05	1.32858e-05	1.96724e-05	9.87244e-06	2.6514e-05	1.38105e-05	2.26579e-05	1.46908e-05	1.00846e-05	1.98249e-05	2.85932e-05	3.38122e-05	1.84622e-05	1.78742e-05	3.67257e-05	1.33678e-05	1.78036e-05	3.72203e-05	2.33769e-05	1.72697	0.0297926	0.4806	1.59126	0.670169
14349			level4	5,10-Methenyltetrahydromethanopterin	-22.0603	788.675	115.4	POS										7.22058e-06	4.5871e-05	4.97396e-05	5.27707e-05	4.27499e-05	4.61257e-05	1.45568e-05	3.43005e-05	2.64969e-05	4.44011e-05	3.64233e-05	2.45691e-05	2.60715e-05	2.51295e-05	2.94691e-05	1.62273e-05	2.67334e-05	2.81903e-05	2.81511e-05	2.14622e-05	2.26061e-05	2.4861e-05	1.07977	0.0450461	0.507413	0.682556	-0.55098
14393			level4	Apigenin 4'-[feruloyl-(->2)-glucuronyl-(1->2)-glucuronide]	14.3033	799.673	115	POS										9.29133e-05	5.30662e-05	5.48807e-05	9.32521e-05	7.77181e-05	0.000103289	0.000101841	7.24294e-05	5.49866e-05	4.4039e-05	7.48416e-05	5.51295e-05	3.19525e-05	5.58585e-05	5.32875e-05	4.75593e-05	5.45963e-05	4.60572e-05	4.10111e-05	6.03767e-05	3.3319e-05	4.79148e-05	2.08741	0.00411585	0.254307	0.640216	-0.64337
14407			level4			722.59	114.9	POS										2.73032e-05	1.64615e-05	2.0117e-05	2.3416e-05	1.69924e-05	2.36269e-05	5.09844e-05	1.45487e-05	1.53123e-05	1.40465e-05	2.22809e-05	1.02628e-05	1.40447e-05	1.32895e-05	1.29166e-05	9.74397e-06	1.49635e-05	1.32157e-05	1.6231e-05	1.6656e-05	1.2596e-05	1.3392e-05	2.09989	0.0321647	0.485595	0.601052	-0.734439
14419			level4			316.25	114.7	POS										0.000190839	0.000440576	0.000328082	0.000225721	0.000437331	6.67676e-07	9.78881e-05	0.000204757	0.000341246	0.00044174	0.000270885	0.000293496	0.000267857	0.000759711	0.000812305	0.000628125	0.000451011	0.000740095	0.000238938	0.000385187	0.000204516	0.000478124	1.53908	0.031593	0.484203	1.76505	0.819706
14421			level4			146.093	114.7	POS										7.72797e-06	6.33121e-06	5.89314e-06	5.85739e-06	7.77521e-06	8.08329e-06	2.60807e-06	6.6189e-06	7.94523e-06	4.46438e-06	6.33048e-06	3.55324e-06	1.43617e-05	6.22536e-06	7.37372e-06	1.22681e-05	1.38714e-05	9.58526e-06	1.03175e-05	8.14607e-06	7.12721e-06	9.28295e-06	1.08731	0.0274447	0.473967	1.46639	0.552268
14423			level4			317.253	114.7	POS										3.64402e-05	8.18696e-05	6.23005e-05	4.36219e-05	8.26655e-05	7.86605e-08	1.73477e-05	3.75997e-05	6.33873e-05	8.35735e-05	5.08884e-05	5.33643e-05	4.98223e-05	0.000143735	0.000152918	0.000116718	8.20756e-05	0.000135254	4.09343e-05	7.47428e-05	3.55864e-05	8.8515e-05	1.49757	0.0388953	0.502218	1.73939	0.798584
14424			level4			318.256	114.7	POS										2.84306e-06	9.15193e-06	6.14715e-06	3.6303e-06	9.00173e-06	9.94797e-09	1.10229e-06	3.84382e-06	7.10222e-06	9.37062e-06	5.22031e-06	5.44596e-06	4.92053e-06	1.60468e-05	1.60808e-05	1.40188e-05	9.02709e-06	1.55041e-05	5.13061e-06	7.30324e-06	3.27051e-06	9.67485e-06	1.56091	0.0361234	0.500013	1.85331	0.890105
14440			level4			721.584	114.7	POS										8.42434e-05	5.14523e-05	6.56277e-05	7.99252e-05	6.41028e-05	6.80126e-05	0.000131434	4.16689e-05	5.2526e-05	5.0457e-05	6.8945e-05	3.3329e-05	5.40495e-05	4.5951e-05	5.49987e-05	3.90586e-05	5.69562e-05	5.12407e-05	6.16271e-05	5.32297e-05	4.53287e-05	4.95769e-05	1.77061	0.0453203	0.507413	0.719079	-0.475778
14443			level4			775.636	114.7	POS										3.73879e-06	2.68693e-06	3.48871e-06	6.42808e-06	4.21629e-06	3.84565e-06	5.16203e-06	4.46987e-06	3.61361e-06	2.53311e-06	4.01831e-06	5.10897e-07	3.44497e-06	2.8372e-06	2.36868e-06	2.98283e-06	3.31649e-06	1.81233e-06	4.97186e-06	1.9149e-06	1.85452e-06	2.60147e-06	1.79957	0.0150351	0.400108	0.647404	-0.627261
14455			level4			723.592	114.3	POS										2.7986e-06	2.37399e-06	2.01276e-06	3.26437e-06	2.44207e-06	4.59368e-06	1.09709e-05	1.56391e-06	2.87585e-06	1.87271e-06	3.47689e-06	1.4038e-06	1.44297e-06	1.20977e-06	1.25974e-06	4.37247e-07	1.71822e-06	1.42656e-06	1.65286e-06	2.01697e-06	1.55175e-06	1.41199e-06	2.17785	0.043349	0.503223	0.406107	-1.30007
14470			level4			927.527	114.2	POS										2.24224e-06	2.53273e-06	4.17879e-06	1.81777e-06	3.29054e-06	4.12902e-07	1.36141e-06	3.01068e-06	2.54739e-06	2.88753e-06	2.4282e-06	2.82663e-06	4.31802e-06	3.25822e-06	3.64393e-06	3.65505e-06	2.6899e-06	5.84156e-06	3.26378e-06	5.80905e-06	3.77114e-06	3.90773e-06	1.86424	0.006866	0.306163	1.60931	0.686444
14483			level4			910.552	114.1	POS										1.98779e-05	2.24189e-05	2.44429e-05	1.9363e-05	2.5523e-05	4.15997e-06	1.20822e-05	2.04184e-05	1.97303e-05	1.89014e-05	1.86918e-05	2.00248e-05	2.69791e-05	2.37704e-05	2.5054e-05	1.99893e-05	2.35786e-05	2.78703e-05	2.71375e-05	3.25182e-05	2.07137e-05	2.47636e-05	1.54297	0.0189212	0.431202	1.32484	0.405815
14484			level4			925.52	114.1	POS										1.42738e-05	1.64296e-05	1.6142e-05	1.0568e-05	1.49034e-05	2.16002e-06	7.46797e-06	1.32604e-05	1.7279e-05	1.423e-05	1.26714e-05	1.36218e-05	1.87038e-05	1.55158e-05	1.89523e-05	1.66061e-05	1.40078e-05	2.54998e-05	1.42875e-05	2.43062e-05	1.62864e-05	1.77788e-05	1.68439	0.0194426	0.434557	1.40306	0.488577
14485			level4	TG(15:0/20:0/22:4(7Z,10Z,13Z,16Z))	-0.623002	926.525	114.1	POS										7.27624e-06	9.28449e-06	9.77839e-06	5.19011e-06	7.12486e-06	8.4941e-07	3.81571e-06	7.22958e-06	7.96585e-06	6.69441e-06	6.5209e-06	7.76327e-06	8.90293e-06	8.388e-06	8.29657e-06	7.97995e-06	6.99397e-06	1.27443e-05	7.33944e-06	1.10781e-05	8.29837e-06	8.77849e-06	1.56989	0.0381457	0.502218	1.34621	0.428901
14503			level4			932.535	114	POS										4.04488e-07	9.07608e-07	1.75328e-06	4.56656e-07	1.59176e-06	7.09318e-07	5.1265e-07	1.63964e-06	1.35416e-06	1.41066e-06	1.07402e-06	1.10001e-06	2.21104e-06	1.58203e-06	1.47636e-06	1.85752e-06	1.9282e-06	2.20982e-06	2.26026e-06	2.7193e-06	2.10045e-06	1.9445e-06	1.98343	0.00104955	0.162555	1.81048	0.856374
14515			level4			749.617	113.6	POS										2.84318e-06	3.30528e-06	1.33112e-06	2.67282e-06	2.04196e-06	5.2813e-06	5.51524e-06	3.34359e-06	3.10385e-06	3.1445e-06	3.25828e-06	5.75386e-07	2.44849e-06	1.82654e-06	1.13528e-06	1.20762e-06	8.42114e-07	2.80751e-06	1.76655e-06	1.50346e-06	1.39179e-06	1.55047e-06	2.34279	0.00165503	0.181612	0.475856	-1.0714
14519			level4			931.532	113.5	POS										1.61781e-06	3.41461e-06	3.83044e-06	1.76022e-06	3.21782e-06	1.40111e-06	1.69705e-06	4.0794e-06	2.92134e-06	3.44414e-06	2.7384e-06	2.55102e-06	4.49131e-06	3.65534e-06	3.22252e-06	3.21301e-06	3.73854e-06	5.23498e-06	3.76397e-06	4.89974e-06	4.29298e-06	3.90634e-06	1.77716	0.0113336	0.370763	1.42651	0.512487
14575			level4			553.409	112.8	POS										2.54314e-05	1.77229e-05	1.58654e-05	2.78794e-05	1.32163e-05	7.13816e-06	2.46247e-05	1.31682e-05	1.42569e-05	1.12069e-05	1.7051e-05	1.83036e-05	8.89535e-06	1.2195e-05	1.18371e-05	1.15333e-05	1.15627e-05	1.09688e-05	1.46729e-05	1.16919e-05	7.58088e-06	1.19241e-05	1.28385	0.0487977	0.514568	0.699321	-0.515972
14586			level4			575.391	112.7	POS										2.80292e-06	2.81261e-06	2.75708e-06	4.09815e-06	1.62802e-06	1.23091e-06	2.42218e-06	2.11894e-06	1.79818e-06	2.00092e-06	2.36699e-06	2.1918e-06	1.56008e-06	1.7727e-06	1.40838e-06	1.83446e-06	1.76725e-06	1.07333e-06	2.07887e-06	1.96512e-06	8.74273e-07	1.65263e-06	1.66575	0.0238117	0.461505	0.698198	-0.518292
14596			level4	dTDP-D-mycaminose	-1.00209	576.405	112.6	POS										8.19785e-06	7.4327e-06	7.7807e-06	1.16661e-05	5.1982e-06	4.49218e-06	1.04291e-05	4.55273e-06	6.20555e-06	6.57868e-06	7.25338e-06	4.22619e-06	5.34835e-06	4.25455e-06	5.68642e-06	4.37051e-06	5.42836e-06	4.81025e-06	6.38592e-06	3.66526e-06	2.50143e-06	4.66773e-06	2.05155	0.00864338	0.327969	0.643525	-0.635933
14606			level4			618.489	112.2	POS										1.50577e-05	6.81846e-06	1.17946e-05	1.66489e-05	4.97321e-06	3.5943e-05	3.45876e-05	3.52229e-06	4.2038e-06	3.78167e-06	1.37331e-05	5.30943e-06	2.66511e-06	4.59229e-06	4.24274e-06	2.28978e-06	4.92574e-06	4.12633e-06	7.10022e-06	3.84432e-06	4.36295e-06	4.34589e-06	2.01917	0.0393054	0.502218	0.316453	-1.65994
14607			level4	Theogallinin	16.6412	801.647	112.2	POS										1.43333e-05	2.97384e-06	5.93143e-06	1.70466e-05	9.54744e-06	1.26875e-05	1.21168e-05	9.13394e-06	6.77295e-06	6.76535e-06	9.73092e-06	7.23689e-06	5.3297e-06	4.11035e-06	6.61815e-06	4.01927e-06	5.22056e-06	5.86898e-06	7.20558e-06	4.75172e-06	3.24437e-06	5.36056e-06	2.01305	0.0111504	0.369011	0.550879	-0.860193
14615			level4			577.286	112.1	POS										1.3077e-06	1.56269e-06	2.08735e-06	1.79511e-06	1.28261e-06	2.85914e-07	5.21376e-09	2.15626e-06	2.60102e-06	1.92849e-06	1.50124e-06	1.50597e-06	2.51357e-06	2.26251e-06	2.63311e-06	2.12636e-06	2.49683e-06	1.63136e-06	2.86585e-06	1.66878e-06	1.78256e-06	2.14869e-06	1.08755	0.0448687	0.507261	1.43128	0.517307
14617			level4			594.488	112.1	POS										6.85793e-05	5.96918e-05	3.78342e-05	8.57627e-05	3.59902e-05	9.86789e-05	0.000106906	2.49436e-05	2.46155e-05	2.84233e-05	5.71426e-05	3.17084e-05	2.00995e-05	3.29938e-05	3.55039e-05	2.41084e-05	3.40929e-05	3.2458e-05	3.37568e-05	2.76503e-05	2.41796e-05	2.96552e-05	1.96888	0.0222702	0.449968	0.518968	-0.946284
14618			level4	3,5-Digalloylepicatechin	14.6741	595.493	112.1	POS										2.66159e-05	2.22666e-05	1.52914e-05	3.03228e-05	1.36224e-05	3.31055e-05	3.64172e-05	9.50456e-06	1.11967e-05	1.28678e-05	2.11211e-05	1.20748e-05	8.59644e-06	1.23214e-05	1.31687e-05	1.03628e-05	1.32891e-05	1.22963e-05	1.26228e-05	1.00411e-05	9.7076e-06	1.14481e-05	2.1076	0.0131482	0.386444	0.542023	-0.883575
14619			level4			596.495	112.1	POS										3.69435e-06	3.67886e-06	2.78077e-06	4.96485e-06	2.04888e-06	5.77512e-06	6.65161e-06	1.56737e-06	1.76877e-06	1.4793e-06	3.44099e-06	1.30274e-06	1.3825e-06	2.64144e-06	2.28458e-06	1.62917e-06	2.0356e-06	2.47143e-06	1.63195e-06	1.63091e-06	1.23874e-06	1.82491e-06	1.90083	0.0229433	0.45402	0.530343	-0.915001
14623			level4			616.471	112.1	POS										4.14347e-06	3.3558e-06	3.75321e-06	6.99112e-06	2.91096e-06	1.23873e-05	8.15106e-06	1.28556e-06	1.72869e-06	2.06558e-06	4.67727e-06	2.51159e-06	1.43643e-06	1.74877e-06	1.95586e-06	1.37839e-06	2.3738e-06	2.30959e-06	2.88315e-06	2.09364e-06	2.39069e-06	2.10819e-06	1.93274	0.0457472	0.508641	0.450731	-1.14966
14641			level4			802.653	112	POS										4.0958e-06	1.28246e-06	3.01783e-06	5.17287e-06	2.75818e-06	5.45098e-06	4.20069e-06	2.15474e-06	2.78386e-06	2.49206e-06	3.34095e-06	2.47541e-06	1.06455e-06	1.55145e-06	1.50536e-06	1.46686e-06	1.62482e-06	1.78116e-06	2.8318e-06	2.48735e-06	1.63797e-06	1.84267e-06	2.20571	0.00686002	0.306163	0.551542	-0.858457
14662			level4			817.681	111.5	POS										4.55993e-06	2.41001e-06	5.59724e-06	6.53189e-06	4.16244e-06	9.7374e-06	3.51746e-06	4.372e-06	3.28874e-06	2.6209e-06	4.6798e-06	1.39382e-06	1.7965e-06	2.44575e-06	3.18359e-06	2.8684e-06	2.7192e-06	2.76283e-06	3.4243e-06	2.57142e-06	1.48045e-06	2.46463e-06	2.36013	0.0111153	0.369011	0.526652	-0.925078
14677			level4			175.955	111.4	POS										2.1407e-06	1.93789e-06	2.3409e-06	3.08067e-06	2.40994e-06	3.85507e-06	5.63756e-06	1.81295e-06	1.10526e-06	1.12006e-06	2.5441e-06	1.40002e-07	2.10106e-06	2.203e-06	1.83525e-06	1.44338e-06	1.7747e-06	9.03306e-07	1.19407e-06	7.88502e-07	7.95405e-07	1.31787e-06	1.68132	0.0241192	0.462731	0.518009	-0.94895
14703			level4			123.075	111.3	POS										4.76737e-06	4.34477e-06	4.47639e-06	3.85308e-06	5.7135e-06	6.27411e-06	3.35968e-06	6.08168e-06	4.02147e-06	5.22881e-06	4.81209e-06	3.70347e-06	5.67897e-07	2.1793e-06	2.20341e-06	4.57069e-06	9.63311e-07	5.33335e-06	4.87541e-06	5.05751e-06	1.20354e-06	3.06579e-06	1.83298	0.0167021	0.414555	0.637102	-0.650405
14705			level4			660.52	111.3	POS										3.01083e-06	2.196e-06	2.04458e-06	3.3867e-06	2.06501e-06	2.4119e-06	4.27992e-06	2.11741e-06	2.95515e-06	1.58538e-06	2.60529e-06	1.3245e-06	1.17169e-06	2.30355e-06	2.21536e-06	9.08503e-07	2.2664e-06	1.47409e-06	1.61366e-06	1.72061e-06	1.69868e-06	1.66971e-06	1.79007	0.00529775	0.277741	0.640891	-0.641849
14713			level4			225.073	110.9	POS										9.97601e-07	1.22122e-06	1.69579e-06	1.51857e-06	1.95141e-06	5.48644e-07	1.14746e-06	1.56002e-06	1.42276e-06	1.78662e-06	1.38501e-06	2.13072e-06	2.25504e-06	2.86189e-06	2.57156e-06	2.26056e-06	3.75151e-06	1.6629e-06	1.69549e-06	1.56547e-06	2.06208e-06	2.28172e-06	2.38582	0.00186206	0.189059	1.64744	0.720226
14732			level4			620.505	110.8	POS										1.03507e-05	6.0645e-06	6.48331e-06	1.08197e-05	3.66156e-06	2.45444e-05	2.34777e-05	2.14047e-06	3.35796e-06	2.22518e-06	9.31254e-06	3.47242e-06	1.5309e-06	4.02955e-06	3.70139e-06	1.32893e-06	4.18299e-06	2.76145e-06	4.14543e-06	2.07946e-06	3.11213e-06	3.03447e-06	1.87786	0.0413712	0.502218	0.325847	-1.61773
14763			level4			313.102	110.7	POS										3.76715e-07	2.90166e-07	3.22906e-07	6.26906e-09	1.01711e-06	1.68229e-07	2.52646e-07	9.33532e-07	3.18874e-07	4.94219e-07	4.18066e-07	2.06647e-07	1.5888e-06	6.68677e-07	3.66425e-07	6.66139e-07	8.94533e-07	1.1e-06	5.19048e-07	1.32719e-06	1.59264e-06	8.9301e-07	1.54856	0.0200924	0.438399	2.13605	1.09494
14774			level4	Eujambin	-14.8464	659.515	110.7	POS										9.48733e-06	6.27883e-06	6.87455e-06	1.17051e-05	5.53095e-06	6.90807e-06	1.1664e-05	6.13145e-06	7.6282e-06	5.18734e-06	7.73957e-06	4.85077e-06	4.2943e-06	6.09118e-06	6.37945e-06	4.91624e-06	6.59121e-06	5.5656e-06	5.23666e-06	5.89959e-06	4.1819e-06	5.40069e-06	1.86609	0.0139604	0.391567	0.697802	-0.519111
14787			level4			150.128	110.4	POS										1.24423e-06	1.64544e-06	2.50323e-06	1.12788e-06	1.59789e-06	3.62696e-06	8.12909e-07	2.3358e-06	1.97295e-06	2.32396e-06	1.91913e-06	2.10711e-06	4.2786e-06	2.75612e-06	2.72882e-06	2.80278e-06	4.39504e-06	2.81616e-06	1.77129e-06	4.56151e-06	3.48429e-06	3.17017e-06	1.77687	0.00603853	0.288189	1.65188	0.724111
14789			level4			161.072	110.4	POS										8.12381e-07	1.16582e-06	6.73586e-07	7.26878e-07	1.34362e-06	1.30306e-06	3.3644e-07	9.90737e-07	7.33761e-07	1.3807e-06	9.46699e-07	1.45686e-06	1.70877e-06	1.32464e-06	2.30938e-06	1.60049e-06	1.97182e-06	1.83261e-06	1.98528e-06	1.7131e-06	2.14747e-06	1.80504e-06	2.19306	1.47915e-05	0.0428984	1.90667	0.931054
14792			level4			442.105	110.4	POS										1.74122e-06	6.91581e-09	3.17995e-07	6.81782e-07	1.72454e-06	8.21519e-07	5.21376e-09	8.73594e-09	5.25843e-07	1.07131e-06	6.90508e-07	8.91948e-05	1.07812e-06	0.000253721	0.000270431	7.30727e-09	1.40124e-06	7.29431e-05	9.46078e-07	8.10029e-09	0.000345058	0.000103479	1.62922	0.0388031	0.502218	149.859	7.22746
14804			level4			155.119	110.1	POS										2.91496e-06	4.25957e-06	2.40834e-06	2.40739e-06	8.38605e-06	4.05655e-06	1.74996e-06	4.55636e-06	9.47987e-06	7.69407e-06	4.79131e-06	2.99227e-06	1.05378e-05	7.51464e-06	3.46111e-06	8.09607e-06	1.0928e-05	8.59773e-06	9.82817e-06	1.17534e-05	8.40918e-06	8.21184e-06	1.49497	0.0153389	0.40266	1.7139	0.777285
14826			level4			602.42	110.1	POS										2.75321e-06	1.56523e-06	2.35736e-06	3.26258e-06	1.32344e-06	7.52656e-07	2.16026e-06	1.32235e-06	7.07818e-07	1.74762e-06	1.79525e-06	1.96713e-06	1.34297e-06	1.21667e-06	1.41623e-06	1.05107e-06	8.87059e-07	6.08117e-07	1.31179e-06	1.03775e-06	5.54876e-07	1.13937e-06	1.40019	0.0443344	0.504179	0.634655	-0.655956
14829			level4			804.669	110.1	POS										9.84032e-06	7.16616e-06	7.55484e-06	9.84643e-06	6.2371e-06	1.20996e-05	8.0243e-06	5.98361e-06	5.82569e-06	5.8977e-06	7.84758e-06	3.42797e-06	4.25754e-06	3.30906e-06	3.77515e-06	3.54451e-06	5.18343e-06	4.11761e-06	4.66816e-06	4.79145e-06	3.56488e-06	4.06398e-06	2.96139	0.000245636	0.111894	0.517864	-0.949356
14831			level4			122.061	110	POS										9.73908e-07	1.26043e-05	1.98817e-06	2.75793e-06	3.27036e-06	2.99436e-06	8.60512e-06	1.61595e-06	4.78205e-06	1.81386e-06	4.1406e-06	9.39722e-06	1.86636e-06	3.31254e-05	7.80731e-07	1.27349e-05	1.74985e-06	4.23598e-05	7.42994e-06	1.43519e-05	2.17056e-05	1.45502e-05	1.29484	0.0457117	0.508641	3.51403	1.81312
14837			level4	2,3,5,6-Tetramethylpyrazine phosphate	18.9503	229.156	110	POS										1.99934e-06	1.70829e-06	2.09466e-06	1.08593e-06	2.33387e-06	2.57564e-06	9.68417e-07	2.42357e-06	2.45072e-06	3.24905e-06	2.08895e-06	1.32226e-06	3.37701e-06	2.85493e-06	2.29412e-06	2.68295e-06	2.9126e-06	3.28007e-06	3.13408e-06	3.14279e-06	2.46256e-06	2.74634e-06	1.13972	0.0368012	0.500615	1.3147	0.394731
14845			level4			604.436	110	POS										7.05598e-06	4.14249e-06	7.49592e-06	1.12742e-05	3.58457e-06	6.19684e-06	1.06695e-05	3.35753e-06	5.83076e-06	5.07901e-06	6.46867e-06	4.8939e-06	4.42838e-06	4.39875e-06	3.89055e-06	3.03582e-06	5.885e-06	3.117e-06	6.68147e-06	4.46358e-06	3.01208e-06	4.38065e-06	1.70877	0.0477181	0.512791	0.67721	-0.562324
14846			level4			605.439	110	POS										2.32875e-06	8.5207e-07	2.17986e-06	3.55825e-06	1.00214e-06	1.23642e-06	3.14196e-06	8.58279e-07	6.71527e-07	1.57656e-06	1.74058e-06	1.37453e-06	1.56983e-06	8.33588e-07	4.23833e-07	2.46121e-07	1.24996e-06	8.80641e-07	1.63252e-06	4.72378e-07	2.06706e-07	8.89011e-07	1.99495	0.031495	0.484203	0.510755	-0.969296
14853			level4	6-Hydroxykaempferol 3,6-diglucoside 7-glucuronide	22.0814	803.666	110	POS										2.02462e-05	1.53862e-05	1.4716e-05	1.96692e-05	9.08055e-06	2.66812e-05	2.03985e-05	1.34393e-05	1.31347e-05	1.30294e-05	1.65781e-05	7.95197e-06	1.04462e-05	7.87692e-06	9.25254e-06	8.70874e-06	1.25824e-05	1.06069e-05	1.13971e-05	9.3805e-06	7.2245e-06	9.54277e-06	2.68344	0.00168072	0.181612	0.575624	-0.796802
14854			level4			805.679	110	POS										2.62456e-06	4.11689e-06	3.22413e-06	3.44512e-06	2.4552e-06	5.96891e-06	1.67261e-06	2.68855e-06	2.02929e-06	1.99384e-06	3.02191e-06	7.87339e-07	1.42419e-06	7.74869e-07	1.11478e-06	6.69861e-07	1.57939e-06	1.35518e-06	2.05746e-06	1.33206e-06	1.10949e-06	1.22046e-06	2.87721	0.00137389	0.174416	0.403871	-1.30803
14866			level4	Manganese oxide (MnO)	24.2947	71.9464	109.4	POS										6.96938e-07	1.07615e-06	1.43543e-06	2.44907e-06	3.97529e-07	1.62672e-06	3.75866e-06	2.01375e-06	6.09504e-07	2.65672e-06	1.67205e-06	4.485e-07	8.6032e-09	1.44884e-06	1.75398e-06	5.06498e-07	1.27396e-06	1.13055e-06	9.97623e-07	3.64424e-07	4.28316e-07	8.3613e-07	1.14399	0.0412673	0.502218	0.500064	-0.999816
14884			level4			649.522	109.4	POS										4.00004e-06	4.54185e-06	4.03694e-06	7.20777e-06	1.82978e-06	3.2313e-06	7.24708e-06	5.21758e-06	2.90187e-06	7.42939e-06	4.76436e-06	9.50911e-07	9.66069e-07	4.77369e-06	4.44026e-06	2.25811e-06	6.03304e-06	3.32707e-06	3.30621e-06	1.23891e-06	1.81749e-06	2.91118e-06	1.44847	0.0398463	0.502218	0.611032	-0.71068
14889			level4			648.518	109.3	POS										1.75146e-05	1.95313e-05	2.05941e-05	3.52319e-05	1.08503e-05	2.19259e-05	4.11054e-05	2.50187e-05	1.31145e-05	3.15747e-05	2.36461e-05	9.44643e-06	6.65679e-06	2.34072e-05	2.3007e-05	9.43506e-06	2.20348e-05	1.50137e-05	1.67031e-05	1.13194e-05	9.8844e-06	1.46908e-05	1.63472	0.0247508	0.465881	0.621277	-0.686693
14898			level4			833.704	108.8	POS										4.51078e-06	6.62438e-06	7.64366e-06	4.63069e-06	4.99102e-06	1.23868e-05	3.97959e-06	5.21781e-06	4.64438e-06	4.42601e-06	5.90551e-06	2.30726e-06	2.78989e-06	3.64475e-06	3.37514e-06	3.17686e-06	4.17536e-06	3.72734e-06	4.38632e-06	2.78623e-06	2.47441e-06	3.28436e-06	2.54959	0.00991338	0.348951	0.556151	-0.84645
14917			level4			661.53	108.7	POS										5.8929e-05	5.29343e-05	5.41762e-05	9.47858e-05	4.22581e-05	6.46008e-05	8.7131e-05	6.5229e-05	4.18059e-05	4.46922e-05	6.06542e-05	3.70551e-05	2.31127e-05	4.61226e-05	4.46248e-05	3.52931e-05	4.62874e-05	4.13563e-05	4.34056e-05	3.67165e-05	2.48065e-05	3.78781e-05	2.25716	0.00329905	0.23621	0.624492	-0.679246
14918			level4			662.533	108.7	POS										2.15194e-05	1.688e-05	2.12747e-05	3.72406e-05	1.54774e-05	2.56114e-05	3.16504e-05	2.4455e-05	1.4509e-05	1.6203e-05	2.24821e-05	1.17186e-05	8.04558e-06	1.71574e-05	1.56457e-05	1.35264e-05	1.69067e-05	1.6397e-05	1.519e-05	1.23395e-05	9.79117e-06	1.36718e-05	2.21134	0.00483791	0.272141	0.608119	-0.717574
14930			level4			831.699	108.7	POS										4.76431e-05	4.79584e-05	6.25116e-05	6.26898e-05	4.75043e-05	9.92482e-05	4.60709e-05	4.55741e-05	4.49424e-05	4.48602e-05	5.49003e-05	2.39194e-05	4.27091e-05	3.17171e-05	3.88827e-05	3.24369e-05	4.82044e-05	3.96834e-05	4.67982e-05	3.93728e-05	3.14739e-05	3.75198e-05	2.47975	0.0117359	0.370763	0.683417	-0.549161
14931			level4			832.702	108.7	POS										2.20045e-05	2.13242e-05	2.75755e-05	2.77838e-05	2.21954e-05	4.82855e-05	1.92894e-05	1.7792e-05	2.26214e-05	1.91078e-05	2.4798e-05	9.75136e-06	2.03506e-05	1.35307e-05	1.37919e-05	1.23645e-05	2.10926e-05	1.53719e-05	1.87254e-05	1.49929e-05	1.34054e-05	1.53377e-05	2.5508	0.00901076	0.333247	0.618508	-0.693135
14936			level4			130.066	108.1	POS										1.71089e-05	1.55219e-05	2.28314e-05	8.65714e-06	1.63387e-05	1.00997e-05	1.00446e-05	2.13188e-05	1.38589e-05	1.57253e-05	1.51505e-05	4.52787e-06	3.1928e-05	1.6757e-05	1.83122e-05	1.69842e-05	3.64539e-05	3.18198e-05	2.03436e-05	2.17999e-05	3.12089e-05	2.30135e-05	1.07514	0.0386278	0.502218	1.51899	0.603116
14955			level4			74.9486	108	POS										1.43313e-06	1.69059e-06	2.10131e-06	3.61613e-06	9.60729e-07	2.12638e-06	2.4582e-06	2.60938e-06	1.26069e-06	2.12369e-06	2.03803e-06	3.92414e-07	5.65995e-07	1.50255e-06	9.57119e-07	1.53539e-07	1.91954e-06	8.9983e-07	1.22739e-06	1.13027e-06	6.55976e-07	9.40463e-07	2.17202	0.00153843	0.177929	0.461458	-1.11573
14959			level4			186.044	108	POS										1.0027e-06	2.16872e-06	1.72867e-06	1.75825e-07	1.95963e-06	1.85471e-06	1.00399e-06	2.60168e-06	2.90905e-06	1.63262e-06	1.70376e-06	1.35837e-06	2.50425e-06	2.47114e-06	2.47762e-06	4.79296e-06	2.22938e-06	2.402e-06	2.30496e-06	2.94878e-06	2.05747e-06	2.55469e-06	1.47727	0.0376058	0.502218	1.49944	0.584427
14961			level4			369.775	108	POS										4.20297e-06	5.89337e-06	6.94012e-06	5.7925e-06	2.84485e-06	5.79849e-06	9.86012e-06	6.16344e-06	2.63587e-06	3.48437e-06	5.36161e-06	2.90169e-06	2.02488e-06	3.0783e-06	2.45094e-06	3.5128e-06	4.5496e-06	4.19736e-06	3.24969e-06	3.57418e-06	4.31895e-06	3.38584e-06	1.74493	0.0204552	0.439202	0.631497	-0.663153
14966			level4			695.514	108	POS										7.35169e-06	7.46771e-06	1.00684e-05	1.05754e-05	7.46441e-06	1.49997e-05	9.1918e-06	1.4022e-05	8.42891e-06	1.11051e-05	1.00675e-05	6.5957e-06	4.4786e-06	6.8747e-06	8.73653e-06	6.18e-06	1.04792e-05	6.99501e-06	8.41604e-06	1.11994e-05	5.59199e-06	7.55472e-06	1.82102	0.032984	0.486429	0.750406	-0.414257
14974			level4			168.888	107.5	POS										2.9063e-06	1.70715e-06	1.30769e-06	3.33052e-06	1.42601e-06	1.50588e-06	4.63233e-06	1.23216e-06	7.85783e-07	2.03989e-06	2.08737e-06	9.11306e-07	1.93622e-07	9.56697e-07	1.024e-06	1.06121e-06	1.87614e-06	1.38372e-06	3.63194e-07	1.12992e-06	8.0851e-07	9.70833e-07	1.61627	0.0173432	0.418398	0.465098	-1.10439
14977			level4			74.8371	107.4	POS										8.216e-06	5.1836e-06	1.04154e-05	1.19376e-05	4.65553e-06	1.04798e-05	8.62249e-06	9.80761e-06	8.24612e-06	6.94345e-06	8.45076e-06	2.99604e-06	1.75028e-06	5.35565e-06	5.77606e-06	2.65482e-06	8.99397e-06	5.80609e-06	5.34604e-06	5.94152e-06	2.89082e-06	4.75113e-06	2.10151	0.00177037	0.182797	0.562213	-0.83081
14978			level4	(R)-3-Amino-2-fluoropropyl phosphenite	-14.9325	140.071	107.4	POS										7.24246e-05	7.67536e-05	7.28467e-05	6.69724e-05	8.46459e-05	0.000163406	4.81519e-05	0.000103687	7.93032e-05	8.62338e-05	8.54425e-05	5.81611e-05	2.71851e-06	2.93151e-06	8.01511e-05	7.86297e-05	2.49164e-06	9.45006e-05	8.49493e-05	1.23916e-06	8.58453e-05	4.91618e-05	1.46396	0.0391671	0.502218	0.575379	-0.797416
14983			level4			207.062	107.4	POS										1.4918e-06	6.75232e-06	1.39753e-06	1.38283e-06	1.28268e-05	1.22531e-06	8.30381e-07	1.27339e-05	5.62253e-06	1.21516e-05	5.6415e-06	1.55404e-05	1.00034e-05	2.09389e-05	2.40991e-05	4.07823e-05	2.2401e-05	1.38356e-05	5.14761e-06	9.58123e-06	1.54353e-06	1.63873e-05	1.85682	0.0175636	0.420224	2.90478	1.53843
14989			level4			674.535	107.4	POS										9.76337e-05	6.99652e-05	0.00010818	0.000136778	6.67545e-05	0.000118572	0.000112639	0.000116038	9.26701e-05	8.60955e-05	0.000100533	4.49635e-05	3.78281e-05	6.4247e-05	6.62753e-05	4.75366e-05	0.000101468	6.44141e-05	7.19919e-05	7.53994e-05	5.30733e-05	6.27198e-05	2.32752	0.000598263	0.133643	0.623875	-0.680671
14990			level4			675.47	107.4	POS										1.54701e-05	1.19833e-05	1.48825e-05	1.89446e-05	1.10782e-05	2.05104e-05	2.68381e-05	1.08001e-05	1.06393e-05	1.20362e-05	1.53183e-05	6.26404e-06	4.02893e-06	8.84051e-06	1e-05	8.33719e-06	1.18915e-05	1.03701e-05	9.11662e-06	1.01953e-05	7.10644e-06	8.61506e-06	2.26186	0.00319506	0.232728	0.562404	-0.830322
14991			level4			697.528	107.4	POS										0.000108802	9.21708e-05	0.000113085	0.000116058	8.15825e-05	0.000148949	0.000136188	0.000120923	8.65076e-05	0.000116707	0.000112097	7.00847e-05	7.25876e-05	8.00258e-05	8.72645e-05	7.10388e-05	9.78378e-05	9.48105e-05	9.36567e-05	8.54362e-05	7.86582e-05	8.31401e-05	2.45447	0.00187226	0.189059	0.741678	-0.431136
14992			level4			698.534	107.4	POS										3.9096e-05	3.70493e-05	4.54862e-05	4.84587e-05	3.49269e-05	5.56113e-05	5.66086e-05	4.4275e-05	3.60093e-05	4.72517e-05	4.44773e-05	2.79398e-05	2.95447e-05	3.11379e-05	3.54206e-05	3.00979e-05	3.89739e-05	3.65191e-05	3.82612e-05	3.31524e-05	3.13305e-05	3.32378e-05	2.51149	0.0012195	0.170742	0.747298	-0.420244
14996			level4			713.503	107.4	POS										3.01975e-05	2.49136e-05	3.1261e-05	3.27598e-05	3.34871e-05	4.01131e-05	3.3232e-05	3.68699e-05	2.44454e-05	3.77944e-05	3.25074e-05	2.25876e-05	1.75588e-05	2.47726e-05	2.31126e-05	2.12708e-05	3.05468e-05	4.2303e-05	2.75794e-05	2.65652e-05	2.20993e-05	2.58396e-05	1.99946	0.0236869	0.461505	0.794885	-0.331182
14997			level4	Emblicanin A	-20.5445	783.516	107.4	POS										1.077e-05	6.78823e-06	1.73266e-05	5.71127e-06	1.34848e-05	1.89049e-05	2.28957e-06	1.94736e-05	1.24702e-05	2.04149e-05	1.27634e-05	1.31048e-05	2.1436e-05	1.76696e-05	1.44159e-05	1.68455e-05	1.96678e-05	1.69415e-05	1.70307e-05	2.29272e-05	1.9914e-05	1.79953e-05	1.31762	0.0350958	0.494281	1.40991	0.495606
15001			level4			1050.83	107.4	POS										5.6129e-06	3.10664e-06	4.43786e-06	5.28038e-06	1.34489e-06	3.55228e-06	6.11915e-06	6.08564e-06	4.75503e-06	4.48835e-06	4.47831e-06	2.25328e-06	1.1962e-06	3.59267e-06	5.03059e-07	1.8613e-06	3.01279e-06	1.06759e-06	4.17922e-06	7.31999e-07	2.25035e-06	2.06485e-06	1.97369	0.000941516	0.158055	0.461077	-1.11692
15002			level4			581.243	107	POS										8.005e-06	1.65478e-05	6.52937e-06	1.4868e-05	2.47368e-05	9.94797e-09	4.71028e-06	5.57215e-06	9.24191e-06	2.06811e-06	9.22893e-06	2.12714e-05	2.41898e-05	1.14821e-05	2.64253e-05	1.23278e-05	8.85865e-06	2.08989e-05	2.2672e-05	1.29672e-05	1.37313e-05	1.74824e-05	1.5981	0.0153091	0.40266	1.89431	0.92167
15006			level4	DG(11D3/11D3/0:0)	3.17156	702.052	106.8	POS										1.12319e-05	1.00452e-05	1.12541e-05	1.23684e-05	7.66145e-06	6.82885e-06	1.44525e-05	2.63858e-06	7.47892e-06	1.05961e-05	9.45559e-06	4.10361e-06	6.50643e-06	3.3431e-06	2.19233e-06	7.14614e-06	4.84428e-06	2.67156e-06	6.74526e-06	8.86999e-06	4.60519e-06	5.10279e-06	1.98282	0.00289885	0.225993	0.539659	-0.889881
15008			level4			75.0611	106.7	POS										0.000140374	0.000108439	0.00012568	0.000162357	9.40361e-05	0.000149918	0.000222557	0.000109307	9.65167e-05	0.000116846	0.000132603	6.97738e-05	5.89695e-05	8.64706e-05	9.087e-05	7.29079e-05	0.000101531	8.59667e-05	8.81696e-05	8.36883e-05	6.63368e-05	8.04684e-05	2.47661	0.00198751	0.195333	0.606836	-0.720621
15009			level4	Alkanes	8.40562	75.1726	106.7	POS										5.1755e-05	3.99734e-05	4.67566e-05	6.19524e-05	3.46531e-05	5.45271e-05	8.73636e-05	4.0852e-05	3.73728e-05	4.30114e-05	4.98217e-05	2.58099e-05	2.18231e-05	3.12646e-05	3.34834e-05	2.73186e-05	3.73489e-05	3.19198e-05	3.1221e-05	3.06449e-05	2.42253e-05	2.95059e-05	2.46432	0.00249854	0.218218	0.59223	-0.75577
15010			level4			75.284	106.7	POS										8.90468e-06	5.76687e-06	7.80966e-06	1.08724e-05	4.23862e-06	8.37037e-06	1.5194e-05	6.32639e-06	4.94018e-06	5.74594e-06	7.81691e-06	3.79671e-06	2.38439e-06	4.09113e-06	5.72155e-06	3.65923e-06	6.42359e-06	5.70207e-06	4.52341e-06	4.76873e-06	3.53004e-06	4.46009e-06	2.06801	0.0109938	0.367493	0.570569	-0.809527
15014			level4			548.371	106.7	POS										1.28035e-05	1.22219e-05	1.15931e-05	1.25249e-05	7.53538e-06	3.84415e-06	3.82634e-06	1.15635e-05	9.90082e-06	9.72919e-06	9.55428e-06	8.74522e-06	5.54341e-06	7.45965e-06	6.43802e-06	4.91081e-06	7.93084e-06	7.26996e-06	9.1734e-06	5.96688e-06	5.12989e-06	6.85681e-06	1.11723	0.0400618	0.502218	0.717669	-0.47861
15015			level4	Adenosine thiamine diphosphate	-1.7443	675.546	106.7	POS										0.00303983	0.00236297	0.0027369	0.00353746	0.00204179	0.00324086	0.00482181	0.00238362	0.00215796	0.00254808	0.00288713	0.00151846	0.00132056	0.00190732	0.00198681	0.00162158	0.00224748	0.00189414	0.00195643	0.00185375	0.00147527	0.00177818	2.4646	0.00209614	0.197957	0.615899	-0.699234
15016			level4			676.55	106.7	POS										0.00124824	0.000973178	0.00113487	0.00145315	0.000840505	0.00131614	0.0019939	0.000990063	0.000897779	0.00103592	0.00118837	0.00062141	0.000557764	0.000774494	0.00081892	0.000671784	0.000924428	0.000781542	0.000779828	0.000753093	0.000604292	0.000728756	2.47461	0.00200743	0.195333	0.613237	-0.705482
15017			level4			678.553	106.7	POS										4.71309e-05	3.50546e-05	4.17492e-05	5.51063e-05	3.26553e-05	4.80362e-05	7.24771e-05	3.81561e-05	3.04156e-05	3.79381e-05	4.38719e-05	2.18631e-05	1.79985e-05	2.84079e-05	2.81168e-05	2.51295e-05	3.28531e-05	2.73626e-05	2.59698e-05	2.77941e-05	2.20219e-05	2.57517e-05	2.49204	0.00123416	0.170742	0.586975	-0.768629
15018			level4			700.545	106.7	POS										4.94038e-05	4.15036e-05	4.84157e-05	4.97193e-05	4.29484e-05	5.99941e-05	6.44768e-05	4.53578e-05	3.98833e-05	4.43567e-05	4.8606e-05	2.89454e-05	2.65383e-05	3.11409e-05	3.34914e-05	3.29787e-05	3.73377e-05	3.79098e-05	3.72693e-05	3.0617e-05	2.70816e-05	3.2331e-05	2.80037	2.03117e-05	0.0428984	0.665166	-0.588213
15019			level4	GlcCer(d18:1/16:0)	1.03337	701.049	106.7	POS										3.43156e-05	3.26356e-05	4.31497e-05	3.99125e-05	3.00177e-05	4.88337e-05	5.29295e-05	3.35438e-05	2.81796e-05	3.56614e-05	3.79179e-05	2.00933e-05	2.28621e-05	2.41464e-05	2.4255e-05	2.07367e-05	2.92515e-05	2.4836e-05	2.81925e-05	2.9506e-05	2.24033e-05	2.46283e-05	2.73032	0.000462378	0.133643	0.649516	-0.622564
15028			level4	PI(20:0/LTE4)	-8.92729	1051.33	106.7	POS										1.00577e-05	5.01577e-06	7.45289e-06	9.93067e-06	8.08137e-06	7.43557e-06	6.40452e-06	6.21414e-06	9.16713e-06	1.02059e-05	7.99657e-06	6.3028e-06	1.40279e-06	3.86821e-06	4.28931e-06	1.95086e-06	6.92429e-06	4.17267e-06	7.33805e-06	3.98079e-06	4.72761e-06	4.49574e-06	2.03413	0.000582356	0.133643	0.562209	-0.830822
15029			level4			1062.83	106.7	POS										6.5438e-06	2.28819e-06	8.47213e-06	5.32338e-06	5.49764e-06	6.28789e-06	3.3689e-06	7.31003e-06	4.07345e-06	9.87173e-06	5.90371e-06	4.30876e-06	1.93152e-06	4.45837e-06	4.26092e-06	4.60751e-06	4.52756e-06	4.68478e-06	3.70675e-06	5.05208e-06	3.79116e-06	4.13294e-06	1.22314	0.0437928	0.503585	0.700058	-0.514455
15039			level4			687.547	106.1	POS										6.80061e-05	5.19829e-05	4.7202e-05	0.000117125	5.45207e-05	8.34172e-05	7.27544e-05	7.17717e-05	6.0751e-05	4.40824e-05	6.71613e-05	5.25668e-05	2.7702e-05	5.27518e-05	5.39635e-05	5.79616e-05	4.99032e-05	5.00607e-05	5.32308e-05	4.99121e-05	3.39774e-05	4.8203e-05	1.79465	0.0252181	0.46905	0.71772	-0.478507
15041			level4			699.539	106.1	POS										3.7999e-05	3.6577e-05	4.22566e-05	5.10545e-05	3.19547e-05	5.68215e-05	3.56912e-05	4.28579e-05	4.23512e-05	3.26714e-05	4.10235e-05	2.26381e-05	2.12595e-05	2.92849e-05	3.34501e-05	2.75634e-05	2.83626e-05	3.4464e-05	3.53848e-05	2.83008e-05	2.51712e-05	2.85879e-05	2.51238	0.000488992	0.133643	0.696867	-0.521044
15047			level4			1051.83	106.1	POS										2.2479e-05	1.37761e-05	2.2165e-05	2.67022e-05	1.72138e-05	2.27988e-05	2.56896e-05	1.67645e-05	1.29285e-05	1.72844e-05	1.97802e-05	9.25854e-06	6.77374e-06	1.30999e-05	1.50268e-05	7.40632e-06	1.22681e-05	1.41126e-05	1.82262e-05	1.33212e-05	1.15308e-05	1.21024e-05	2.34404	0.000728954	0.14563	0.611845	-0.708762
15048			level4			1052.33	106.1	POS										2.19634e-05	1.28846e-05	2.40265e-05	2.05397e-05	1.43431e-05	2.45936e-05	2.97644e-05	1.79063e-05	1.6887e-05	1.98479e-05	2.02757e-05	1.07178e-05	7.89129e-06	1.52485e-05	1.45923e-05	7.8388e-06	1.60885e-05	1.59979e-05	1.38648e-05	1.48185e-05	1.14114e-05	1.2847e-05	2.20676	0.00100314	0.159387	0.633616	-0.65832
15049			level4			1052.84	106.1	POS										1.34573e-05	1.33371e-05	1.70603e-05	1.80403e-05	1.03304e-05	1.95065e-05	2.17806e-05	1.43392e-05	8.2894e-06	1.50996e-05	1.51241e-05	6.81224e-06	5.99973e-06	6.74052e-06	1.13907e-05	7.13353e-06	8.23058e-06	1.44247e-05	7.63912e-06	1.01384e-05	8.5673e-06	8.70768e-06	2.40372	0.000569789	0.133643	0.57575	-0.796486
15053			level4			692.573	105.5	POS										2.96414e-05	2.46912e-05	1.94714e-05	5.26635e-05	2.50425e-05	4.13431e-05	4.57027e-05	2.73211e-05	2.37324e-05	2.26406e-05	3.1225e-05	2.41794e-05	1.41635e-05	2.23285e-05	3.02665e-05	2.65962e-05	2.09312e-05	2.16005e-05	2.46351e-05	2.01793e-05	1.35449e-05	2.18425e-05	1.77108	0.0326778	0.485595	0.69952	-0.515563
15054			level4	DG(19:0/PGE2/0:0)	1.7303	708.054	105.5	POS										1.80556e-05	1.96708e-05	1.15584e-05	2.97114e-05	2.01309e-05	3.96651e-05	2.60199e-05	2.29714e-05	1.67975e-05	1.59062e-05	2.20487e-05	1.7585e-05	1.26092e-05	2.08398e-05	2.06874e-05	1.66431e-05	1.01459e-05	1.4993e-05	1.67987e-05	1.42889e-05	1.28946e-05	1.57486e-05	1.67299	0.0421972	0.502218	0.714262	-0.485475
15055			level4			76.6184	105.4	POS										7.18521e-05	6.6798e-05	5.19941e-05	0.000127167	5.96654e-05	0.000108833	0.000121372	7.04669e-05	5.56536e-05	5.15301e-05	7.85331e-05	6.23384e-05	3.59129e-05	6.40211e-05	6.76653e-05	6.55979e-05	5.1688e-05	5.14378e-05	5.93126e-05	5.30744e-05	3.6582e-05	5.4763e-05	1.75322	0.0341409	0.489605	0.697324	-0.520099
15056			level4			76.7299	105.4	POS										2.73813e-05	2.59459e-05	2.00497e-05	4.99616e-05	2.24708e-05	4.27891e-05	4.6134e-05	2.66844e-05	2.20755e-05	1.99022e-05	3.03395e-05	2.40218e-05	1.31569e-05	2.50212e-05	2.56779e-05	2.50921e-05	1.95497e-05	2.05723e-05	2.29797e-05	2.13915e-05	1.44433e-05	2.11906e-05	1.73575	0.0365707	0.500359	0.698452	-0.517768
15058			level4			362.269	105.4	POS										1.53838e-05	1.65434e-05	1.27208e-05	1.64637e-05	9.82094e-06	1.69945e-05	1.60026e-05	1.74508e-05	1.32056e-05	8.04321e-06	1.42629e-05	1.05946e-05	9.09111e-06	8.59234e-06	1.29844e-05	1.05336e-05	9.71322e-06	1.07027e-05	1.05413e-05	1.00168e-05	1.00095e-05	1.0278e-05	2.01173	0.00353044	0.242288	0.720607	-0.472716
15062			level4			383.791	105.4	POS										7.19755e-05	0.000113708	0.000114683	7.68987e-05	7.80216e-05	0.000104802	0.000121178	7.3886e-05	6.37559e-05	7.50735e-05	8.93982e-05	6.16581e-05	6.99981e-05	7.74004e-05	8.7751e-05	6.1024e-05	6.62303e-05	6.63539e-05	8.11647e-05	6.67821e-05	7.4444e-05	7.12807e-05	1.69339	0.0298588	0.480803	0.797339	-0.326735
15063			level4			384.292	105.4	POS										4.77215e-05	6.35494e-05	6.86562e-05	4.20698e-05	4.63644e-05	6.91534e-05	7.75538e-05	4.46404e-05	3.71654e-05	4.11116e-05	5.37986e-05	3.49073e-05	4.08413e-05	4.3883e-05	4.97112e-05	3.7802e-05	3.92654e-05	3.91715e-05	4.76291e-05	4.23486e-05	4.5035e-05	4.20594e-05	1.70906	0.0322617	0.485595	0.781794	-0.355139
15064			level4			384.791	105.4	POS										1.73499e-05	2.6879e-05	2.11148e-05	1.88996e-05	1.84987e-05	2.37411e-05	3.47237e-05	1.88145e-05	1.56273e-05	1.92466e-05	2.14895e-05	1.28513e-05	1.77725e-05	2.06348e-05	2.26082e-05	1.41906e-05	1.55017e-05	1.58235e-05	1.63471e-05	1.63525e-05	1.58683e-05	1.6795e-05	1.62559	0.0314574	0.484203	0.781546	-0.355598
15070			level4			689.562	105.4	POS										0.00167371	0.0015428	0.00121561	0.00284595	0.00136399	0.00246589	0.00274301	0.00160531	0.0013017	0.00121069	0.00179687	0.00138476	0.000848312	0.00146492	0.00154161	0.00148151	0.00122723	0.0011893	0.00135974	0.00124432	0.000873729	0.00126154	1.79982	0.0297446	0.4806	0.70208	-0.510292
15071			level4			690.566	105.4	POS										0.000706288	0.000651315	0.000525794	0.00122605	0.000582323	0.0010507	0.00116459	0.000691575	0.000558059	0.000525706	0.00076824	0.000589219	0.000354666	0.000619064	0.000650271	0.000635924	0.000524698	0.000506914	0.000579929	0.00054041	0.000368441	0.000536954	1.825	0.0279582	0.474387	0.69894	-0.516759
15072			level4			691.569	105.4	POS										0.000174275	0.000156598	0.0001243	0.000282215	0.000145208	0.000251123	0.000280636	0.000161543	0.000132223	0.000127347	0.000183547	0.000133667	8.39635e-05	0.000143379	0.000161555	0.000147914	0.00011922	0.000120889	0.000136619	0.000128199	8.87017e-05	0.000126411	1.89581	0.020869	0.442361	0.688711	-0.53803
15075			level4			703.103	105.4	POS										3.3572e-05	3.43895e-05	3.13927e-05	3.10864e-05	2.32183e-05	3.41485e-05	3.73372e-05	2.23291e-05	2.34366e-05	2.02328e-05	2.91143e-05	1.92426e-05	1.37186e-05	2.85424e-05	2.47867e-05	1.6269e-05	1.87819e-05	2.57361e-05	2.69753e-05	1.99377e-05	2.03405e-05	2.14331e-05	1.94271	0.00623848	0.293385	0.73617	-0.441889
15076			level4	Quercetin 3-O-(6"-malonyl-glucoside) 7-O-glucoside	-22.1406	713.555	105.4	POS										0.000114065	0.000107703	0.000121603	0.000126777	0.000104929	0.000163511	0.000123408	0.000132757	0.000127735	0.000107836	0.000123032	7.93874e-05	9.38424e-05	9.86834e-05	0.000103571	7.14687e-05	8.75808e-05	8.30676e-05	0.00011726	9.00724e-05	9.33742e-05	9.18308e-05	2.57005	0.00022498	0.10889	0.746395	-0.421989
15077			level4	DG(22:6(4Z,7Z,10Z,13Z,16Z,19Z)/22:6(4Z,7Z,10Z,13Z,16Z,19Z)/0:0)	13.917	714.057	105.4	POS										0.000106242	0.00010616	0.000112416	0.000112172	9.58744e-05	0.000133824	0.000112142	0.000111452	0.000118536	9.21253e-05	0.000110094	7.06015e-05	8.74093e-05	8.46046e-05	9.38702e-05	6.2785e-05	8.54052e-05	8.01689e-05	0.00010783	8.05851e-05	8.9611e-05	8.42871e-05	2.52552	0.000134857	0.0941156	0.765589	-0.385358
15078			level4			715.064	105.4	POS										0.000296363	0.000359543	0.000388469	0.000286785	0.000319867	0.000397825	0.000361735	0.000266197	0.000285714	0.000308771	0.000327127	0.000215353	0.000301487	0.000268657	0.000305018	0.00017518	0.000233434	0.000250819	0.000306602	0.000237912	0.000287896	0.000258236	2.11705	0.00308146	0.23039	0.789405	-0.341162
15092			level4			1059.34	105.4	POS										8.44841e-06	1.13371e-05	1.25637e-05	2.41398e-05	9.09597e-06	2.36819e-05	1.58998e-05	1.24064e-05	1.02118e-05	6.20144e-06	1.33986e-05	1.00559e-05	7.85275e-06	8.90556e-06	9.08972e-06	4.46101e-06	5.84837e-06	7.37441e-06	1.04278e-05	8.68106e-06	5.81696e-06	7.85136e-06	2.13875	0.020012	0.438399	0.585982	-0.771072
15094			level4			1064.33	105.4	POS										1.23897e-05	1.14744e-05	1.75963e-05	1.95603e-05	1.4806e-05	1.55727e-05	9.52898e-06	1.6432e-05	2.1306e-05	9.53077e-06	1.48197e-05	7.54913e-06	8.64647e-06	1.06068e-05	9.99545e-06	7.42512e-06	9.28761e-06	9.9e-06	1.69657e-05	1.1096e-05	9.60233e-06	1.01075e-05	2.08635	0.00676157	0.304191	0.682028	-0.552097
15110			level4			77.9517	104.7	POS										0.000460203	0.000366436	0.000382874	0.000515047	0.000327784	0.000551094	0.000491616	0.000402199	0.000477701	0.000366235	0.000434119	0.000253241	0.000274996	0.000339425	0.000355188	0.000289084	0.000373049	0.000281523	0.000371818	0.000344844	0.000296928	0.00031801	2.38556	0.00048944	0.133643	0.73254	-0.44902
15111			level4	Fluoroacetamide	-21.7577	78.0633	104.7	POS										0.00019429	0.000153644	0.000159496	0.00021747	0.000136821	0.000232419	0.00020623	0.000168414	0.000204681	0.000150204	0.000182367	0.0001076	0.000113364	0.000142804	0.000149285	0.000120881	0.000155796	0.000115602	0.000155458	0.00014514	0.00012404	0.000132997	2.34914	0.000591702	0.133643	0.729283	-0.45545
15112			level4			78.5101	104.7	POS										2.81313e-05	2.80029e-05	2.96996e-05	3.04009e-05	2.54389e-05	3.58228e-05	3.77026e-05	2.26293e-05	2.28333e-05	2.76995e-05	2.88361e-05	1.55794e-05	1.94601e-05	2.37117e-05	2.58024e-05	1.68455e-05	2.34873e-05	2.04845e-05	2.32644e-05	2.07587e-05	1.92089e-05	2.08603e-05	2.43438	0.000455771	0.133643	0.723409	-0.467117
15113			level4			79.3961	104.7	POS										8.41046e-06	1.19581e-05	1.37349e-05	9.08172e-06	1.1587e-05	1.39864e-05	1.36921e-05	8.61141e-06	6.40147e-06	1.09309e-05	1.08394e-05	6.17392e-06	9.37625e-06	8.98233e-06	1.02757e-05	5.19393e-06	5.50548e-06	8.09289e-06	1.04514e-05	8.28575e-06	9.46312e-06	8.18008e-06	1.79789	0.0186917	0.428251	0.754658	-0.406105
15120			level4			175.392	104.7	POS										1.21009e-05	9.14266e-06	1.018e-05	1.26566e-05	9.07678e-06	1.48652e-05	1.32185e-05	1.09021e-05	1.11837e-05	9.738e-06	1.13064e-05	6.06835e-06	6.67214e-06	8.08802e-06	8.48115e-06	6.41237e-06	9.66976e-06	7.93814e-06	8.51722e-06	8.49933e-06	7.04108e-06	7.73876e-06	2.63022	7.56815e-05	0.0837254	0.684455	-0.546972
15121			level4			175.767	104.7	POS										5.69512e-06	2.57409e-06	4.15261e-06	4.1793e-06	2.64614e-06	7.28881e-06	6.91913e-06	4.97451e-06	6.40811e-06	3.50007e-06	4.83379e-06	3.03148e-06	2.29737e-06	5.08676e-06	5.01064e-06	2.5352e-06	3.45166e-06	2.45986e-06	4.34517e-06	3.34499e-06	3.19343e-06	3.47566e-06	1.29596	0.0442547	0.50408	0.719034	-0.475869
15122			level4			176.019	104.7	POS										1.81667e-05	2.22105e-05	2.25061e-05	2.19829e-05	1.69561e-05	2.3872e-05	3.26834e-05	1.34959e-05	1.61531e-05	1.85734e-05	2.066e-05	1.01281e-05	1.24825e-05	1.65492e-05	1.77436e-05	9.68558e-06	1.42251e-05	1.2795e-05	1.66702e-05	1.29943e-05	1.33667e-05	1.3664e-05	2.25901	0.00167968	0.181612	0.661375	-0.59646
15124			level4			185.077	104.7	POS										1.61865e-05	1.82609e-05	1.65085e-05	2.25536e-05	1.3218e-05	2.71146e-05	3.05901e-05	1.55421e-05	1.50398e-05	1.75915e-05	1.92606e-05	1.44572e-05	1.27461e-05	5.77742e-07	1.5605e-05	1.10699e-05	1.99899e-05	1.36672e-05	1.48594e-05	1.59209e-05	1.26713e-05	1.31565e-05	1.42296	0.0203401	0.438405	0.683078	-0.549879
15125			level4			701.482	104.7	POS										6.50544e-05	5.00744e-05	5.04156e-05	7.13368e-05	4.49033e-05	7.65705e-05	6.90941e-05	5.59557e-05	6.63684e-05	4.81718e-05	5.97945e-05	3.32882e-05	3.69935e-05	4.62114e-05	4.71609e-05	3.53246e-05	5.026e-05	4.02806e-05	4.93812e-05	4.63775e-05	4.14027e-05	4.26681e-05	2.38603	0.000474175	0.133643	0.713579	-0.486856
15126			level4			701.5	104.7	POS										6.21062e-05	4.12235e-05	4.78112e-05	6.73463e-05	3.19412e-05	7.70874e-05	6.12015e-05	5.8475e-05	6.98373e-05	4.08356e-05	5.57865e-05	3.47328e-05	3.25363e-05	3.74904e-05	4.71492e-05	3.62054e-05	4.98929e-05	3.24131e-05	4.94155e-05	3.96167e-05	3.62817e-05	3.95734e-05	1.95838	0.00745936	0.311683	0.709372	-0.495387
15127			level4			701.562	104.7	POS										0.00975136	0.00774689	0.00803482	0.0109458	0.00682351	0.0114721	0.0105234	0.00841976	0.0101471	0.00753283	0.00913975	0.00528232	0.00572361	0.00720955	0.00746857	0.00607161	0.00787221	0.00586168	0.00779338	0.0072708	0.00618436	0.00667381	2.34461	0.000594498	0.133643	0.730196	-0.453645
15131			level4			702.566	104.7	POS										0.00426286	0.00339783	0.00353413	0.00478471	0.00299987	0.00503542	0.00459934	0.00365533	0.00443423	0.00328755	0.00399913	0.00232559	0.00248243	0.00315266	0.00326552	0.00268945	0.00344716	0.00254458	0.003397	0.00319604	0.00271805	0.00292185	2.33996	0.000592894	0.133643	0.730621	-0.452804
15132			level4			703.472	104.7	POS										0.000136131	0.000135656	0.000153875	0.000151396	0.000133701	0.000188655	0.000198124	0.000122914	0.00012475	0.000135952	0.000148116	8.1696e-05	0.000102638	0.000112093	0.000130976	8.91644e-05	0.000127072	0.0001036	0.000118024	0.000115656	9.99025e-05	0.000108082	2.45165	0.000561518	0.133643	0.729716	-0.454594
15133			level4	Agrocin 84	-16.6215	703.495	104.7	POS										0.000330801	0.000243779	0.000344082	0.00028463	0.000301016	0.000440532	0.000436848	0.000268041	0.000287736	0.000302399	0.000323986	0.000183695	0.000218774	0.000235378	0.000284977	0.000205683	0.000292757	0.000239954	0.000276801	0.000256768	0.000226233	0.000242102	2.23082	0.00305415	0.23039	0.74726	-0.420318
15134			level4	Ramontoside	24.7965	703.681	104.7	POS										0.000103542	9.97889e-05	8.2499e-05	0.000117912	8.26841e-05	9.49463e-05	0.000146658	4.87232e-05	5.75537e-05	9.57409e-05	9.30048e-05	5.57024e-05	6.62916e-05	8.91678e-05	6.83033e-05	5.9242e-05	7.76398e-05	6.70393e-05	8.85993e-05	7.54459e-05	7.20145e-05	7.19446e-05	1.56727	0.0482102	0.513684	0.773558	-0.370419
15137			level4			704.5	104.7	POS										0.000161861	0.000155339	0.000176079	0.000176565	0.000148166	0.00021314	0.000234877	0.000128881	0.000140519	0.000155639	0.000169106	8.98999e-05	0.00011158	0.000133843	0.000140247	9.72175e-05	0.00014181	0.000116923	0.000138397	0.000124854	0.000114955	0.000120973	2.41728	0.000728742	0.14563	0.715364	-0.483251
15138			level4			704.516	104.7	POS										0.000147515	0.000131443	0.000149352	8.342e-05	0.000134063	0.000189741	0.000181589	0.000104681	0.000133709	0.000121215	0.000137673	8.62506e-05	8.10271e-05	7.85219e-05	0.000103553	0.000100155	0.000123207	6.99024e-05	0.000129212	0.000114496	8.96619e-05	9.75987e-05	2.06687	0.00350813	0.242288	0.708918	-0.496309
15141			level4	Delphinidin 3-O-(6-O-malonyl)-beta-glucoside-3'-O-beta-glucoside	-23.2305	714.562	104.7	POS										0.000320256	0.000367932	0.000428264	0.00032218	0.000352372	0.0004607	0.000423627	0.000303504	0.00029696	0.000333411	0.000360921	0.000216685	0.000291128	0.000302731	0.000328522	0.000189626	0.000238591	0.00025853	0.000336667	0.00026827	0.000294655	0.000272541	2.2693	0.00149151	0.177696	0.755126	-0.405211
15152			level4	Pedunculagin	21.4436	785.565	104.7	POS										5.41378e-05	8.64051e-05	7.55462e-05	5.28666e-05	5.35344e-05	7.77182e-05	0.000110888	5.76566e-05	4.62898e-05	4.83378e-05	6.63381e-05	3.33116e-05	4.89193e-05	4.99221e-05	5.57444e-05	3.20239e-05	4.20829e-05	4.60137e-05	5.8627e-05	4.85834e-05	4.99885e-05	4.65217e-05	1.97277	0.0165893	0.413523	0.701282	-0.511933
15153			level4	FAD	11.614	786.566	104.7	POS										2.49883e-05	4.40938e-05	3.77797e-05	2.8925e-05	2.5317e-05	4.45607e-05	5.64644e-05	2.55143e-05	2.07805e-05	2.5579e-05	3.34003e-05	1.45362e-05	2.21934e-05	2.90479e-05	2.83113e-05	1.57375e-05	1.93301e-05	2.31411e-05	2.5301e-05	2.32342e-05	2.36151e-05	2.24448e-05	1.93039	0.01788	0.423003	0.671994	-0.573479
15154			level4	Tellimagrandin I	10.0735	787.572	104.7	POS										1.47545e-05	2.06785e-05	1.8862e-05	1.20904e-05	9.87622e-06	1.78131e-05	3.04462e-05	9.53156e-06	1.20439e-05	1.35927e-05	1.59689e-05	6.49149e-06	1.20427e-05	1.05188e-05	7.15665e-06	9.14284e-06	6.93718e-06	6.93972e-06	1.32234e-05	1.19138e-05	9.83848e-06	9.4205e-06	2.18477	0.0103493	0.357445	0.589928	-0.761389
15157			level4			1064.84	104.7	POS										6.8224e-05	5.21097e-05	6.44226e-05	6.49268e-05	4.87437e-05	7.15669e-05	5.45434e-05	6.08307e-05	7.25153e-05	5.2803e-05	6.10686e-05	3.85329e-05	3.68891e-05	5.22391e-05	5.64363e-05	2.49157e-05	4.32831e-05	3.87082e-05	5.45568e-05	3.96502e-05	4.72685e-05	4.3248e-05	2.16991	0.000364601	0.127979	0.708187	-0.497798
15158			level4	Cyclolinopeptide D	-24.4058	1065.34	104.7	POS										7.60714e-05	7.2063e-05	7.58785e-05	8.17851e-05	7.20651e-05	9.75064e-05	7.65705e-05	7.56701e-05	8.50409e-05	6.24857e-05	7.75137e-05	4.72121e-05	4.84221e-05	5.83159e-05	6.53217e-05	3.87842e-05	4.56329e-05	4.70819e-05	6.92047e-05	5.30136e-05	6.23878e-05	5.35377e-05	2.52988	2.51824e-05	0.0450028	0.690687	-0.533895
15159			level4			1065.85	104.7	POS										0.000139193	0.000156775	0.000172291	0.000147397	0.000138409	0.000189772	0.000162327	0.000115822	0.000127051	0.00014026	0.00014893	8.52108e-05	0.000111458	0.000124793	0.00013042	5.61995e-05	8.03327e-05	9.98786e-05	0.000139555	9.75564e-05	0.000105762	0.000103117	2.36739	0.000391876	0.130058	0.692384	-0.530356
15160			level4	Cucurbitacin K	9.50259	1066.35	104.7	POS										0.000145197	0.000148777	0.000177264	0.000159217	0.000151416	0.000201206	0.000175402	0.000124133	0.000142615	0.000155336	0.000158056	9.0335e-05	0.000118118	0.000136715	0.000142198	6.09897e-05	8.94778e-05	0.00010409	0.000161936	0.000100732	0.000119483	0.000112407	2.26236	0.000967019	0.159387	0.711185	-0.491703
15161			level4			1066.85	104.7	POS										0.000105074	0.000114321	0.000141242	0.000111589	0.00011022	0.000138022	0.00012573	9.07627e-05	9.53884e-05	0.000111161	0.000114351	6.78059e-05	8.56803e-05	9.73787e-05	0.000101186	4.38829e-05	6.85675e-05	7.292e-05	0.000110219	6.81289e-05	8.55815e-05	8.01352e-05	2.29083	0.000529438	0.133643	0.700782	-0.512961
15162			level4			1067.35	104.7	POS										5.45624e-05	6.64802e-05	7.52539e-05	5.79186e-05	6.35088e-05	7.84897e-05	7.19597e-05	4.697e-05	5.38415e-05	6.25597e-05	6.31544e-05	3.5337e-05	4.19136e-05	5.36022e-05	5.43591e-05	2.34549e-05	3.55094e-05	4.0999e-05	6.18992e-05	4.01443e-05	4.20452e-05	4.29264e-05	2.35713	0.00047215	0.133643	0.679705	-0.557019
15163			level4			1067.85	104.7	POS										2.69557e-05	2.25308e-05	3.31411e-05	2.23149e-05	2.58205e-05	2.75774e-05	3.43073e-05	1.83136e-05	2.00875e-05	2.59506e-05	2.56999e-05	1.34371e-05	1.97952e-05	2.47199e-05	2.55494e-05	9.90775e-06	1.28118e-05	1.64832e-05	2.83394e-05	1.8037e-05	1.82819e-05	1.87363e-05	1.88137	0.0123509	0.377052	0.72904	-0.45593
15181			level4	Trimethylsulfonium	-3.58436	78.1756	104.1	POS										0.00213664	0.00210782	0.00227931	0.00237727	0.00194662	0.00277797	0.00303384	0.00172342	0.0018759	0.00206262	0.00223214	0.00121886	0.00152634	0.00181563	0.00191228	0.00137963	0.00190485	0.00153912	0.0018576	0.00174016	0.0015517	0.00164462	2.37245	0.000942301	0.158055	0.736789	-0.440676
15182			level4			78.2871	104.1	POS										0.000934907	0.000923337	0.000994987	0.0010343	0.000852296	0.00121916	0.00131852	0.000756226	0.00081983	0.000903399	0.000975696	0.00053735	0.000672429	0.000793673	0.000842485	0.000607184	0.000819324	0.000677484	0.000812584	0.000759451	0.000675156	0.000719712	2.39057	0.000859575	0.152877	0.737639	-0.439012
15183			level4			78.3986	104.1	POS										0.000207644	0.00021191	0.000221326	0.000232462	0.00019143	0.000276465	0.000299607	0.000169404	0.000183961	0.000203711	0.000219792	0.000120385	0.000149008	0.000180428	0.00018941	0.000134681	0.000182877	0.000150996	0.000183439	0.000166149	0.000150245	0.000160762	2.39218	0.000865748	0.152877	0.731427	-0.451214
15184			level4			175.896	104.1	POS										4.37682e-05	4.26147e-05	4.59152e-05	4.75205e-05	3.87531e-05	5.90013e-05	5.88627e-05	3.62416e-05	3.82336e-05	4.30888e-05	4.54e-05	2.53427e-05	3.19469e-05	3.66789e-05	3.86922e-05	2.93709e-05	4.00262e-05	3.14435e-05	3.78865e-05	3.51795e-05	3.05165e-05	3.37084e-05	2.43419	0.000828642	0.151006	0.742475	-0.429585
15185			level4	N-Acetyl-L-aspartate	2.98848	176.147	104.1	POS										1.913e-05	1.80668e-05	1.91129e-05	2.03259e-05	1.61604e-05	2.36492e-05	2.45481e-05	1.57148e-05	1.7056e-05	1.83581e-05	1.92122e-05	1.12272e-05	1.30033e-05	1.52795e-05	1.70095e-05	1.22414e-05	1.64752e-05	1.37435e-05	1.6239e-05	1.47586e-05	1.3285e-05	1.43262e-05	2.47586	0.000351065	0.127437	0.745682	-0.423368
15186			level4			184.074	104.1	POS										0.000347076	0.000356838	0.000336222	0.00040631	0.000296157	0.000449872	0.000612488	0.000300322	0.00030503	0.000317939	0.000372825	0.000205969	0.000238528	0.000300065	0.000320695	0.000265921	0.000327186	0.000252023	0.000287135	0.000303776	0.000244941	0.000274624	2.06611	0.0121948	0.373789	0.736602	-0.441044
15190			level4			703.451	104.1	POS										7.44862e-05	7.21486e-05	7.08844e-05	8.14277e-05	6.81462e-05	9.8051e-05	9.53119e-05	5.74279e-05	6.29354e-05	7.11732e-05	7.51993e-05	4.32262e-05	5.26077e-05	6.07742e-05	7.08856e-05	5.03927e-05	6.46704e-05	5.52762e-05	6.87959e-05	5.28266e-05	4.80948e-05	5.6755e-05	2.3554	0.00178272	0.183258	0.754729	-0.40597
15192			level4	Ramontoside	-8.22109	703.657	104.1	POS										0.000308243	0.000318284	0.00033749	0.00035908	0.00028271	0.00038122	0.000454451	0.000247885	0.000268159	0.000301572	0.000325909	0.000184169	0.000231617	0.000273913	0.000297882	0.000202349	0.000268783	0.000217936	0.000264607	0.000248475	0.000220719	0.000241045	2.29225	0.00126728	0.17217	0.739607	-0.435168
15194			level4			704.476	104.1	POS										5.19705e-05	5.29315e-05	6.22526e-05	5.71027e-05	5.14686e-05	6.9653e-05	7.94952e-05	4.37793e-05	4.62878e-05	5.07969e-05	5.65738e-05	3.11635e-05	3.77453e-05	4.23082e-05	5.14688e-05	3.21407e-05	4.6356e-05	3.91186e-05	4.36088e-05	3.77469e-05	3.49705e-05	3.96627e-05	2.43081	0.000535649	0.133643	0.701079	-0.51235
15195			level4			704.58	104.1	POS										0.0208579	0.0207928	0.0221386	0.0232131	0.018727	0.0267761	0.0300603	0.0166688	0.0182751	0.0199316	0.0217441	0.0118545	0.0147283	0.0177237	0.0186302	0.0133816	0.0184158	0.0149161	0.0179331	0.0167711	0.0149522	0.0159306	2.36343	0.000974257	0.159387	0.732641	-0.448822
15196			level4	Tetrahydropteroyltri-L-glutamate	-4.3723	704.661	104.1	POS										0.000119567	0.000124383	0.000130678	0.000139951	0.000108002	0.000151131	0.000177224	9.81102e-05	9.67601e-05	0.000118151	0.000126396	7.15108e-05	9.16344e-05	0.000107481	0.000113611	7.95515e-05	0.000102344	8.71524e-05	0.000102596	9.61958e-05	8.71908e-05	9.39267e-05	2.28132	0.00176828	0.182797	0.743115	-0.428343
15197			level4			704.685	104.1	POS										3.45004e-05	3.08155e-05	0.000126463	0.000135113	0.000104866	0.000146605	2.52317e-05	2.51055e-05	3.04782e-05	3.67878e-05	6.95966e-05	1.8493e-05	2.40834e-05	3.71101e-05	2.56081e-05	2.30544e-05	1.4249e-05	2.66659e-05	2.55247e-05	1.79165e-05	2.67154e-05	2.39421e-05	2.11375	0.0209774	0.44385	0.344012	-1.53947
15198			level4			705.503	104.1	POS										3.93419e-06	1.88615e-05	2.98556e-05	2.2856e-05	2.49268e-05	3.76817e-05	3.69283e-05	1.77831e-05	2.1282e-05	2.68287e-05	2.40938e-05	1.22008e-05	1.13743e-05	1.68186e-05	1.68485e-05	1.03008e-05	2.07395e-05	1.61038e-05	1.64903e-05	1.15732e-05	1.82409e-05	1.50691e-05	1.19765	0.0192302	0.432241	0.625434	-0.67707
15199			level4			705.583	104.1	POS										0.00516888	0.00515423	0.00546181	0.00591921	0.0046307	0.00671361	0.00747808	0.00413513	0.00452639	0.00486722	0.00540553	0.00293911	0.0036182	0.00433187	0.00457698	0.00324385	0.00455246	0.00366373	0.00442971	0.0041267	0.00356387	0.00390465	2.40741	0.000840691	0.151403	0.722344	-0.469243
15200			level4			706.587	104.1	POS										0.000878694	0.000844641	0.000883239	0.00102739	0.000748049	0.00109902	0.00127595	0.000729437	0.000727266	0.000870334	0.000908402	0.000470344	0.000593283	0.000729314	0.000795411	0.000551092	0.00073968	0.000640865	0.000754636	0.000671953	0.000605217	0.00065518	2.37208	0.00102264	0.160527	0.721244	-0.471441
15201			level4			707.59	104.1	POS										9.32216e-05	0.00010788	0.000115709	0.000124299	0.000101873	0.000150524	0.000141661	8.16029e-05	8.92815e-05	9.29721e-05	0.000109902	6.58442e-05	7.52735e-05	9.69716e-05	9.76263e-05	7.35852e-05	9.73367e-05	7.90673e-05	9.16993e-05	7.66981e-05	8.32355e-05	8.37338e-05	2.11703	0.00474304	0.270738	0.761892	-0.392342
15202			level4			708.595	104.1	POS										9.5845e-06	1.33562e-05	1.4155e-05	2.1219e-05	1.31816e-05	2.01503e-05	1.46881e-05	1.08054e-05	1.14578e-05	1.21825e-05	1.4078e-05	8.11913e-06	7.80542e-06	1.17946e-05	1.25959e-05	7.67375e-06	1.28407e-05	2.18358e-06	7.68704e-06	5.73369e-06	1.74367e-05	9.38705e-06	1.32414	0.0191145	0.432087	0.666787	-0.584702
15213			level4			79.733	103.4	POS										3.05127e-05	3.96694e-05	2.20396e-05	4.68176e-05	2.99901e-05	4.60799e-05	4.38904e-05	3.23879e-05	2.03527e-05	1.7385e-05	3.29125e-05	2.01483e-05	1.59268e-05	3.10306e-05	3.28517e-05	3.24107e-05	1.83902e-05	2.3059e-05	2.55095e-05	2.08421e-05	1.2876e-05	2.33045e-05	1.63977	0.0304845	0.482788	0.708073	-0.498029
15217			level4			715.572	103.4	POS										0.000246406	0.000221412	0.000260069	0.000327955	0.000249688	0.000260467	0.000202766	0.000269916	0.000227897	0.000209598	0.000247617	0.000170617	0.000195834	0.000235318	0.000256164	0.000232212	0.000190187	0.000169594	0.000161517	0.000203311	0.00017799	0.000199274	1.75477	0.0054701	0.277741	0.804767	-0.313357
15218			level4			718.596	103.4	POS										0.00034889	0.00042181	0.00025252	0.000510708	0.000325751	0.000517397	0.000461915	0.000360818	0.000236378	0.00020328	0.000363947	0.000221539	0.00018033	0.000365036	0.000372048	0.000365976	0.00021502	0.000258352	0.000290186	0.000237619	0.000161046	0.000266715	1.59117	0.0379896	0.502218	0.732841	-0.448427
15220			level4			1078.86	103.4	POS										2.46941e-05	2.63645e-05	2.04892e-05	2.38426e-05	1.75117e-05	3.08769e-05	1.60487e-05	2.79675e-05	3.02846e-05	2.64056e-05	2.44485e-05	1.59271e-05	1.53693e-05	2.33426e-05	1.89878e-05	9.17896e-06	5.14721e-06	1.57727e-05	2.28274e-05	1.29703e-05	1.61218e-05	1.55645e-05	1.95709	0.00154535	0.177929	0.636624	-0.651487
15221			level4	Mcp-tva-argipressin	3.63497	1080.36	103.4	POS										2.19715e-05	2.6784e-05	2.16947e-05	2.3773e-05	2.50549e-05	2.69602e-05	1.4699e-05	2.78224e-05	2.81664e-05	2.65191e-05	2.43445e-05	1.2418e-05	1.74316e-05	2.09862e-05	2.30899e-05	6.1827e-06	7.0444e-06	2.03335e-05	2.46954e-05	9.3269e-06	1.75468e-05	1.59055e-05	1.88436	0.0032812	0.236003	0.653352	-0.614068
15223			level4			79.8445	103.1	POS										1.0587e-05	1.43623e-05	7.74479e-06	1.91481e-05	1.12821e-05	1.73784e-05	1.52346e-05	1.35754e-05	8.33466e-06	7.25061e-06	1.24898e-05	7.60528e-06	4.16834e-06	1.41173e-05	1.26469e-05	1.11907e-05	5.5391e-06	8.46292e-06	1.01055e-05	6.29653e-06	4.73611e-06	8.48687e-06	1.63523	0.0296992	0.4806	0.679504	-0.557446
15228			level4			719.601	102.8	POS										7.67335e-05	0.00011217	5.90851e-05	0.000116949	7.87278e-05	0.000125378	0.000108735	8.42106e-05	5.13266e-05	4.79019e-05	8.61217e-05	5.38582e-05	3.89242e-05	7.81827e-05	8.50765e-05	8.73337e-05	5.02482e-05	5.88875e-05	6.93759e-05	5.35228e-05	3.36903e-05	6.091e-05	1.6695	0.0301692	0.481381	0.707255	-0.499697
15230			level4	N-(9Z-Octadecenoyl)-4E,14Z-sphingadienine-1-phosphocholine	-1.48075	728.071	102.8	POS										3.21465e-05	3.13159e-05	3.3214e-05	3.07442e-05	3.28546e-05	4.15626e-05	3.33797e-05	4.2715e-05	4.26155e-05	3.50855e-05	3.55633e-05	2.15197e-05	2.7984e-05	2.23889e-05	3.08154e-05	1.66507e-05	1.16878e-05	2.72682e-05	3.10473e-05	2.09211e-05	2.3506e-05	2.33789e-05	2.3223	0.000108898	0.0941156	0.657388	-0.605184
15231			level4	CerP(d18:1/24:1(15Z))	-3.53891	729.082	102.8	POS										3.50125e-05	4.31953e-05	3.07036e-05	3.47069e-05	3.87135e-05	4.05713e-05	3.58961e-05	4.74665e-05	3.4264e-05	3.78308e-05	3.78361e-05	2.1443e-05	2.74686e-05	2.86415e-05	2.86286e-05	1.13864e-05	9.37053e-06	3.05865e-05	3.45392e-05	1.3063e-05	2.52316e-05	2.30359e-05	2.16655	0.000203734	0.10889	0.608834	-0.715879
15237			level4			1079.36	102.8	POS										2.14929e-05	2.29497e-05	1.88809e-05	2.5612e-05	2.06325e-05	2.83849e-05	2.003e-05	2.57874e-05	3.02209e-05	2.67709e-05	2.40762e-05	1.47064e-05	1.96474e-05	2.23398e-05	1.96908e-05	9.93892e-06	7.33472e-06	1.57831e-05	1.7504e-05	9.12601e-06	1.16525e-05	1.47724e-05	2.22964	0.000215815	0.10889	0.613567	-0.704706
15238			level4	UDP-N-acetylmuramoyl-L-alanyl-D-glutamyl-L-lysyl-D-alanine	-4.0567	1079.86	102.8	POS										2.47762e-05	3.47053e-05	2.73845e-05	2.78113e-05	3.19813e-05	3.08101e-05	2.08389e-05	3.34662e-05	2.72125e-05	3.31572e-05	2.92144e-05	1.65879e-05	1.96945e-05	2.48204e-05	1.9811e-05	7.02267e-06	6.62356e-06	2.18728e-05	2.13246e-05	1.02229e-05	1.98342e-05	1.67815e-05	2.15816	8.95519e-05	0.0941156	0.574425	-0.79981
15239			level4			1080.86	102.8	POS										1.2026e-05	1.43527e-05	1.75663e-05	1.81584e-05	1.71631e-05	2.3709e-05	1.2502e-05	1.86747e-05	1.87233e-05	1.94067e-05	1.72282e-05	8.51878e-06	7.78411e-06	1.2285e-05	1.28743e-05	7.45479e-06	2.2651e-06	1.31415e-05	1.31017e-05	4.53632e-06	1.15767e-05	9.35383e-06	2.03753	0.000149891	0.0941156	0.542936	-0.881145
15240			level4			1081.37	102.8	POS										5.36474e-06	7.06685e-06	1.00175e-05	6.44613e-06	8.18703e-06	3.20488e-06	8.05379e-07	7.00595e-06	5.60339e-06	9.87433e-06	6.35761e-06	4.16547e-06	5.48705e-06	4.13664e-06	7.56521e-06	7.30727e-09	7.91179e-09	5.85493e-06	4.42402e-06	9.91659e-07	4.22949e-06	3.68697e-06	1.23195	0.0399742	0.502218	0.579929	-0.786051
15244			level4	Sclerocitrin	21.0906	727.572	102.4	POS										0.000185629	0.000278556	0.00023441	0.000250909	0.00019616	0.000385034	7.01682e-05	0.000325528	0.000194407	0.000277448	0.000239825	0.000151081	0.000193026	0.000165317	0.000202602	0.000155052	0.000106744	0.000153902	0.000188851	0.000173525	0.000224924	0.000171502	1.34119	0.0383984	0.502218	0.715115	-0.483753
15248			level4	Sulfur trioxide	-12.1984	81.0663	102.1	POS										0.000107403	0.000125299	9.30955e-05	0.000135279	0.000100864	0.000150698	0.000165779	0.000157729	0.000147125	0.000117156	0.000130043	6.29049e-05	7.41773e-05	9.73585e-05	9.83501e-05	0.000104545	8.04681e-05	7.9659e-05	9.84061e-05	9.1004e-05	6.78546e-05	8.54727e-05	2.42007	0.000126933	0.0941156	0.657266	-0.60545
15249			level4	Methanedithiol	-18.4179	81.1778	102.1	POS										4.52448e-05	5.28444e-05	3.8842e-05	5.73382e-05	4.25365e-05	6.47093e-05	7.03648e-05	6.51979e-05	6.16402e-05	4.94504e-05	5.48169e-05	2.62465e-05	3.12427e-05	4.0303e-05	4.17455e-05	4.24808e-05	3.27055e-05	3.34019e-05	4.21194e-05	3.77482e-05	2.78437e-05	3.55837e-05	2.46231	0.000105964	0.0941156	0.649138	-0.623402
15250			level4			100.051	102.1	POS										1.52775e-05	1.29937e-05	5.63334e-06	5.26385e-06	1.15591e-05	1.98628e-05	6.61381e-06	1.27819e-05	1.24787e-05	1.25275e-05	1.14992e-05	4.81719e-06	2.99807e-05	1.18832e-05	1.26339e-05	2.01392e-05	3.42324e-05	2.83091e-05	2.00573e-05	2.25788e-05	2.8692e-05	2.13324e-05	1.34127	0.0104021	0.357445	1.85511	0.891508
15254			level4			728.578	102.1	POS										9.47492e-05	0.000118967	0.000102782	9.83955e-05	8.95432e-05	0.000136063	0.000143874	0.000136228	9.13742e-05	0.00010082	0.00011128	5.68922e-05	5.91652e-05	7.39059e-05	8.36243e-05	6.18765e-05	5.32912e-05	8.73317e-05	7.6198e-05	5.39946e-05	5.93682e-05	6.65648e-05	2.67859	1.56077e-05	0.0428984	0.598176	-0.741359
15255			level4			730.597	102.1	POS										0.00114977	0.00128234	0.000976311	0.00140472	0.00102013	0.00156463	0.00169052	0.00157687	0.00146272	0.00121567	0.00133437	0.000643804	0.000779633	0.000999454	0.00102829	0.00108522	0.000863882	0.000832495	0.00101607	0.000952584	0.000710911	0.000891235	2.43444	0.000115095	0.0941156	0.667907	-0.582281
15256			level4			732.612	102.1	POS										0.00136376	0.00179924	0.00124713	0.00145699	0.00130524	0.00154703	0.00179658	0.00158389	0.0011652	0.00139227	0.00146573	0.000711422	0.000930323	0.00110546	0.00113916	0.00109191	0.000909172	0.0011221	0.00102702	0.0010148	0.00086736	0.000991873	2.63295	1.51247e-05	0.0428984	0.676708	-0.563395
15257			level4	Oolongtheanin	15.1835	733.616	102.1	POS										0.000346937	0.000449698	0.000303487	0.000357278	0.000322836	0.000385978	0.000439101	0.000387636	0.000296048	0.00035703	0.000364603	0.00017823	0.000224593	0.000278963	0.000289725	0.000275574	0.000221076	0.000277759	0.000266846	0.000253471	0.000216727	0.000248296	2.61167	1.7129e-05	0.0428984	0.681005	-0.554263
15264			level4			1093.88	102.1	POS										9.24074e-06	7.75392e-06	3.44123e-06	6.36911e-06	6.73384e-06	3.89205e-06	4.72408e-06	8.05602e-06	7.43253e-06	4.03716e-06	6.16807e-06	1.1797e-06	2.8991e-06	4.57207e-06	3.0152e-06	7.30727e-09	7.91179e-09	2.75318e-06	4.35825e-06	1.15283e-06	1.92587e-06	2.18714e-06	1.69478	0.000124758	0.0941156	0.354591	-1.49577
15266			level4			81.2903	102	POS										0.000128468	0.000173429	0.000116049	0.0001364	0.000123867	0.000139979	0.00016795	0.0001499	0.000108078	0.000133061	0.000137718	6.77655e-05	8.70889e-05	0.000103458	0.000106256	0.000101471	8.01088e-05	0.00010783	9.67264e-05	9.53582e-05	8.01833e-05	9.26246e-05	2.62077	1.99935e-05	0.0428984	0.672567	-0.572251
15267			level4			81.4018	102	POS										5.38845e-05	7.38382e-05	5.04759e-05	5.90312e-05	5.3125e-05	6.08516e-05	7.16623e-05	6.49121e-05	4.60631e-05	5.72349e-05	5.91079e-05	2.76166e-05	3.65159e-05	4.29396e-05	4.61292e-05	4.24507e-05	3.37477e-05	4.47818e-05	4.04219e-05	4.00929e-05	3.37176e-05	3.88414e-05	2.64424	1.13825e-05	0.0428984	0.657127	-0.605755
15269			level4			734.619	102	POS										6.03317e-05	7.2652e-05	5.72186e-05	6.73339e-05	5.74184e-05	6.59829e-05	7.2074e-05	6.7334e-05	4.9849e-05	6.65732e-05	6.36768e-05	3.24246e-05	4.39961e-05	4.94524e-05	5.04253e-05	5.03627e-05	4.68858e-05	4.76465e-05	4.87916e-05	4.49495e-05	3.91571e-05	4.54092e-05	2.67823	6.80992e-06	0.0428984	0.71312	-0.487784
15278			level4			81.5132	101.5	POS										9.94755e-06	1.28801e-05	7.93252e-06	9.00826e-06	1.04755e-05	9.87074e-06	1.2986e-05	1.24947e-05	8.74296e-06	9.79141e-06	1.0413e-05	4.53731e-06	6.02611e-06	7.30051e-06	7.38729e-06	6.3098e-06	5.01149e-06	7.57781e-06	7.21017e-06	5.18263e-06	4.65379e-06	6.11969e-06	2.66418	6.30174e-06	0.0428984	0.587699	-0.766851
15287			level4			705.056	101.5	POS										7.11638e-06	1.27325e-05	1.75396e-05	9.7204e-06	1.13854e-05	2.1305e-05	5.33508e-06	1.10102e-05	7.729e-06	1.3804e-05	1.17678e-05	5.21475e-06	7.22725e-06	7.70703e-06	9.10573e-06	4.04032e-06	1.11424e-05	4.18035e-06	5.20676e-06	1.29054e-05	6.78531e-06	7.35153e-06	1.75045	0.0247661	0.465881	0.624718	-0.678724
15292			level4			742.087	101.5	POS										1.23108e-05	7.59063e-06	8.97531e-06	7.77113e-06	1.08572e-05	1.63798e-05	8.20101e-06	1.74825e-05	1.2518e-05	1.01449e-05	1.12231e-05	5.42832e-06	9.73278e-06	1.03624e-05	1.043e-05	2.26849e-06	7.91179e-09	6.70109e-06	1.08221e-05	3.27503e-06	7.31951e-06	6.63477e-06	1.15896	0.0117151	0.370763	0.591169	-0.758358
15293			level4			751.575	101.5	POS										6.22679e-05	8.43979e-05	7.12232e-05	6.74549e-05	6.89505e-05	0.00010557	5.75194e-05	0.000127937	9.06235e-05	9.0505e-05	8.26449e-05	5.9845e-05	7.07318e-05	7.25793e-05	6.93336e-05	3.37403e-05	1.97419e-05	6.98209e-05	8.64625e-05	3.5723e-05	6.56799e-05	5.83658e-05	1.6301	0.0214585	0.444747	0.706224	-0.501802
15294			level4			752.579	101.5	POS										3.49134e-05	4.4638e-05	3.79915e-05	3.89887e-05	3.31704e-05	5.74697e-05	2.41774e-05	6.37517e-05	4.99587e-05	4.97099e-05	4.3477e-05	3.15117e-05	3.52704e-05	3.44775e-05	3.56288e-05	1.91546e-05	1.30222e-05	3.37293e-05	4.02313e-05	1.7482e-05	3.21336e-05	2.92641e-05	1.79812	0.00810537	0.320245	0.673095	-0.571117
15295			level4			753.592	101.5	POS										8.82481e-05	0.000142235	0.000127905	0.000112067	0.000113496	0.000139406	9.93231e-05	0.000161842	9.66812e-05	0.000124951	0.000120615	9.00839e-05	0.000105235	9.52531e-05	9.94584e-05	5.51943e-05	4.33178e-05	0.000114412	0.00011873	5.39809e-05	9.15945e-05	8.67259e-05	1.92489	0.00695877	0.308503	0.719028	-0.475879
15296			level4			754.594	101.5	POS										4.58003e-05	6.8847e-05	5.88282e-05	5.23056e-05	5.45717e-05	6.62366e-05	4.86569e-05	7.25246e-05	4.46228e-05	6.01279e-05	5.72522e-05	4.24347e-05	4.68877e-05	4.47985e-05	4.48052e-05	2.58627e-05	1.15423e-05	5.63694e-05	5.96023e-05	1.76937e-05	4.70487e-05	3.97045e-05	1.71858	0.00838402	0.324552	0.693502	-0.528027
15299			level4	CoA	17.3587	768.555	101.5	POS										7.12041e-06	1.05942e-05	9.83274e-06	9.28747e-06	1.05205e-05	2.88538e-05	2.33966e-05	2.01233e-05	1.64194e-05	1.49654e-05	1.51114e-05	8.54645e-06	1.12846e-05	1.02457e-05	1.07046e-05	3.62461e-06	2.07122e-06	1.58957e-05	1.15711e-05	5.80425e-06	8.967e-06	8.87152e-06	1.67724	0.0267736	0.473846	0.587076	-0.768382
15303			level4			860.615	101.5	POS										1.69637e-05	8.21013e-06	7.79558e-06	1.8997e-05	9.04326e-06	1.21353e-05	1.47178e-05	7.00932e-06	4.9236e-06	4.17698e-06	1.03973e-05	7.36354e-06	2.79158e-06	6.71247e-06	9.01507e-06	4.94076e-06	4.31568e-06	7.79586e-06	2.46383e-06	3.95141e-06	5.12939e-06	5.44796e-06	1.61498	0.0149669	0.400108	0.523979	-0.932418
15304			level4			863.631	101.5	POS										5.50515e-05	4.8353e-05	5.41033e-05	7.09579e-05	4.39835e-05	5.84965e-05	4.99115e-05	4.09669e-05	2.39672e-05	3.52831e-05	4.81074e-05	2.30165e-05	3.3465e-05	4.36747e-05	4.7001e-05	2.45709e-05	2.73143e-05	4.38617e-05	2.68052e-05	3.77812e-05	3.15968e-05	3.39087e-05	1.85981	0.0104154	0.357445	0.704854	-0.504603
15307			level4			1107.39	101.5	POS										7.01187e-06	3.58313e-06	5.20395e-06	4.08896e-06	3.80555e-06	6.33814e-06	8.98905e-07	5.44293e-06	2.77218e-06	2.99475e-06	4.21404e-06	1.32954e-06	1.53237e-06	2.09804e-06	1.43912e-06	7.30727e-09	7.91179e-09	2.24862e-06	2.22227e-06	8.10029e-09	1.53872e-06	1.2432e-06	1.75982	0.000219943	0.10889	0.295014	-1.76114
15312			level4			742.592	101.4	POS										1.40687e-05	1.72869e-05	1.11467e-05	1.28284e-05	1.53419e-05	1.68571e-05	8.90316e-06	1.58022e-05	9.7291e-06	1.09469e-05	1.32911e-05	7.17257e-06	9.15891e-06	1.00388e-05	7.58672e-06	1.31306e-06	7.91179e-09	6.99184e-06	1.11229e-05	2.50111e-06	7.98514e-06	6.38789e-06	1.39881	0.000278385	0.116361	0.480614	-1.05705
15315			level4	2,5-Bis[(iodomercuri)methyl]-p-dioxane	-24.4127	770.12	101.1	POS										1.10621e-05	2.07466e-05	2.87126e-05	1.61962e-05	1.87536e-05	2.35269e-05	2.9107e-05	1.77685e-05	1.27188e-05	2.03104e-05	1.98903e-05	1.43844e-05	1.81333e-05	1.97681e-05	1.64034e-05	4.4677e-06	6.0547e-06	1.65493e-05	1.90967e-05	6.33677e-06	1.35626e-05	1.34757e-05	1.62575	0.0255286	0.469522	0.677502	-0.561703
15332			level4			741.583	100.8	POS										1.03243e-05	1.38368e-05	7.3158e-06	9.11647e-06	1.25936e-05	1.76567e-05	1.26352e-05	1.5855e-05	9.87443e-06	6.09717e-06	1.15305e-05	7.3773e-06	5.97151e-06	8.35492e-06	1.10924e-05	2.88448e-06	7.91179e-09	8.70901e-06	6.97767e-06	1.63128e-06	4.88098e-06	5.78874e-06	1.27757	0.00202714	0.195333	0.502036	-0.994137
15333			level4			743.61	100.8	POS										5.42693e-05	7.04824e-05	3.70534e-05	7.91344e-05	4.92321e-05	7.74432e-05	9.47028e-05	8.11352e-05	5.3966e-05	3.65868e-05	6.34005e-05	3.8079e-05	2.56822e-05	5.48198e-05	5.17659e-05	6.13877e-05	3.32507e-05	3.91653e-05	4.43037e-05	3.82212e-05	2.0118e-05	4.06793e-05	1.86376	0.00718802	0.308673	0.641625	-0.640199
15334			level4			744.613	100.8	POS										1.86393e-05	3.15369e-05	1.63151e-05	3.48978e-05	2.17609e-05	3.61793e-05	4.43576e-05	3.69797e-05	2.61519e-05	1.3227e-05	2.80046e-05	1.69716e-05	1.11821e-05	2.59211e-05	2.42279e-05	3.14952e-05	1.34148e-05	1.5421e-05	1.73159e-05	2.03535e-05	9.43113e-06	1.85734e-05	1.50457	0.0276785	0.473967	0.663229	-0.592421
15337			level4			749.568	100.8	POS										3.59165e-06	6.30651e-06	4.34582e-06	5.95085e-07	2.04617e-06	2.07842e-06	3.18381e-06	4.99116e-06	8.75254e-06	3.39239e-06	3.92836e-06	3.98497e-06	2.3212e-06	3.61946e-06	2.22352e-06	7.30727e-09	7.91179e-09	3.40909e-06	2.29701e-06	8.10029e-09	2.49256e-06	2.03711e-06	1.23844	0.0461572	0.508744	0.518567	-0.947398
15342			level4			767.604	100.8	POS										8.64576e-06	8.32301e-06	1.25871e-05	1.16431e-05	8.60291e-06	1.49168e-05	4.45223e-06	1.44959e-05	9.32025e-06	7.15315e-06	1.0014e-05	8.82895e-06	6.80265e-06	9.33393e-06	7.97897e-06	7.2593e-07	7.91179e-09	9.10725e-06	1.16735e-05	7.58293e-07	6.31931e-06	6.15367e-06	1.25586	0.0344861	0.491043	0.614505	-0.702503
15344			level4			768.61	100.8	POS										1.65317e-05	1.09764e-05	2.78771e-05	1.55079e-05	1.92704e-05	3.02307e-05	2.43313e-05	2.30545e-05	1.77889e-05	1.86336e-05	2.04202e-05	1.57974e-05	1.69029e-05	1.29474e-05	1.64024e-05	4.18395e-06	5.64605e-06	1.70076e-05	2.70159e-05	5.80536e-06	1.56801e-05	1.37389e-05	1.68965	0.0322883	0.485595	0.672809	-0.571732
15345			level4	PC(18:2(9Z,12Z)/P-18:1(11Z))	6.01928	769.11	100.8	POS										1.21401e-05	1.08341e-05	2.30564e-05	1.40472e-05	1.65691e-05	1.71089e-05	2.40715e-05	1.6614e-05	1.48067e-05	1.53906e-05	1.64639e-05	8.496e-06	1.43009e-05	1.13031e-05	1.34099e-05	2.29815e-06	1.70218e-07	1.17024e-05	1.92088e-05	2.93956e-06	1.04991e-05	9.43283e-06	1.47885	0.00729363	0.30952	0.572941	-0.803542
15346			level4			769.617	100.8	POS										2.60173e-05	3.62106e-05	2.99408e-05	3.85534e-05	3.51029e-05	2.8112e-05	3.61047e-05	3.50149e-05	2.33411e-05	2.9114e-05	3.17512e-05	2.40282e-05	2.95637e-05	1.94783e-05	2.85539e-05	9.64161e-06	1.64615e-05	3.3885e-05	2.78453e-05	2.02576e-05	2.67795e-05	2.36495e-05	1.83276	0.00953643	0.342165	0.744838	-0.425002
15347			level4			770.621	100.8	POS										7.23554e-06	1.77528e-05	1.44987e-05	1.41362e-05	8.67829e-06	1.88529e-05	1.76931e-05	1.49095e-05	1.22953e-05	1.26474e-05	1.387e-05	6.51652e-06	8.79164e-06	9.62537e-06	1.11768e-05	5.06726e-06	3.21997e-06	1.30403e-05	1.63605e-05	1.67462e-06	1.19229e-05	8.73959e-06	1.62343	0.0144336	0.394496	0.630109	-0.666327
15360			level4			756.611	100.7	POS										3.88116e-05	4.66125e-05	5.66624e-05	4.26897e-05	3.99386e-05	5.7494e-05	6.72491e-05	5.6102e-05	4.81502e-05	4.46958e-05	4.98406e-05	2.64664e-05	3.18519e-05	3.75028e-05	3.27927e-05	3.71966e-05	3.37532e-05	3.86851e-05	4.3016e-05	2.78588e-05	2.54859e-05	3.34609e-05	2.55924	0.000147625	0.0941156	0.671359	-0.574844
15367			level4	5-FU	-19.0395	131.082	100.2	POS										7.29681e-06	8.3756e-06	8.56301e-06	6.72079e-06	7.37669e-06	1.00591e-05	2.486e-06	1.21477e-05	7.9453e-06	6.78672e-06	7.77577e-06	1.62692e-05	1.54919e-05	1.18757e-05	1.02058e-05	9.50456e-06	1.73833e-05	1.65364e-05	7.96213e-06	1.41617e-05	1.14604e-05	1.30851e-05	1.88194	0.000752643	0.145712	1.6828	0.750867
15371			level4			755.608	100.2	POS										7.45733e-05	8.29594e-05	0.000116358	9.85269e-05	7.69547e-05	0.000115618	0.000135516	0.000107834	8.83057e-05	7.96203e-05	9.76267e-05	5.10127e-05	6.3519e-05	6.51585e-05	6.50883e-05	7.08636e-05	6.16302e-05	7.60221e-05	8.58464e-05	5.32708e-05	4.83332e-05	6.40745e-05	2.58489	0.000277915	0.116361	0.656321	-0.607526
15374			level4			786.607	100.1	POS										5.13114e-05	4.67728e-05	3.83147e-05	5.18996e-05	3.42257e-05	1.54111e-05	7.65031e-05	4.01252e-05	2.32931e-05	3.08249e-05	4.08682e-05	3.17684e-05	1.65692e-05	2.45713e-05	2.13941e-05	2.16445e-05	2.29774e-05	2.68983e-05	4.35024e-05	2.30484e-05	2.46709e-05	2.57045e-05	1.57213	0.024272	0.462961	0.628961	-0.668957
15375			level4			80.8423	100.1	POS										1.52323e-06	3.65126e-06	3.03926e-06	2.64732e-06	1.03622e-06	3.64696e-06	5.1447e-06	4.07265e-06	1.15417e-06	1.07168e-06	2.69875e-06	1.92204e-06	1.18077e-06	1.63446e-06	1.29303e-06	3.79487e-07	7.91179e-09	2.00271e-06	3.913e-07	4.3292e-07	1.4679e-06	1.07125e-06	1.46119	0.00717059	0.308673	0.396945	-1.33299
15379			level4			84.181	100.1	POS										3.40876e-05	5.02197e-05	3.55564e-05	4.08694e-05	3.32908e-05	5.37033e-05	7.67132e-05	4.47051e-05	3.75906e-05	2.89581e-05	4.35694e-05	2.06807e-05	2.02305e-05	3.07852e-05	2.84112e-05	3.04727e-05	2.46673e-05	2.49526e-05	2.7309e-05	3.22187e-05	1.98511e-05	2.59579e-05	2.3699	0.00308417	0.23039	0.595782	-0.747142
15380			level4			84.2925	100.1	POS										1.50044e-05	2.24268e-05	1.53151e-05	1.76539e-05	1.29337e-05	2.11646e-05	3.23714e-05	1.95645e-05	1.56241e-05	1.11258e-05	1.83184e-05	7.97717e-06	7.88826e-06	1.27658e-05	1.27651e-05	1.3598e-05	1.0648e-05	1.11596e-05	1.25808e-05	1.36206e-05	7.856e-06	1.10859e-05	2.22729	0.00451403	0.263492	0.605179	-0.724567
15381			level4			84.4049	100.1	POS										3.16059e-05	5.81199e-05	3.2368e-05	3.44709e-05	2.82671e-05	3.33145e-05	2.74319e-05	3.38082e-05	1.91688e-05	2.21579e-05	3.20713e-05	1.80971e-05	1.69997e-05	2.10771e-05	2.05743e-05	2.19418e-05	1.89627e-05	2.62925e-05	2.03592e-05	2.37194e-05	1.84594e-05	2.06483e-05	2.32579	0.00737209	0.309542	0.643825	-0.635259
15382			level4			84.5164	100.1	POS										1.4185e-05	2.63474e-05	1.38968e-05	1.43883e-05	1.27626e-05	1.46758e-05	1.13373e-05	1.49124e-05	8.05677e-06	9.51183e-06	1.40074e-05	7.51519e-06	7.39875e-06	7.78595e-06	8.64312e-06	9.88771e-06	8.34189e-06	1.1393e-05	8.32537e-06	1.08641e-05	7.7584e-06	8.79135e-06	2.31065	0.0086538	0.327969	0.627621	-0.672034
15392			level4			195.071	100.1	POS										1.81991e-06	1.70297e-06	3.29034e-06	2.39483e-06	3.55069e-06	5.20409e-06	1.47963e-06	3.90082e-06	2.66828e-06	4.21255e-06	3.02241e-06	2.38514e-06	5.25928e-06	3.92188e-06	2.7169e-06	1.36831e-05	1.67864e-05	4.65405e-06	5.33533e-06	1.50311e-05	4.32767e-06	7.41009e-06	1.5052	0.0334056	0.487353	2.45172	1.29379
15401			level4			679.569	100.1	POS										3.37787e-06	5.93155e-06	7.35101e-06	6.99907e-06	1.29229e-06	4.15827e-06	8.77603e-06	3.81287e-06	3.52199e-06	4.02797e-06	4.92489e-06	1.26788e-06	3.24294e-07	1.97194e-06	1.84396e-06	7.30727e-09	7.91179e-09	1.81906e-06	2.34323e-06	1.72808e-06	1.07557e-06	1.23892e-06	1.90061	0.000477047	0.133643	0.251563	-1.99101
15403			level4			757.625	100.1	POS										0.000849842	0.00121075	0.00085074	0.000970203	0.000800663	0.00125429	0.00181583	0.00105583	0.000873903	0.000720464	0.00104025	0.000508309	0.000514506	0.000773383	0.000733748	0.000793702	0.000688481	0.000636294	0.000696027	0.00080763	0.000538156	0.000669024	2.2199	0.00554818	0.278392	0.643137	-0.636803
15404			level4			758.628	100.1	POS										0.000406944	0.000565406	0.000407078	0.000476348	0.00037268	0.000585004	0.000853058	0.00050265	0.000414553	0.000329327	0.000491305	0.0002429	0.000237398	0.000376818	0.000355901	0.000382424	0.00033505	0.000303796	0.000337625	0.000393012	0.0002543	0.000321922	2.14465	0.00657766	0.299632	0.65524	-0.609905
15405			level4	Delphinidin 5-O-beta-D-glucoside 3-O-beta-D-sambubioside	-4.31336	760.644	100.1	POS										0.00039416	0.000692938	0.000400182	0.000433096	0.000360835	0.000429569	0.000375145	0.000419777	0.000235954	0.000297576	0.000403923	0.000230468	0.000218007	0.000290851	0.000291512	0.00029279	0.000268822	0.000334904	0.000271491	0.000311658	0.000240782	0.000275128	2.2319	0.00775604	0.315987	0.68114	-0.553976
15407			level4			761.647	100.1	POS										9.87286e-05	0.000170982	0.000104316	0.000106403	8.87502e-05	0.000109207	9.83926e-05	0.000106974	6.29722e-05	7.67173e-05	0.000102344	5.79148e-05	5.53409e-05	7.25265e-05	7.12742e-05	7.37916e-05	6.30023e-05	8.6962e-05	7.34533e-05	8.24632e-05	6.1879e-05	6.98608e-05	2.31421	0.00560303	0.279935	0.682605	-0.550877
15408			level4			767.607	100.1	POS										8.64633e-06	9.50406e-06	1.4169e-05	1.26605e-05	8.73508e-06	1.52117e-05	6.85118e-06	1.25126e-05	9.3004e-06	7.89415e-06	1.05485e-05	8.88324e-06	7.50627e-06	1.02223e-05	7.41907e-06	7.30727e-09	7.91179e-09	9.48775e-06	1.19579e-05	1.09214e-06	6.77463e-06	6.33585e-06	1.38869	0.0203795	0.438792	0.60064	-0.735427
15409			level4	PC(18:1(11Z)/P-18:1(11Z))	2.75725	771.123	100.1	POS										2.85988e-06	9.76353e-06	8.35971e-06	3.8024e-06	5.36768e-06	5.08361e-06	4.77885e-06	2.97255e-06	3.55697e-06	2.57183e-06	4.9117e-06	1.74901e-06	5.07244e-06	3.72631e-06	3.77301e-06	7.30727e-09	7.91179e-09	1.93971e-06	4.87675e-06	8.10029e-09	3.45553e-06	2.46161e-06	1.46169	0.0233584	0.45736	0.501172	-0.996621
15410			level4			779.607	100.1	POS										3.31899e-05	5.38396e-05	7.16752e-05	4.95553e-05	3.60476e-05	6.58222e-05	6.06658e-05	6.00408e-05	3.93135e-05	3.74649e-05	5.07615e-05	3.52778e-05	3.03237e-05	3.8357e-05	3.56009e-05	1.46941e-05	8.65667e-06	3.11259e-05	5.49378e-05	1.77772e-05	3.39031e-05	3.00654e-05	1.98198	0.00306497	0.23039	0.592288	-0.755629
15411			level4			780.612	100.1	POS										1.58318e-05	3.07747e-05	3.91719e-05	2.60602e-05	2.05517e-05	3.73318e-05	2.99581e-05	3.6376e-05	1.83876e-05	2.41908e-05	2.78635e-05	1.9956e-05	1.86281e-05	2.29838e-05	1.81783e-05	4.45231e-06	4.38182e-06	1.90358e-05	3.32754e-05	4.22759e-06	1.98729e-05	1.64992e-05	1.77344	0.0101759	0.353373	0.592144	-0.75598
15417			level4			796.585	100.1	POS										2.57404e-06	7.4152e-06	5.34966e-06	4.57986e-06	5.33331e-06	6.16565e-06	5.70641e-06	6.28279e-06	5.00931e-06	4.24176e-06	5.2658e-06	2.99175e-06	3.05223e-06	4.83503e-06	4.11435e-06	2.47354e-06	1.00832e-06	4.43977e-06	4.984e-06	1.46967e-06	2.33871e-06	3.17074e-06	1.91095	0.00274726	0.224326	0.602138	-0.731834
15425			level4	N-Nitro-N-phenylnitramide	19.7867	184.134	99.8	POS										8.33443e-05	0.000126263	0.000111973	0.000112374	8.20449e-05	0.000129145	1.14721e-06	0.000104794	0.000101232	8.42161e-05	9.36535e-05	5.32045e-05	4.65632e-06	9.17886e-05	2.44657e-06	2.77333e-06	0.000107726	3.84401e-06	9.67493e-05	2.71806e-06	7.27444e-05	4.38651e-05	1.35686	0.0143834	0.394051	0.468377	-1.09426
15445			level4			85.9622	99.5	POS										2.8552e-06	9.87814e-06	3.73866e-06	5.81984e-06	3.91426e-06	3.89977e-06	2.88407e-06	4.50164e-06	1.89181e-06	2.72414e-06	4.21075e-06	3.44392e-06	5.08783e-07	1.67094e-06	1.88978e-06	1.39733e-06	1.80479e-06	2.70515e-06	2.04043e-06	2.35384e-06	1.29281e-06	1.91078e-06	2.14423	0.0114297	0.370763	0.453786	-1.13992
15446			level4			86.8476	99.5	POS										1.52772e-06	3.31021e-06	8.77604e-06	5.32823e-06	3.58172e-06	4.77237e-06	4.48057e-06	3.96239e-06	3.48851e-06	2.83239e-06	4.20602e-06	2.86672e-06	1.47159e-06	2.82604e-06	2.25788e-06	8.8511e-07	1.2414e-06	1.81374e-06	5.4529e-06	8.10029e-09	1.33235e-06	2.01558e-06	1.32396	0.010736	0.364116	0.479214	-1.06126
15454			level4			180.089	99.5	POS										6.79727e-06	1.11099e-05	1.32423e-05	5.66857e-06	1.01324e-05	1.0315e-05	6.30131e-06	1.15112e-05	6.94329e-06	1.27866e-05	9.48078e-06	7.33096e-06	1.38562e-05	1.36944e-05	1.33899e-05	7.81915e-06	1.05066e-05	2.19408e-05	1.04634e-05	1.35034e-05	1.66306e-05	1.29135e-05	1.30278	0.048837	0.514568	1.36207	0.445804
15478			level4			762.649	99.5	POS										1.33443e-05	2.78538e-05	1.67695e-05	1.67782e-05	1.44604e-05	1.36424e-05	1.71581e-05	1.50529e-05	8.38544e-06	8.07942e-06	1.51525e-05	8.44848e-06	8.48166e-06	1.01085e-05	9.26186e-06	1.19777e-05	1.08622e-05	1.44583e-05	8.76027e-06	1.10609e-05	9.07372e-06	1.02494e-05	1.82189	0.0218828	0.447645	0.676415	-0.564019
15481			level4	Kaempferol 3-sophorotrioside	-12.3944	773.656	99.5	POS										0.000138651	0.000280032	0.000132424	0.000199465	0.000133701	0.000167802	0.000139521	0.000153129	7.78419e-05	8.59562e-05	0.000150852	0.000110485	6.17683e-05	9.82577e-05	9.92162e-05	0.000116565	7.74699e-05	0.000114047	9.48809e-05	0.00012577	8.02288e-05	9.78688e-05	1.94313	0.0186669	0.428251	0.648773	-0.624215
15482			level4	Cyanidin 3,5,3'-tri-O-glucoside	-17.8069	774.659	99.5	POS										6.34434e-05	0.00013614	7.04193e-05	9.58583e-05	6.65141e-05	8.34525e-05	6.21719e-05	7.47885e-05	3.59862e-05	4.45975e-05	7.33372e-05	5.74024e-05	3.15115e-05	4.51975e-05	5.03944e-05	5.81196e-05	3.9712e-05	5.69777e-05	4.53551e-05	6.08063e-05	3.90806e-05	4.84557e-05	1.90228	0.02225	0.449968	0.660725	-0.597878
15484			level4			781.624	99.5	POS										8.47866e-05	0.000144402	0.000271955	0.00017831	0.000130575	0.00017304	0.000198185	0.000153379	0.000122028	0.000112344	0.0001569	0.000105797	9.15947e-05	0.000111773	0.000102767	9.26605e-05	9.0797e-05	9.12707e-05	0.000176252	8.26087e-05	9.35836e-05	0.00010391	2.07725	0.0109288	0.366935	0.66227	-0.594508
15486			level4			782.628	99.5	POS										4.42082e-05	7.60047e-05	0.000135662	8.94266e-05	6.69467e-05	9.43472e-05	0.000110817	8.27742e-05	6.30222e-05	5.88292e-05	8.22038e-05	5.41921e-05	4.63877e-05	5.99381e-05	5.4133e-05	4.13748e-05	4.31042e-05	4.7725e-05	9.39017e-05	4.05507e-05	4.48826e-05	5.2619e-05	2.1553	0.00768788	0.315353	0.640104	-0.643621
15488			level4	PA(18:2(9Z,12Z)/24:1(15Z))	1.43451	784.133	99.5	POS										2.19146e-06	6.66897e-06	4.99494e-06	4.41249e-06	4.84175e-06	2.32297e-06	4.10859e-06	6.50035e-06	1.66905e-06	1.88846e-06	3.9599e-06	1.95262e-06	2.68039e-06	2.31672e-06	2.87615e-06	7.30727e-09	7.91179e-09	4.4527e-06	1.96822e-06	8.10029e-09	2.73337e-06	1.90035e-06	1.43544	0.0135029	0.390181	0.479898	-1.0592
15490			level4			787.67	99.5	POS										0.000495295	0.00163269	0.000703402	0.000679553	0.00051465	0.000714285	0.00108254	0.000579258	0.0003714	0.000484816	0.000725789	0.000399088	0.000339244	0.000433143	0.000427848	0.000385964	0.000370929	0.000433544	0.000498571	0.000459248	0.000414133	0.000416171	2.08752	0.0279748	0.474387	0.573406	-0.802372
15491			level4	5,10-Methenyltetrahydromethanopterin	-23.2029	788.674	99.5	POS										0.000212854	0.000738802	0.000309985	0.00029685	0.000223223	0.000239697	0.000399035	0.000265035	0.000156288	0.000210697	0.000305247	0.000194065	0.000142247	0.00018337	0.000187332	0.000161267	0.000161674	0.000188265	0.000223458	0.000191105	0.000179252	0.000181203	1.94041	0.0433265	0.503223	0.593629	-0.752365
15492			level4	Estradiol mustard	1.29763	789.678	99.5	POS										5.61541e-05	0.000187265	8.43653e-05	8.23065e-05	6.2396e-05	8.75412e-05	0.000102253	6.14684e-05	4.38951e-05	5.55081e-05	8.23153e-05	5.27019e-05	3.98043e-05	5.06226e-05	4.91009e-05	4.10667e-05	4.22023e-05	5.29467e-05	5.74646e-05	5.0322e-05	5.48247e-05	4.91057e-05	2.05396	0.031149	0.482997	0.596555	-0.745272
15500			level4			849.628	99.5	POS										9.17944e-06	4.41113e-05	3.78934e-05	1.42759e-05	1.90706e-05	2.37969e-05	7.24995e-05	1.90214e-05	1.35533e-05	1.56459e-05	2.69048e-05	1.10762e-05	1.58539e-05	1.96695e-05	1.23707e-05	1.17492e-06	5.47207e-07	2.30285e-05	2.28934e-05	2.29057e-06	1.29471e-05	1.21852e-05	1.59917	0.0483951	0.513684	0.452902	-1.14273
15509			level4	n-Hexane	4.91324	87.1831	99.4	POS										3.49665e-06	6.21206e-06	9.56924e-06	5.21847e-06	4.06577e-06	6.30671e-06	1.60367e-05	4.52726e-06	4.55464e-06	4.13113e-06	6.41186e-06	2.62089e-06	3.59508e-06	3.13174e-06	3.24066e-06	3.77448e-06	1.92036e-06	3.67101e-06	5.04623e-06	2.09008e-06	2.06416e-06	3.11547e-06	2.20839	0.0238138	0.461505	0.485892	-1.04129
15514			level4			796.642	99.4	POS										6.93936e-06	1.98612e-05	1.59225e-05	1.6594e-05	9.93096e-06	1.2837e-05	2.21322e-05	9.6572e-06	5.66156e-06	6.09349e-06	1.25629e-05	1.31233e-05	3.7289e-06	9.22426e-06	7.63939e-06	4.17626e-06	1.1974e-06	7.21431e-06	1.1227e-05	3.92384e-06	4.96664e-06	6.64212e-06	1.76256	0.0148031	0.397678	0.528708	-0.919458
15515			level4			807.64	99.4	POS										5.88205e-05	0.000145069	0.000217222	0.000151406	9.86326e-05	0.00011929	0.000233142	9.03493e-05	5.48884e-05	6.94119e-05	0.000123823	0.000104081	5.35473e-05	9.54677e-05	8.40379e-05	4.38759e-05	3.10741e-05	5.92707e-05	0.000143374	4.89648e-05	8.14096e-05	7.45104e-05	1.57637	0.0425591	0.502679	0.601749	-0.732767
15521			level4			87.2956	99.1	POS										4.97983e-05	0.000110055	6.8411e-05	5.87233e-05	4.56568e-05	7.87478e-05	0.000164216	5.41012e-05	4.06966e-05	3.86823e-05	7.09089e-05	3.4534e-05	2.70215e-05	4.39399e-05	4.0247e-05	4.387e-05	3.71417e-05	3.77979e-05	4.16728e-05	4.98472e-05	3.17669e-05	3.87839e-05	2.00201	0.0294013	0.4806	0.546954	-0.870509
15528			level4			87.4071	98.8	POS										2.24935e-05	5.27848e-05	3.03177e-05	2.67409e-05	1.98745e-05	3.50403e-05	7.74799e-05	2.57471e-05	1.8397e-05	1.73705e-05	3.26246e-05	1.54157e-05	1.17381e-05	1.87795e-05	1.76218e-05	1.90531e-05	1.59925e-05	1.76856e-05	1.86464e-05	2.19429e-05	1.46922e-05	1.71568e-05	2.02321	0.0296511	0.4806	0.525884	-0.927182
15550			level4			786.659	98.8	POS										0.000593505	0.00123302	0.000758432	0.000666311	0.000543597	0.000915439	0.0018175	0.000638881	0.000486879	0.000472536	0.00081261	0.000411338	0.0003359	0.000541763	0.00049406	0.000533905	0.000462207	0.000472024	0.000498748	0.000596345	0.000415171	0.000476146	1.92288	0.0330122	0.486429	0.585946	-0.77116
15551			level4	Delphinidin 3-glucoside 5-caffoyl-glucoside	9.02076	790.681	98.8	POS										1.45166e-05	3.36512e-05	1.50615e-05	1.24168e-05	9.08547e-06	8.77314e-06	1.24115e-05	9.22241e-06	5.02183e-06	9.45272e-06	1.29613e-05	6.7841e-06	5.80503e-06	7.5723e-06	7.22917e-06	3.99304e-06	5.69224e-06	8.29471e-06	1.11741e-05	7.07278e-06	6.47893e-06	7.00964e-06	2.01771	0.0422835	0.502342	0.540812	-0.886801
15552			level4	PE-NMe2(16:0/22:4(7Z,10Z,13Z,16Z))	13.9719	797.142	98.8	POS										1.15483e-06	9.38836e-06	5.27528e-06	2.74305e-06	1.87458e-06	3.508e-06	6.22459e-06	2.76629e-06	1.41333e-06	8.50416e-07	3.51987e-06	1.55595e-06	1.24408e-06	1.94612e-06	1.53611e-06	5.91988e-07	7.91179e-09	1.48835e-06	1.59579e-06	8.10029e-09	1.5414e-06	1.15158e-06	1.40921	0.0227083	0.452064	0.327165	-1.61191
15558			level4			806.628	98.8	POS										3.88704e-06	1.08288e-05	1.40359e-05	7.88578e-06	6.60776e-06	5.55909e-06	1.93747e-05	8.53515e-06	4.42821e-06	5.53419e-06	8.66766e-06	6.89135e-06	3.83032e-06	6.61457e-06	4.74113e-06	8.98568e-07	3.90872e-06	4.85189e-06	8.68564e-06	2.88786e-06	5.13964e-06	4.84497e-06	1.57717	0.0421134	0.502218	0.558971	-0.839156
15582			level4			873.632	98.4	POS										6.10837e-06	8.80197e-06	5.29799e-06	2.3318e-06	6.86486e-06	9.03137e-06	1.13439e-05	4.54172e-06	6.11094e-06	5.82358e-06	6.62565e-06	2.57367e-06	3.79215e-06	2.99164e-06	2.7903e-06	5.22573e-06	1.8927e-06	3.27601e-06	3.72337e-06	4.78987e-06	2.45948e-06	3.35149e-06	2.18912	0.00276651	0.224326	0.505836	-0.983257
15584			level4			88.9644	98.2	POS										4.60776e-06	1.29418e-05	5.87537e-06	6.95528e-06	4.9799e-06	7.01107e-06	1.6664e-05	4.67435e-06	3.20911e-06	5.47588e-06	7.23944e-06	4.32657e-06	2.1938e-06	5.07679e-06	4.42835e-06	4.79167e-06	2.88601e-06	3.56601e-06	4.4613e-06	4.12567e-06	1.68569e-06	3.75419e-06	1.96398	0.0301009	0.481283	0.518574	-0.947379
15586			level4	7,8-Dichloro-1,2,3,4-tetrahydroisoquinoline	-24.6269	203.082	98.2	POS										2.47951e-06	1.88782e-06	3.12819e-06	2.33369e-06	3.54539e-06	3.10266e-06	2.28718e-06	2.86172e-06	2.56422e-06	3.27442e-06	2.74648e-06	2.22105e-06	3.26588e-06	3.6822e-06	2.81634e-06	4.91348e-06	4.11708e-06	4.8632e-06	3.14196e-06	3.10099e-06	3.46788e-06	3.55901e-06	1.53726	0.0199239	0.438326	1.29584	0.373891
15614			level4	Senegenin	-0.14261	538.137	97.5	POS										6.39607e-09	6.91581e-09	7.44279e-09	6.26906e-09	7.86716e-09	1.13123e-07	5.21376e-09	8.73594e-09	7.09462e-09	8.06853e-09	1.77127e-08	4.64621e-05	8.6032e-09	0.000306261	0.000337852	7.30727e-09	7.91179e-09	6.12836e-05	8.02973e-09	2.87186e-06	0.00030251	0.000105727	2.2197	0.0486223	0.514361	5969.01	12.5433
15674			level4			177.044	96.5	POS										0.000326567	0.000297507	0.000318209	0.000334171	0.000374754	0.000472204	0.000168169	0.000406614	0.000362763	0.000400154	0.000346111	0.000167523	0.000410907	0.00025192	0.000199949	0.000214432	0.000130917	0.000131457	0.000383645	0.000370934	0.000274631	0.000253631	1.73219	0.0397173	0.502218	0.732803	-0.448502
15676			level4			208.098	96.5	POS										1.21575e-06	1.62294e-06	2.66794e-06	2.30424e-06	2.9575e-06	2.39373e-06	3.45487e-07	1.96349e-06	2.45892e-06	2.84839e-06	2.07784e-06	2.37366e-06	3.99507e-06	2.15648e-06	2.87793e-06	1.4681e-06	3.23187e-06	3.07278e-06	2.58133e-06	2.99383e-06	3.83252e-06	2.85836e-06	1.11731	0.0397657	0.502218	1.37564	0.460103
15696			level4			471.139	96.2	POS										6.39607e-09	6.91581e-09	7.44279e-09	6.26906e-09	7.86716e-09	9.94797e-09	5.21376e-09	9.88325e-08	7.09462e-09	9.11969e-08	2.47177e-08	1.67237e-05	8.6032e-09	8.51645e-05	3.55373e-05	7.06177e-08	2.76023e-07	3.95275e-05	8.02973e-09	1.27096e-07	3.5635e-05	2.13078e-05	2.45217	0.0400093	0.502218	862.05	9.75163
15732			level4			485.017	95.6	POS										6.39607e-09	6.91581e-09	7.44279e-09	6.26906e-09	7.86716e-09	9.94797e-09	5.21376e-09	8.73594e-09	7.09462e-09	8.06853e-09	7.39517e-09	6.66563e-06	8.6032e-09	8.17683e-06	6.62797e-06	7.30727e-09	7.91179e-09	6.36039e-06	8.02973e-09	8.10029e-09	8.74313e-06	3.66139e-06	2.18259	0.0162151	0.413343	495.106	8.95159
15744			level4	Olpadronic acid	19.4715	264.135	95.5	POS										6.09901e-07	6.60296e-07	8.75114e-07	9.30546e-07	1.62681e-06	1.17288e-06	5.21376e-09	5.81377e-07	1.47362e-06	8.0843e-07	8.74419e-07	1.09101e-06	1.95827e-06	2.90645e-06	2.8988e-06	1.56572e-06	1.33094e-06	1.70415e-06	1.61121e-06	1.43149e-06	2.09635e-06	1.85944e-06	1.39934	0.000831988	0.151006	2.12649	1.08847
15784			level4			1118.58	94.2	POS										2.51162e-06	2.82642e-06	4.03289e-06	3.14339e-06	5.92213e-06	6.57158e-06	2.46926e-06	4.81954e-06	5.51785e-06	4.1887e-06	4.20034e-06	2.22276e-06	3.85478e-06	1.61939e-06	1.88973e-06	3.59852e-06	2.7874e-06	2.61522e-06	2.98756e-06	2.92579e-06	1.67808e-06	2.61792e-06	2.12948	0.00755181	0.313853	0.623265	-0.682082
15802			level4			97.1202	93.5	POS										6.91313e-06	1.64861e-06	5.13291e-06	5.97489e-06	1.24249e-06	3.32796e-06	1.57945e-06	1.88136e-06	9.68632e-07	1.26195e-06	2.99314e-06	6.4846e-06	1.54134e-06	7.72021e-06	9.36978e-06	1.87374e-06	7.27467e-06	2.26145e-06	1.59599e-06	1.09063e-05	9.9675e-06	5.89956e-06	1.44846	0.0488507	0.514568	1.97103	0.978947
15836			level4			469.043	92.8	POS										6.39607e-09	6.91581e-09	7.44279e-09	6.26906e-09	7.86716e-09	9.94797e-09	5.21376e-09	1.09485e-07	7.09462e-09	8.06853e-09	1.74701e-08	2.91388e-05	8.6032e-09	1.57988e-05	4.18015e-05	7.30727e-09	7.91179e-09	1.69914e-05	1.20979e-07	8.10029e-09	1.99057e-05	1.23789e-05	2.14467	0.0276672	0.473967	708.578	9.46878
15849			level4			447.054	92.5	POS										8.05408e-06	8.89499e-06	1.11519e-05	6.85922e-06	1.31655e-05	1.63577e-05	7.11291e-06	2.24299e-05	1.83617e-05	1.61695e-05	1.28557e-05	0.00017823	2.72837e-05	0.000523543	0.000555239	1.30512e-05	1.11084e-05	0.000135851	1.96965e-05	2.39832e-05	0.000468308	0.000195629	2.36247	0.0324605	0.485595	15.2173	3.92764
15882			level4			161.056	91.5	POS										1.36395e-06	1.66657e-06	1.41727e-06	8.3484e-07	1.75891e-06	1.1627e-06	9.11396e-07	9.86117e-07	1.54751e-06	1.71176e-06	1.3361e-06	1.47895e-06	2.0031e-06	2.53825e-06	3.10848e-06	1.8078e-06	2.03074e-06	2.21896e-06	1.61049e-06	2.16199e-06	3.33181e-06	2.22906e-06	2.5236	0.000745955	0.14563	1.66833	0.738402
15893			level4	Salvianolic acid L	-16.6663	719.609	91.1	POS										3.78747e-06	1.33785e-05	2.90102e-06	5.03943e-06	3.20717e-06	5.0278e-06	1.41638e-05	4.07256e-06	2.73673e-06	8.66849e-07	5.51813e-06	1.71599e-06	5.81246e-07	3.3573e-06	4.96969e-06	2.30311e-06	1.29543e-06	2.23789e-06	2.37393e-06	2.21337e-06	9.38086e-07	2.1986e-06	1.56475	0.0481868	0.513684	0.398433	-1.32759
15910			level4			200.038	90.3	POS										1.49915e-06	2.61567e-06	1.97639e-06	1.45344e-06	6.78604e-07	2.27058e-06	1.56262e-06	1.99022e-06	1.62757e-06	1.21069e-06	1.68849e-06	2.56452e-05	1.6816e-06	0.00011221	0.000143737	1.15627e-06	1.91844e-06	2.97215e-05	1.21033e-06	2.10961e-06	0.000129894	4.49284e-05	2.13139	0.0461241	0.508744	26.6085	4.73382
15919			level4			367.06	90.1	POS										6.39607e-09	6.91581e-09	8.259e-08	6.26906e-09	7.86716e-09	9.94797e-09	5.21376e-09	8.73594e-09	7.09462e-09	8.22953e-08	2.23326e-08	6.74668e-06	8.6032e-09	5.50181e-05	5.13115e-05	7.30727e-09	7.91179e-09	1.13157e-05	8.02973e-09	8.10029e-09	4.6435e-05	1.70867e-05	2.0321	0.0490778	0.514706	765.102	9.57951
15965			level4			209.118	86.2	POS										4.84052e-06	1.85002e-06	6.32262e-06	8.97123e-07	1.67937e-06	2.93554e-06	4.54226e-06	7.45962e-07	1.28643e-06	6.08147e-06	3.11813e-06	5.02615e-06	7.19773e-06	1.05283e-05	9.87097e-06	8.09583e-07	7.6837e-06	2.2452e-06	7.29916e-06	7.08058e-06	1.04449e-05	6.81863e-06	1.49842	0.00812978	0.320664	2.18677	1.1288
15966			level4			289.141	86	POS										4.24647e-06	3.4115e-06	5.00182e-06	4.56782e-06	3.05076e-06	5.66594e-07	2.38567e-06	6.4272e-06	5.57484e-06	3.89496e-06	3.91276e-06	1.61045e-06	5.37205e-06	9.96434e-06	8.57863e-06	3.01827e-06	7.08486e-06	7.74926e-06	4.81806e-06	6.60902e-06	7.30092e-06	6.21058e-06	1.54835	0.0282556	0.474643	1.58726	0.666542
15970			level4	L-Ascorbate 6-phosphate	11.8054	257.114	85.6	POS										1.2193e-05	3.91539e-06	1.04514e-05	8.27062e-06	1.04511e-05	6.54482e-06	7.92566e-06	1.2725e-05	1.02112e-05	1.17021e-05	9.43902e-06	7.83593e-06	1.34933e-05	1.70146e-05	8.22652e-06	1.4185e-05	1.59543e-05	1.37791e-05	1.0016e-05	1.23409e-05	1.73223e-05	1.30168e-05	1.71965	0.0189319	0.431202	1.37904	0.463664
15985			level4	p-coumaroyltriacetate	-3.37615	290.27	83.1	POS										6.39607e-09	6.91581e-09	7.44279e-09	6.26906e-09	7.86716e-09	2.16655e-07	5.21376e-09	1.4002e-07	5.66545e-07	9.58839e-07	1.92216e-07	7.93951e-07	2.42123e-06	6.88672e-09	7.0542e-09	2.01481e-06	6.27876e-07	1.469e-06	6.21361e-07	3.68934e-06	1.43518e-06	1.30867e-06	1.45758	0.0142061	0.3929	6.80831	2.7673
16003			level4			100.04	78.8	POS										7.20609e-06	8.83226e-06	9.2614e-06	8.54033e-06	1.1021e-05	1.1909e-06	7.61929e-06	9.34358e-06	1.16183e-05	7.86677e-06	8.24999e-06	1.09003e-05	1.18235e-05	1.55352e-05	2.20953e-05	1.09287e-05	2.27432e-05	1.06132e-05	1.00645e-05	3.01372e-05	1.7264e-05	1.62105e-05	2.22118	0.00513584	0.276835	1.96491	0.974466
16004			level4			497.085	78.8	POS										5.0449e-07	7.60847e-07	3.36566e-05	5.74808e-07	3.40663e-05	1.03136e-06	1.58823e-05	3.86398e-05	9.68538e-07	3.65293e-05	1.62614e-05	2.68386e-05	3.55538e-05	2.38634e-05	2.78773e-05	2.98878e-05	3.3063e-05	3.51637e-05	3.44669e-05	3.41829e-05	3.02263e-05	3.11124e-05	1.87088	0.0253892	0.469522	1.91326	0.936035
16009			level4			163.043	77.5	POS										1.0041e-06	1.59485e-06	1.07427e-06	1.10652e-06	2.69623e-06	9.94797e-09	5.78271e-07	1.51624e-06	2.3977e-06	2.75228e-06	1.47304e-06	1.30771e-06	1.74182e-06	4.0447e-06	3.84983e-06	1.88996e-06	4.45922e-06	4.43211e-06	1.99847e-06	3.04949e-06	3.7137e-06	3.0487e-06	1.81957	0.0040557	0.252917	2.06966	1.0494
16010			level4			371.169	77.5	POS										3.23697e-06	3.30783e-06	1.77564e-06	2.0578e-06	3.00479e-06	2.93313e-06	2.14673e-06	1.59754e-06	2.51754e-06	1.36472e-06	2.39427e-06	9.84109e-07	3.98967e-06	4.07216e-06	3.68651e-06	3.94327e-06	4.57789e-06	3.74181e-06	3.13425e-06	1.82592e-06	4.70544e-06	3.4661e-06	1.26829	0.0246566	0.465881	1.44767	0.533729
16039			level4			294.113	75	POS										2.43632e-06	3.50712e-06	2.78169e-06	1.90618e-06	2.87412e-06	9.94797e-09	4.06014e-06	2.39014e-06	3.24444e-06	3.15342e-06	2.63635e-06	1.23911e-06	6.92405e-06	6.92812e-06	8.11239e-06	4.04705e-06	5.79154e-06	7.24053e-06	4.021e-06	3.9122e-06	5.88038e-06	5.40964e-06	1.65108	0.00157456	0.17844	2.05194	1.03699
16043			level4			711.008	74.9	POS										9.95354e-06	1.06739e-05	1.4742e-06	9.22547e-06	4.07567e-06	1.62647e-05	2.51349e-06	2.0399e-05	8.76326e-06	1.47142e-05	9.80575e-06	5.06481e-06	7.11375e-06	3.6781e-07	1.09703e-06	9.08089e-06	1.22536e-05	5.1472e-06	5.41018e-06	1.46761e-06	5.3606e-07	4.75389e-06	1.75759	0.0417751	0.502218	0.484807	-1.04452
16044			level4			285.072	74.8	POS										4.25303e-06	3.25431e-06	2.76921e-06	2.39747e-06	3.9077e-06	1.45785e-06	9.11737e-07	3.40019e-06	3.85061e-06	1.58225e-06	2.77843e-06	4.43314e-06	7.34783e-06	4.19319e-06	5.44436e-06	4.1832e-06	3.73695e-06	3.75385e-06	4.25648e-06	2.67963e-06	1.74297e-06	4.17716e-06	1.45007	0.0313086	0.48394	1.50342	0.58825
16046			level4			560.119	74.8	POS										6.39607e-09	1.97126e-07	7.44279e-09	6.26906e-09	7.86716e-09	9.94797e-09	5.21376e-09	9.80101e-08	7.09462e-09	1.23723e-07	4.6909e-08	1.38616e-06	8.6032e-09	1.00919e-05	1.02738e-05	7.30727e-09	1.12726e-07	4.56204e-06	8.02973e-09	1.06505e-07	8.04701e-06	3.46041e-06	2.07645	0.0369565	0.50121	73.7686	6.20494
16049			level4			983.079	74.8	POS										9.16286e-06	8.0422e-06	1.31812e-05	9.78381e-06	1.68937e-05	2.50878e-05	4.90762e-06	1.68548e-05	1.14363e-05	2.0658e-05	1.36008e-05	6.7573e-06	6.99619e-06	6.82199e-06	7.15827e-06	1.31936e-05	1.10544e-05	5.04187e-06	1.16416e-05	7.49078e-06	7.21095e-06	8.33669e-06	1.72113	0.0297365	0.4806	0.612955	-0.706146
16053			level4			443.06	74.7	POS										2.92482e-06	4.00241e-06	1.55013e-05	7.99423e-06	6.36374e-06	1.44956e-05	1.7372e-06	6.09781e-06	8.73282e-06	8.94476e-06	7.67947e-06	0.00127636	1.15486e-05	0.00544658	0.00588436	9.36748e-06	1.02781e-05	0.00124063	9.42401e-06	1.75026e-05	0.00553709	0.00194431	2.3142	0.0422077	0.502218	253.183	7.98404
16078			level4			228.129	74.2	POS										9.25686e-05	9.95925e-05	6.29779e-05	6.29373e-05	7.7822e-05	5.23493e-05	7.86204e-05	8.22603e-05	7.82435e-05	5.535e-05	7.42722e-05	3.31605e-05	0.000160659	0.000151019	0.000157593	0.00011216	0.000119393	0.000147623	0.000118702	7.53782e-05	0.000129325	0.000120501	1.71528	0.00549652	0.277741	1.62243	0.698153
16081			level4			602.073	74.2	POS										2.8254e-06	2.25693e-06	2.88781e-06	2.53773e-06	2.5345e-06	2.5068e-06	5.38952e-07	3.30023e-06	2.70275e-06	3.2192e-06	2.53103e-06	2.00551e-06	4.83297e-06	5.64804e-06	5.65954e-06	3.93607e-06	3.98046e-06	3.18225e-06	3.37515e-06	2.29085e-06	5.69439e-06	4.06052e-06	1.69846	0.00657341	0.299632	1.6043	0.681942
16087			level4			114.067	74.1	POS										0.0157616	0.0165821	0.0140265	0.0125621	0.0164769	0.0145288	0.0172999	0.0169304	0.0150542	0.0142225	0.0153445	0.00881194	0.0234595	0.0213003	0.022678	0.0181612	0.019676	0.0223622	0.0198133	0.016278	0.0203514	0.0192892	1.40642	0.0184627	0.427881	1.25707	0.330069
16088			level4	2-(Phosphonomethyl)pentanedioic acid	-10.0681	227.126	74.1	POS										0.00108663	0.0011825	0.000762639	0.000739332	0.000906005	0.000615598	0.000871014	0.000969277	0.000926757	0.00066447	0.000872423	0.000393537	0.00186159	0.00180203	0.00185493	0.00129001	0.00139588	0.00178191	0.00141005	0.000902459	0.00149726	0.00141896	1.72186	0.00534223	0.277741	1.62646	0.701739
16100			level4			476.226	73.9	POS										8.12439e-07	1.3502e-06	1.22239e-06	6.05079e-07	9.0738e-07	1.07454e-06	1.41624e-06	1.40787e-06	1.53707e-06	1.41136e-06	1.17446e-06	8.57368e-07	2.2764e-06	2.51322e-06	3.34832e-06	1.76167e-06	2.20337e-06	2.48065e-06	1.67952e-06	1.61915e-06	3.05533e-06	2.1795e-06	2.3354	0.00174506	0.182797	1.85575	0.892004
16105			level4	2-Imidazolidinone, 1-(3,5-dichlorophenyl)-3-(2-(1,4-dioxa-8-azaspiro(4.5)dec-8-yl)ethyl)-	16.0465	401.314	73.8	POS										1.72256e-06	2.3832e-06	2.26922e-06	1.45795e-06	1.68928e-06	1.23824e-06	8.85758e-07	1.57264e-06	1.41358e-06	1.66441e-06	1.62968e-06	1.20483e-06	3.76759e-06	3.64471e-06	3.19178e-06	1.95708e-06	1.75008e-06	2.35381e-06	2.61654e-06	1.7853e-06	3.49697e-06	2.57687e-06	1.83236	0.0108983	0.366935	1.58121	0.661028
16112			level4	Senegenin	0.0435649	538.137	73.7	POS										6.39607e-09	6.91581e-09	7.44279e-09	6.26906e-09	7.86716e-09	9.94797e-09	5.21376e-09	8.73594e-09	7.09462e-09	8.06853e-09	7.39517e-09	0.00052647	8.6032e-09	0.00423361	0.00453314	7.30727e-09	7.91179e-09	0.000987422	8.02973e-09	8.10029e-09	0.00374477	0.00140255	2.18944	0.0486165	0.514361	189657	17.533
16113			level4	4-(4-Hydroxy-3-isopropylphenoxy)-3,5-diiodophenylacetic acid	24.5733	539.14	73.7	POS										6.39607e-09	6.91581e-09	7.44279e-09	6.26906e-09	7.86716e-09	9.94797e-09	5.21376e-09	8.73594e-09	9.77574e-08	8.06853e-09	1.64614e-08	0.000120193	8.6032e-09	0.001019	0.00109484	7.30727e-09	7.91179e-09	0.000235677	8.02973e-09	8.10029e-09	0.000884138	0.000335389	2.16377	0.049335	0.515623	20374.2	14.3145
16114			level4			540.137	73.7	POS										6.39607e-09	6.91581e-09	7.44279e-09	6.26906e-09	7.86716e-09	9.94797e-09	5.21376e-09	8.73594e-09	7.09462e-09	8.06853e-09	7.39517e-09	3.14115e-05	8.6032e-09	0.000251479	0.000267415	7.30727e-09	7.91179e-09	5.287e-05	8.02973e-09	8.10029e-09	0.00022714	8.30355e-05	2.19589	0.0499523	0.518365	11228.3	13.4549
16118			level4			124.041	73.5	POS										8.81603e-06	6.84189e-06	6.08157e-06	6.58632e-06	1.33248e-05	6.07351e-06	1.46237e-05	8.4112e-06	9.61961e-06	8.81699e-06	8.91957e-06	1.44926e-05	1.18494e-05	4.71298e-05	5.31453e-05	8.41017e-06	1.16686e-05	2.49437e-05	8.70444e-06	8.3196e-06	5.00119e-05	2.38675e-05	2.25147	0.0334812	0.487353	2.67586	1.42
16159			level4			447.054	72.8	POS										1.4236e-05	1.59049e-05	2.56224e-05	1.11516e-05	3.0067e-05	1.35288e-05	5.75682e-06	3.2449e-05	1.43365e-05	1.49444e-05	1.77998e-05	0.000550202	3.014e-05	0.00211206	0.00235729	1.8226e-05	2.07521e-05	0.000556171	2.46652e-05	2.25269e-05	0.00240953	0.000810157	2.32519	0.04042	0.502218	45.515	5.50827
16170			level4			399.164	72.7	POS										4.85865e-06	2.52791e-06	1.25417e-06	2.1681e-06	2.16037e-06	9.94797e-09	7.94551e-07	3.30153e-06	1.7968e-06	1.43075e-06	2.03028e-06	1.1621e-06	5.37085e-06	5.81404e-06	6.81369e-06	2.54846e-06	6.52766e-06	4.66315e-06	5.06523e-06	5.04677e-06	6.75634e-06	4.97683e-06	1.81872	0.000699139	0.145021	2.4513	1.29355
16179			level4			370.174	72.6	POS										1.92039e-06	2.97136e-06	2.42526e-06	2.47249e-06	2.32e-06	1.29893e-06	9.2368e-07	3.08924e-06	2.58231e-06	1.74185e-06	2.17455e-06	1.16092e-06	5.51999e-06	5.29362e-06	6.33113e-06	3.66965e-06	4.54271e-06	5.35413e-06	3.75829e-06	3.06459e-06	4.90645e-06	4.36015e-06	2.06411	0.00111834	0.163791	2.00508	1.00366
16226			level4	Dihomomethionine	-14.5353	178.269	71.9	POS										1.05542e-06	9.79935e-07	3.10743e-06	1.35752e-06	2.13056e-06	1.81325e-06	5.88536e-07	2.49414e-06	1.39846e-06	1.30024e-06	1.62255e-06	6.48374e-07	1.61525e-06	2.62957e-07	7.0542e-09	1.28259e-06	1.17301e-06	8.14983e-07	1.85034e-06	1.19018e-06	7.70653e-09	8.85244e-07	1.88286	0.0321647	0.485595	0.545589	-0.874115
16227			level4			442.062	71.9	POS										3.9085e-05	3.8433e-05	3.66879e-05	3.38752e-05	4.36882e-05	8.31649e-05	1.64207e-05	4.90652e-05	4.11718e-05	4.81127e-05	4.29705e-05	5.64928e-05	5.7599e-05	0.000167881	0.000181019	4.52679e-05	4.57577e-05	6.27409e-05	6.468e-05	4.4234e-05	0.000203664	9.29337e-05	1.94042	0.0374294	0.502218	2.16274	1.11286
16270			level4	PE(14:0/20:2(11Z,14Z))	-8.62677	716.982	70.9	POS										1.09196e-06	1.60811e-06	1.28178e-06	1.38265e-06	2.11987e-06	1.95868e-06	1.00788e-06	1.31133e-06	1.01597e-06	2.42928e-06	1.52075e-06	5.12542e-07	9.77002e-07	6.88672e-09	7.0542e-09	1.57355e-06	1.94916e-06	3.58758e-07	1.12614e-06	8.22798e-07	2.22719e-07	7.55661e-07	1.91671	0.00882953	0.330318	0.4969	-1.00897
16300			level4	2-Descarboxy-betanidin	-3.11763	346.333	70.2	POS										6.39607e-09	6.91581e-09	7.44279e-09	6.26906e-09	7.86716e-09	1.14095e-06	2.00833e-07	1.16509e-06	3.5736e-06	7.13104e-06	1.32464e-06	2.92451e-06	1.19832e-05	6.88191e-07	7.0542e-09	1.10671e-05	3.99138e-06	5.71518e-06	2.86825e-06	2.24838e-05	2.6909e-06	6.44196e-06	1.49409	0.0483808	0.513684	4.86318	2.2819
16309			level4			915.607	69.9	POS										3.3142e-07	2.538e-07	4.67146e-07	6.91995e-07	9.98802e-07	6.73904e-07	4.20629e-07	6.56e-07	5.88012e-07	1.98065e-07	5.27977e-07	2.73558e-07	6.48834e-07	6.88672e-09	7.0542e-09	1.89869e-07	4.03432e-07	8.14079e-09	3.39933e-07	7.72083e-07	7.70653e-09	2.6575e-07	2.02098	0.0375786	0.502218	0.503336	-0.990407
16311			level4			91.9668	69.7	POS										4.41409e-06	4.35704e-06	6.56544e-06	4.13201e-06	5.39624e-06	8.77656e-06	3.19522e-06	8.93536e-06	5.99583e-06	7.23979e-06	5.90076e-06	5.03547e-06	6.97199e-06	1.39557e-05	1.32597e-05	6.76706e-06	6.83306e-06	7.983e-06	5.32647e-06	7.31032e-06	1.51607e-05	8.86035e-06	1.78379	0.0408328	0.502218	1.50156	0.586464
16313			level4			258.118	69.6	POS										4.70208e-06	5.11357e-06	5.26603e-06	4.3169e-06	4.95047e-06	2.91607e-06	2.87556e-06	5.56604e-06	5.01406e-06	4.41709e-06	4.51379e-06	2.93986e-06	7.00309e-06	8.72258e-06	8.75667e-06	6.17003e-06	7.31703e-06	8.24485e-06	5.11787e-06	6.26139e-06	9.19902e-06	6.97324e-06	2.14261	0.00314316	0.231082	1.54488	0.627491
16316			level4			258.034	69.5	POS										6.39607e-09	6.91581e-09	7.44279e-09	6.26906e-09	7.86716e-09	9.94797e-09	5.21376e-09	8.73594e-09	7.09462e-09	8.06853e-09	7.39517e-09	2.63112e-06	8.6032e-09	9.7931e-06	1.16993e-05	7.30727e-09	7.91179e-09	2.41279e-06	8.02973e-09	8.10029e-09	1.16611e-05	3.82374e-06	2.20915	0.0425823	0.502679	517.059	9.01418
16317			level4			383.075	69.5	POS										6.39607e-09	6.91581e-09	7.44279e-09	6.26906e-09	7.86716e-09	4.07751e-08	5.21376e-09	8.73594e-09	7.09462e-09	8.06853e-09	1.04779e-08	3.51431e-06	8.6032e-09	1.73144e-05	2.05701e-05	7.30727e-09	7.91179e-09	4.49343e-06	8.02973e-09	8.10029e-09	1.84012e-05	6.43334e-06	2.10549	0.0442849	0.50408	613.992	9.26208
16323			level4			79.781	69.4	POS										3.57398e-07	4.39908e-07	6.43012e-07	6.19107e-07	3.78024e-07	6.81764e-07	3.80125e-07	5.29628e-07	4.89054e-07	6.30547e-07	5.14857e-07	7.7271e-08	5.73857e-07	6.88672e-09	7.0542e-09	5.96971e-07	4.69023e-07	8.14079e-09	6.14006e-07	4.58281e-07	7.70653e-09	2.8192e-07	2.08631	0.0323622	0.485595	0.547569	-0.868887
16329			level4			211.018	69.3	POS										2.06893e-07	1.9854e-07	9.08816e-08	6.26906e-09	1.43001e-07	8.54582e-08	5.34464e-07	8.08231e-08	1.04553e-07	4.7775e-07	1.92863e-07	2.86003e-05	1.18173e-07	0.000110323	0.000122305	7.30727e-09	8.16932e-08	2.93619e-05	1.55586e-07	5.39523e-07	0.000119423	4.10915e-05	1.92672	0.0400509	0.502218	213.06	7.73512
16330			level4			292.076	69.3	POS										6.07572e-08	1.41383e-07	2.22835e-07	6.26906e-09	1.90035e-07	1.67783e-07	5.21376e-09	1.42342e-07	1.10774e-07	5.9035e-08	1.10643e-07	9.13581e-05	1.1198e-07	0.000346513	0.000374587	1.33688e-07	1.19336e-07	8.51218e-05	1.16248e-07	2.05484e-07	0.000359849	0.000125812	2.29159	0.0399928	0.502218	1137.1	10.1511
16331			level4	alpha-D-Ribose 1,2-cyclic phosphate 5-phosphate	-5.74032	293.08	69.3	POS										6.39607e-09	4.40964e-08	7.44279e-09	6.26906e-09	1.0314e-07	1.05389e-07	8.78071e-08	8.73594e-09	1.02356e-07	6.98509e-08	5.41483e-08	1.17405e-05	8.6032e-09	5.32789e-05	5.93441e-05	7.30727e-09	7.91179e-09	1.18919e-05	8.02973e-09	8.10029e-09	4.66987e-05	1.82994e-05	1.71566	0.0440227	0.503811	337.95	8.40067
16334			level4			474.324	69.3	POS										2.6738e-06	1.52332e-06	1.84979e-06	4.35207e-06	1.07034e-06	9.94797e-09	3.68154e-08	2.04081e-06	1.87368e-06	9.14687e-07	1.63453e-06	3.96117e-07	9.82379e-07	2.49063e-07	7.0542e-09	6.13387e-07	1.42868e-06	1.81975e-07	6.2402e-07	4.5871e-07	7.70653e-09	4.9491e-07	1.12203	0.0220967	0.449125	0.302785	-1.72363
16336			level4			677.093	69.3	POS										8.73575e-07	9.13827e-07	5.00213e-07	8.82047e-07	5.34614e-07	1.5081e-06	2.71737e-07	1.67717e-06	8.23471e-07	9.87635e-07	8.97239e-07	3.2024e-07	4.87958e-07	6.88672e-09	7.0542e-09	4.41954e-07	4.92737e-07	1.79515e-07	6.99204e-07	9.58225e-07	7.70653e-09	3.60148e-07	2.20249	0.00540176	0.277741	0.401396	-1.3169
16353			level4			294.072	69	POS										6.03997e-07	5.86831e-07	4.92221e-07	5.21123e-07	2.9667e-07	6.04648e-07	4.06116e-06	1.20797e-06	1.13436e-06	8.06853e-09	9.51704e-07	2.90506e-06	2.12992e-06	1.52348e-05	2.0206e-05	1.06881e-06	6.00797e-07	3.27342e-06	6.40165e-06	1.09275e-06	1.72219e-05	7.01351e-06	2.05655	0.0321652	0.485595	7.36942	2.88155
16354			level4			305.978	69	POS										2.59491e-06	2.60877e-06	3.43306e-06	2.79335e-06	3.75949e-06	5.19592e-06	1.76296e-06	4.01618e-06	3.65015e-06	4.10318e-06	3.3918e-06	1.55506e-06	3.0597e-06	1.00424e-06	3.52246e-07	2.99959e-06	3.12346e-06	3.01842e-06	3.26786e-06	3.63852e-06	7.70653e-09	2.20268e-06	1.69745	0.0360394	0.500013	0.649414	-0.622789
16355			level4			409.12	69	POS										6.39607e-09	6.91581e-09	7.44279e-09	6.26906e-09	7.86716e-09	9.94797e-09	5.21376e-09	8.73594e-09	7.09462e-09	1.44857e-07	2.1074e-08	1.2434e-05	8.6032e-09	5.17057e-05	5.46141e-05	5.9724e-08	7.91179e-09	1.27523e-05	8.02973e-09	1.34143e-07	5.4279e-05	1.86004e-05	2.33793	0.0408658	0.502218	882.621	9.78565
16358			level4			472.09	69	POS										7.5121e-08	4.10842e-07	4.83788e-07	6.09396e-07	2.40694e-07	4.43442e-07	1.99217e-07	1.20711e-06	3.15049e-07	2.57248e-07	4.24191e-07	2.67899e-05	3.30228e-07	0.000110028	0.000107215	3.61786e-07	1.60425e-07	2.65253e-05	6.28382e-07	2.92823e-07	9.96273e-05	3.71959e-05	2.06561	0.039847	0.502218	87.6867	6.45429
16364			level4			110.527	68.9	POS										6.39607e-09	6.91581e-09	7.44279e-09	6.26906e-09	7.86716e-09	1.98959e-08	5.21376e-09	8.73594e-09	7.09462e-09	8.06853e-09	8.38997e-09	4.69514e-06	8.6032e-09	2.35252e-05	2.12678e-05	4.86632e-08	7.91179e-09	4.78668e-06	8.02973e-09	8.10029e-09	2.23319e-05	7.6688e-06	2.29348	0.04374	0.503585	914.044	9.83612
16365			level4	2-Chlorophenylhydrazine hydrochloride	-2.66187	180.054	68.9	POS										1.80329e-06	2.06911e-06	2.37206e-06	2.32058e-06	2.84314e-06	3.19876e-06	1.65667e-06	3.02234e-06	2.2838e-06	2.59864e-06	2.41684e-06	4.80679e-06	2.22797e-06	2.13232e-05	2.08086e-05	2.99201e-06	2.54807e-06	4.62974e-06	3.08399e-06	2.72318e-06	2.1109e-05	8.62525e-06	2.14219	0.0492097	0.515437	3.56882	1.83545
16369			level4	Fluoroimide	8.16539	261.058	68.9	POS										1.73685e-07	2.52861e-07	3.13484e-07	1.91914e-07	5.78129e-07	2.96035e-06	3.01005e-07	4.76163e-07	2.77498e-07	3.53522e-07	5.87861e-07	8.00956e-06	4.35087e-07	3.7664e-05	3.62548e-05	5.73555e-08	6.66069e-07	8.18592e-06	5.29974e-07	3.90026e-07	3.7221e-05	1.29414e-05	1.79126	0.0463818	0.509118	22.0144	4.46037
16371			level4			290.061	68.9	POS										1.36425e-06	1.17602e-06	1.20732e-06	1.26472e-06	1.88257e-06	2.33059e-06	8.59927e-07	1.93504e-06	1.82387e-06	1.63735e-06	1.54817e-06	6.39941e-06	1.47246e-06	2.33105e-05	2.80289e-05	1.34765e-06	1.97766e-06	6.68555e-06	1.68921e-06	2.16756e-06	2.75001e-05	1.00579e-05	2.20177	0.042968	0.503223	6.49665	2.6997
16373			level4			304.04	68.9	POS										1.44115e-06	1.9665e-06	2.07404e-06	1.41837e-06	2.12888e-06	2.60886e-06	1.1494e-06	2.07789e-06	2.15176e-06	1.8958e-06	1.89126e-06	6.9171e-06	1.97019e-06	2.88585e-05	3.15499e-05	1.58902e-06	2.14274e-06	6.75364e-06	2.02269e-06	2.22709e-06	3.00539e-05	1.14085e-05	2.15321	0.0471742	0.511984	6.0322	2.59268
16376			level4			337.07	68.9	POS										9.3023e-06	9.69185e-06	1.03197e-05	9.2108e-06	1.13382e-05	1.25468e-05	5.70702e-06	1.06074e-05	1.03057e-05	9.43405e-06	9.84638e-06	0.000101124	1.14787e-05	0.000418162	0.000555128	9.87724e-06	1.11674e-05	0.000107647	1.16333e-05	1.13612e-05	0.000450119	0.00016877	2.23534	0.0456749	0.508641	17.1403	4.09932
16378			level4			366.056	68.9	POS										6.50602e-06	7.53693e-06	7.27296e-06	5.93593e-06	8.25866e-06	9.57563e-06	4.58637e-06	9.21008e-06	6.94521e-06	8.16211e-06	7.39899e-06	6.26757e-05	9.65914e-06	0.000239923	0.000263149	7.24155e-06	8.65984e-06	6.91414e-05	8.18064e-06	8.50374e-06	0.000257776	9.34909e-05	2.24712	0.0393017	0.502218	12.6356	3.65943
16379			level4			367.059	68.9	POS										8.26669e-08	6.91581e-09	7.44279e-09	6.26906e-09	7.86716e-09	9.94797e-09	3.84461e-08	8.73594e-09	7.09462e-09	8.06853e-09	1.83455e-08	8.86744e-06	7.06621e-08	3.84615e-05	4.49463e-05	7.30727e-09	5.55516e-08	9.49632e-06	8.02973e-09	6.25199e-07	4.23389e-05	1.44877e-05	2.43255	0.0420953	0.502218	789.715	9.62519
16380			level4			382.072	68.9	POS										6.39607e-09	6.91581e-09	7.44279e-09	6.26906e-09	7.86716e-09	9.94797e-09	5.21376e-09	8.73594e-09	7.09462e-09	8.06853e-09	7.39517e-09	2.67439e-05	8.6032e-09	0.000109471	0.000116542	7.30727e-09	7.91179e-09	2.50267e-05	8.02973e-09	8.10029e-09	0.000102764	3.80587e-05	2.19904	0.0411504	0.502218	5146.43	12.3294
16382			level4			443.108	68.9	POS										2.63767e-06	3.8267e-06	3.16115e-06	2.97657e-06	4.26938e-06	4.52131e-06	2.38386e-06	3.88284e-06	2.59597e-06	2.88925e-06	3.31447e-06	0.000853104	4.09248e-06	0.00426352	0.00407394	3.20444e-06	3.64255e-06	0.000898139	3.43635e-06	4.02458e-06	0.00377579	0.00138829	2.21082	0.0433907	0.503223	418.857	8.71031
16384			level4			444.101	68.9	POS										5.59517e-05	7.18113e-05	6.70088e-05	5.7944e-05	7.48473e-05	9.0006e-05	3.80134e-05	9.0447e-05	7.27669e-05	7.54872e-05	6.94284e-05	0.000173052	8.89004e-05	0.000836295	0.000786071	6.71223e-05	7.37317e-05	0.000176872	7.80928e-05	8.84024e-05	0.000818857	0.00031874	2.18061	0.0476899	0.512791	4.59091	2.19878
16386			level4			470.136	68.9	POS										8.33539e-08	6.91581e-09	7.44279e-09	5.74175e-08	4.95165e-08	9.94797e-09	5.21376e-09	8.73594e-09	5.38749e-08	8.01905e-08	3.6261e-08	0.000836106	1.31989e-07	0.00348336	0.00374612	3.18438e-06	4.19272e-06	0.000842242	8.02973e-09	1.12254e-06	0.00364859	0.00125651	2.70993	0.0412792	0.502218	34651.7	15.0806
16387			level4			484.026	68.9	POS										6.39607e-09	6.66876e-08	7.44279e-09	1.56811e-07	7.86716e-09	9.94797e-09	5.21376e-09	8.40882e-08	5.59959e-08	1.09812e-07	5.10263e-08	2.90468e-06	8.6032e-09	5.27961e-06	7.28181e-06	7.30727e-09	7.91179e-09	3.13149e-06	8.02973e-09	8.10029e-09	4.10805e-06	2.27456e-06	1.59611	0.0273204	0.473967	44.5762	5.4782
16388			level4			485.016	68.9	POS										6.39607e-09	6.91581e-09	7.55237e-08	6.26906e-09	7.86716e-09	9.94797e-09	5.21376e-09	8.73594e-09	7.09462e-09	8.06853e-09	1.42033e-08	3.49238e-05	8.6032e-09	9.19637e-05	2.28982e-05	7.30727e-09	7.91179e-09	5.65218e-05	8.02973e-09	8.10029e-09	0.000103901	3.10249e-05	2.10274	0.0375125	0.502218	2184.35	11.093
16395			level4			313.08	68.8	POS										4.29541e-06	4.81612e-06	4.58916e-06	4.24075e-06	5.80751e-06	6.80519e-06	3.30882e-06	5.1921e-06	4.57181e-06	5.67845e-06	4.93053e-06	2.62773e-06	4.78924e-06	1.18375e-06	1.2009e-06	4.77693e-06	5.02441e-06	3.59806e-06	5.19316e-06	5.05685e-06	1.58267e-06	3.50337e-06	2.04654	0.0336975	0.487459	0.710546	-0.493
16397			level4			364.031	68.8	POS										9.3989e-08	1.1153e-07	7.44279e-09	6.26906e-09	1.61525e-07	2.4531e-07	5.21376e-09	1.39163e-07	9.74653e-08	1.05813e-07	9.73721e-08	1.09377e-05	1.84231e-07	4.88414e-05	5.16007e-05	7.30727e-09	1.51993e-07	1.08111e-05	2.66306e-07	1.62326e-07	4.28612e-05	1.65824e-05	2.08053	0.0422406	0.502218	170.3	7.41193
16398			level4	Perfluoroheptanoic acid	-12.2963	365.065	68.8	POS										6.39607e-09	4.27166e-08	5.37386e-08	1.14518e-07	4.0265e-07	2.09252e-07	1.42612e-06	9.6156e-08	7.97043e-08	4.87091e-08	2.47996e-07	0.000261219	8.6032e-09	0.00129144	0.00121109	5.59532e-08	1.09307e-07	0.000278842	8.02973e-09	1.64821e-07	0.00116972	0.000421266	1.91741	0.0428844	0.503223	1698.68	10.7302
16402			level4			483.025	68.8	POS										6.39607e-09	6.91581e-09	7.44279e-09	5.16782e-08	7.86716e-09	8.01734e-08	9.97591e-07	8.18491e-08	5.35866e-08	1.15882e-07	1.40938e-07	1.01141e-05	8.6032e-09	2.41129e-05	2.47038e-05	7.30727e-09	1.05751e-07	1.09201e-05	8.02973e-09	8.10029e-09	2.5633e-05	9.56216e-06	1.69973	0.0274232	0.473967	67.8465	6.0842
16408			level4			237	68.7	POS										1.71315e-06	1.88829e-06	1.97952e-06	1.90401e-06	1.70197e-06	2.90682e-06	1.20087e-06	2.42567e-06	1.59641e-06	2.56218e-06	1.98789e-06	6.06601e-07	2.02151e-06	6.88672e-09	7.0542e-09	2.5621e-06	2.00668e-06	7.57275e-07	1.7579e-06	1.77125e-06	7.70653e-09	1.1505e-06	1.99462	0.0272207	0.473967	0.578753	-0.788979
16410			level4	PC(15:0/16:0)	8.36569	721.026	68.7	POS										8.49138e-07	1.0036e-06	6.37373e-07	5.61687e-07	5.00354e-07	8.75747e-07	5.20876e-07	9.41606e-07	4.26849e-07	6.80097e-07	6.99733e-07	4.28404e-07	8.58134e-07	6.88672e-09	7.0542e-09	5.23209e-07	8.79495e-07	1.44307e-07	7.397e-07	6.26988e-07	7.70653e-09	4.22189e-07	1.98829	0.04668	0.510339	0.603357	-0.728917
16420			level4			445.103	68.6	POS										1.01866e-05	1.22103e-05	1.14597e-05	1.14129e-05	1.28282e-05	1.62484e-05	5.57428e-06	1.44494e-05	1.43224e-05	1.36805e-05	1.22373e-05	3.70987e-05	1.47825e-05	0.00014048	0.000161845	1.17909e-05	1.27611e-05	3.52986e-05	1.482e-05	1.71129e-05	0.00014931	5.95301e-05	2.20423	0.0433441	0.503223	4.86464	2.28233
16426			level4			472.134	68.5	POS										7.58447e-08	4.04042e-07	4.87847e-07	6.07682e-07	3.76759e-07	8.04768e-07	1.99061e-07	1.09174e-06	3.1287e-07	3.73791e-07	4.7344e-07	3.03118e-05	3.32456e-07	0.000132966	0.000136111	4.73489e-07	3.30931e-07	3.19363e-05	6.28802e-07	3.28999e-07	0.000145546	4.78966e-05	2.10631	0.0427096	0.503087	101.167	6.6606
16428			level4			457.124	68.4	POS										6.39607e-09	6.91581e-09	7.44279e-09	7.75731e-08	7.86716e-09	9.94797e-09	5.21376e-09	8.73594e-09	7.09462e-09	8.06853e-09	1.45256e-08	5.80403e-06	8.6032e-09	3.00971e-05	3.19984e-05	4.31104e-08	7.91179e-09	6.17436e-06	5.33487e-08	1.31704e-07	3.06025e-05	1.04921e-05	2.37839	0.0455607	0.508389	722.319	9.49649
16432			level4			101.066	68.3	POS										3.2765e-07	3.72632e-07	5.46476e-07	2.21881e-06	4.3622e-07	5.86504e-07	3.14205e-07	2.86933e-07	4.39419e-07	7.59571e-07	6.28842e-07	2.15486e-06	3.78717e-07	1.98868e-06	2.11287e-06	4.98356e-07	4.8406e-07	2.88436e-06	6.21687e-07	5.02662e-07	3.47996e-06	1.51062e-06	1.66654	0.0441136	0.50408	2.40223	1.26437
16439			level4			473.135	68.3	POS										1.02039e-07	1.21607e-07	7.44279e-09	1.74734e-07	7.86716e-09	2.1618e-07	5.21376e-09	8.73594e-09	1.29498e-07	9.74603e-08	8.70779e-08	6.75365e-06	8.6032e-09	2.68111e-05	3.04355e-05	7.30727e-09	7.10065e-08	6.77353e-06	1.15891e-07	1.56354e-07	2.93578e-05	1.00491e-05	1.81887	0.0418372	0.502218	115.403	6.85054
16445			level4			117.535	68.2	POS										6.39607e-09	6.91581e-09	7.44279e-09	6.26906e-09	7.86716e-09	9.94797e-09	5.21376e-09	8.73594e-09	7.09462e-09	8.06853e-09	7.39517e-09	8.99614e-07	8.6032e-09	3.49015e-06	3.92065e-06	7.30727e-09	7.91179e-09	7.47097e-07	8.02973e-09	8.10029e-09	4.02352e-06	1.3121e-06	2.21484	0.0437611	0.503585	177.426	7.47108
16447			level4			287.108	68.2	POS										2.30068e-06	1.36883e-06	8.18231e-07	1.30638e-06	1.7364e-06	9.75001e-07	6.30313e-07	2.07281e-06	1.23166e-06	1.10494e-06	1.35453e-06	1.04068e-06	2.01751e-06	1.93037e-06	2.30172e-06	1.29756e-06	2.74657e-06	2.66562e-06	2.47101e-06	3.16437e-06	4.02038e-06	2.36558e-06	1.84223	0.005862	0.286181	1.74643	0.804406
16450			level4			402.017	68.2	POS										1.61089e-07	1.45358e-07	2.91577e-07	6.26906e-09	7.86716e-09	3.57358e-08	5.21376e-09	8.73594e-09	2.38087e-07	1.35544e-07	1.03548e-07	3.94418e-06	2.07439e-07	2.28053e-05	2.31748e-05	2.57541e-07	1.1656e-07	6.31592e-06	7.4507e-08	2.32259e-07	2.22912e-05	7.94197e-06	2.46207	0.0414544	0.502218	76.6987	6.26113
16451			level4			456.12	68.2	POS										6.39607e-09	6.91581e-09	7.44279e-09	6.26906e-09	7.86716e-09	9.94797e-09	5.21376e-09	8.73594e-09	7.09462e-09	8.06853e-09	7.39517e-09	2.99735e-05	8.6032e-09	0.000158579	0.000156072	7.30727e-09	7.91179e-09	3.35291e-05	8.02973e-09	8.10029e-09	0.000146228	5.24421e-05	2.19825	0.0444285	0.504535	7091.4	12.7919
16454			level4			470.092	68.2	POS										8.32437e-08	6.91581e-09	7.44279e-09	5.75251e-08	4.95708e-08	9.94797e-09	5.21376e-09	8.73594e-09	5.33724e-08	7.97775e-08	3.61746e-08	4.57977e-06	1.31518e-07	2.22842e-05	2.46237e-05	2.20122e-06	2.59132e-06	4.1587e-06	8.02973e-09	7.01344e-07	2.26382e-05	8.3918e-06	2.82714	0.0308711	0.482788	231.981	7.85786
16455			level4			470.18	68.2	POS										6.39607e-09	6.91581e-09	7.44279e-09	6.26906e-09	7.86716e-09	9.94797e-09	5.21376e-09	8.73594e-09	7.09462e-09	8.06853e-09	7.39517e-09	4.62503e-06	8.6032e-09	1.85229e-05	1.24989e-05	7.30727e-09	7.91179e-09	4.58832e-06	8.02973e-09	8.10029e-09	2.322e-05	6.34951e-06	2.20439	0.046155	0.508744	858.602	9.74585
16456			level4			471.139	68.2	POS										6.39607e-09	6.91581e-09	1.15632e-07	6.26906e-09	2.58048e-07	8.77135e-08	5.21376e-09	8.73594e-09	7.09462e-09	8.06853e-09	5.10087e-08	0.000174796	8.6032e-09	0.000736115	0.000785733	2.14332e-07	3.53235e-07	0.000176699	8.02973e-09	1.34244e-07	0.000757615	0.000263168	2.37589	0.0414066	0.502218	5159.27	12.333
16457			level4	Lufenuron	-21.2787	512.147	68.2	POS										9.02814e-08	9.46889e-08	4.72324e-08	4.87173e-08	7.86716e-09	9.94797e-09	5.21376e-09	2.06151e-07	1.64695e-07	8.06853e-09	6.82864e-08	3.86282e-06	8.6032e-09	1.41568e-05	1.58816e-05	6.27358e-07	5.84069e-07	3.74409e-06	2.90488e-07	1.84889e-07	1.85833e-05	5.7924e-06	2.5544	0.0369055	0.500812	84.8251	6.40642
16459			level4	Propanoyl phosphate	-3.74274	155.065	68	POS										9.32457e-07	4.34945e-07	2.30746e-07	1.95831e-06	6.94514e-07	3.21175e-06	2.83081e-07	7.86996e-07	4.82896e-07	6.27186e-07	9.64288e-07	2.63302e-06	7.68976e-07	2.33366e-06	2.90214e-06	6.68749e-07	1.02931e-06	3.50478e-06	1.10177e-06	1.32297e-06	2.65488e-06	1.89202e-06	1.50871	0.0477806	0.512791	1.96209	0.972395
16463			level4			465.031	68	POS										5.18964e-08	6.91581e-09	7.44279e-09	6.26906e-09	1.17537e-07	9.94797e-09	5.21376e-09	1.64116e-07	9.63995e-08	1.69145e-07	6.34884e-08	3.63524e-05	1.4583e-07	0.000194238	0.000176139	7.30727e-09	7.91179e-09	5.26434e-05	8.01979e-08	8.10029e-09	0.000178584	6.38207e-05	2.02494	0.0405078	0.502218	1005.23	9.97332
16464			level4			466.036	68	POS										6.39607e-09	6.91581e-09	7.44279e-09	6.26906e-09	7.86716e-09	9.94797e-09	5.21376e-09	8.73594e-09	7.09462e-09	8.06853e-09	7.39517e-09	6.38961e-06	8.6032e-09	3.02529e-05	3.0811e-05	7.30727e-09	7.91179e-09	1.05501e-05	8.02973e-09	8.10029e-09	3.21462e-05	1.1019e-05	2.19672	0.0374825	0.502218	1490.02	10.5411
16465			level4			498.131	68	POS										1.42195e-06	1.21993e-06	1.90777e-06	1.45696e-06	1.2632e-06	2.68737e-06	9.40164e-07	1.32336e-06	1.7932e-06	1.36878e-06	1.53827e-06	7.43781e-06	1.55908e-06	3.52003e-05	3.55077e-05	1.91921e-06	1.42809e-06	1.02666e-05	2.25505e-06	1.79318e-06	4.74674e-05	1.44834e-05	2.20815	0.0464496	0.509198	9.41542	3.23503
16470			level4			448.064	67.9	POS										2.50961e-05	3.50027e-05	3.1155e-05	2.77211e-05	3.76382e-05	4.10757e-05	2.13047e-05	4.217e-05	3.34583e-05	3.50305e-05	3.29652e-05	8.47937e-05	4.17947e-05	0.000368749	0.000434646	3.13504e-05	3.48456e-05	0.000104321	3.81745e-05	4.62344e-05	0.000431348	0.000161626	2.21356	0.0450784	0.507413	4.90291	2.29364
16474			level4	N-desmethyl loperamide	22.5118	464.038	67.7	POS										6.54432e-08	6.91581e-09	7.44279e-09	6.26906e-09	7.86716e-09	9.94797e-09	5.21376e-09	8.73594e-09	7.09462e-09	8.06853e-09	1.32999e-08	5.53341e-05	8.6032e-09	0.000281943	0.000329991	7.30727e-09	7.91179e-09	8.66313e-05	8.02973e-09	8.10029e-09	0.000293011	0.000104695	2.13482	0.0417295	0.502218	7871.87	12.9425
16479			level4			358.025	67.6	POS										1.6621e-06	1.63927e-06	1.24646e-06	1.32344e-06	2.20782e-06	3.11296e-06	6.69336e-07	2.10885e-06	1.99656e-06	1.72365e-06	1.76904e-06	1.96454e-06	2.16438e-06	7.37984e-06	8.88301e-06	1.81028e-06	2.17856e-06	3.07815e-06	1.86249e-06	2.17618e-06	9.55798e-06	4.10554e-06	1.98119	0.0461619	0.508744	2.32077	1.2146
16481			level4			447.06	67.6	POS										5.08024e-06	6.34736e-06	4.74125e-06	5.06691e-06	6.65987e-06	7.99836e-06	3.44667e-06	6.22483e-06	5.88181e-06	6.51249e-06	5.79598e-06	0.000537427	6.91056e-06	0.00216006	0.00242421	5.47246e-06	5.85085e-06	0.000584661	6.04738e-06	8.47094e-06	0.002428	0.000816711	2.22036	0.0408464	0.502218	140.91	7.13863
16482			level4			449.056	67.6	POS										1.60244e-06	2.07633e-06	2.38129e-06	1.55982e-06	2.5614e-06	2.84971e-06	1.22163e-06	3.21854e-06	2.2093e-06	2.29457e-06	2.1975e-06	1.87814e-05	2.49103e-06	7.2577e-05	7.75487e-05	1.66912e-06	2.0602e-06	1.99316e-05	2.06862e-06	3.06828e-06	8.26007e-05	2.82797e-05	2.16651	0.0417944	0.502218	12.869	3.68583
16484			level4			513.143	67.6	POS										6.89825e-08	6.91581e-09	7.44279e-09	1.03457e-07	3.81372e-07	4.95634e-07	1.13736e-07	1.72462e-07	1.57531e-07	8.06853e-09	1.5156e-07	4.08606e-06	1.14962e-07	2.1483e-05	2.76691e-05	2.89558e-07	2.37322e-07	5.23399e-06	1.69231e-07	1.15986e-07	2.43394e-05	8.37385e-06	2.27397	0.0479598	0.513458	55.251	5.78793
16485			level4			542.157	67.6	POS										6.39607e-09	6.91581e-09	7.44279e-09	6.26906e-09	7.86716e-09	9.94797e-09	5.21376e-09	8.73594e-09	7.09462e-09	8.06853e-09	7.39517e-09	7.45391e-06	8.6032e-09	3.3079e-05	3.70925e-05	7.30727e-09	7.91179e-09	9.62321e-06	8.02973e-09	8.10029e-09	3.60507e-05	1.23339e-05	2.20041	0.0406441	0.502218	1667.83	10.7038
16486			level4			556.174	67.6	POS										6.39607e-09	6.91581e-09	7.44279e-09	6.26906e-09	7.86716e-09	9.94797e-09	5.21376e-09	8.73594e-09	7.09462e-09	8.06853e-09	7.39517e-09	1.23691e-05	8.6032e-09	6.59011e-05	6.50569e-05	7.30727e-09	1.25631e-07	1.59899e-05	8.02973e-09	8.10029e-09	5.96094e-05	2.19084e-05	2.33223	0.0424604	0.502679	2962.53	11.5326
16497			level4			427.059	67.5	POS										6.39607e-09	6.91581e-09	7.44279e-09	6.26906e-09	7.86716e-09	9.94797e-09	5.21376e-09	8.73594e-09	7.09462e-09	8.06853e-09	7.39517e-09	3.71316e-06	8.6032e-09	4.7774e-06	1.3219e-05	7.30727e-09	7.91179e-09	4.39589e-06	8.02973e-09	8.10029e-09	1.18595e-05	3.80049e-06	2.19869	0.0406264	0.502218	513.915	9.00539
16501			level4			514.126	67.5	POS										2.56549e-07	4.01103e-07	1.49931e-07	8.434e-08	2.90765e-07	3.7603e-07	5.55069e-08	2.75777e-07	5.9163e-08	2.87343e-07	2.23651e-07	1.06999e-05	1.05117e-07	4.66391e-05	4.52354e-05	1.11565e-07	5.49777e-07	1.31832e-05	1.26849e-07	4.919e-07	4.58896e-05	1.63032e-05	2.11895	0.0383191	0.502218	72.8959	6.18777
16502			level4			523.127	67.5	POS										6.39607e-09	6.91581e-09	7.44279e-09	6.26906e-09	7.86716e-09	9.94797e-09	5.21376e-09	8.73594e-09	1.25812e-07	8.06853e-09	1.92669e-08	8.32757e-07	8.6032e-09	6.91667e-06	8.67675e-06	7.30727e-09	5.7854e-08	1.97371e-06	8.02973e-09	8.10029e-09	6.8641e-06	2.53539e-06	2.25022	0.0493494	0.515623	131.593	7.03994
16503			level4			523.163	67.5	POS										6.39607e-09	6.91581e-09	7.44279e-09	6.26906e-09	7.86716e-09	9.94797e-09	5.21376e-09	8.73594e-09	7.09462e-09	8.06853e-09	7.39517e-09	1.97981e-06	8.6032e-09	1.04373e-05	1.42432e-05	7.30727e-09	7.91179e-09	3.10261e-06	8.02973e-09	8.10029e-09	1.31807e-05	4.29836e-06	2.20408	0.0473019	0.511984	581.238	9.18299
16504			level4			537.117	67.5	POS										6.39607e-09	6.91581e-09	7.44279e-09	6.26906e-09	7.86716e-09	9.94797e-09	5.21376e-09	8.73594e-09	7.09462e-09	8.06853e-09	7.39517e-09	1.32999e-06	8.6032e-09	5.98629e-06	9.50091e-06	7.30727e-09	7.91179e-09	2.24762e-06	8.02973e-09	8.10029e-09	8.01094e-06	2.71157e-06	2.20333	0.0464049	0.509118	366.668	8.51833
16505			level4			544.136	67.5	POS										6.39607e-09	6.91581e-09	7.44279e-09	6.26906e-09	7.86716e-09	9.94797e-09	5.21376e-09	8.73594e-09	7.09462e-09	8.06853e-09	7.39517e-09	3.01501e-06	8.6032e-09	1.31203e-05	1.40671e-05	7.30727e-09	7.91179e-09	3.37074e-06	8.02973e-09	8.10029e-09	1.03878e-05	4.4001e-06	2.20179	0.040754	0.502218	594.996	9.21674
16506			level4			550.174	67.5	POS										6.39607e-09	6.91581e-09	7.44279e-09	6.26906e-09	7.86716e-09	9.94797e-09	5.21376e-09	8.73594e-09	7.09462e-09	8.06853e-09	7.39517e-09	1.29113e-05	8.6032e-09	5.24878e-05	5.96978e-05	7.30727e-09	1.23226e-06	1.55775e-05	8.02973e-09	8.10029e-09	5.86623e-05	2.00601e-05	2.39663	0.0382057	0.502218	2712.59	11.4055
16508			level4			557.176	67.5	POS										6.39607e-09	6.91581e-09	7.44279e-09	6.26906e-09	7.86716e-09	3.16125e-08	5.21376e-09	8.73594e-09	7.09462e-09	8.06853e-09	9.56162e-09	2.20824e-06	8.6032e-09	1.40101e-05	1.60172e-05	7.30727e-09	7.91179e-09	3.34895e-06	8.02973e-09	8.10029e-09	1.41907e-05	4.98152e-06	2.12061	0.0473308	0.511984	520.991	9.02511
16510			level4			630.102	67.5	POS										6.39607e-09	6.91581e-09	7.44279e-09	6.26906e-09	7.86716e-09	9.94797e-09	5.21376e-09	8.73594e-09	7.09462e-09	8.06853e-09	7.39517e-09	2.35572e-06	8.6032e-09	2.31024e-06	2.52122e-06	7.30727e-09	7.91179e-09	3.1481e-06	8.02973e-09	8.10029e-09	4.34253e-06	1.47178e-06	2.18099	0.0202018	0.438405	199.018	7.63676
16513			level4	Flurithromycin	-4.09162	752.931	67.5	POS										3.01073e-07	2.63977e-07	3.46565e-07	4.64214e-07	5.25499e-07	6.85305e-07	1.83382e-07	5.01954e-07	3.30011e-07	4.70506e-07	4.07248e-07	5.6461e-09	3.99916e-07	6.88672e-09	7.0542e-09	3.02502e-07	4.96849e-07	2.09028e-07	3.62026e-07	3.71945e-07	7.70653e-09	2.16956e-07	2.13234	0.024401	0.463833	0.532736	-0.908507
16519			level4			206.103	67.4	POS										9.43379e-07	8.16027e-07	1.083e-06	6.45941e-07	5.44507e-07	1.3223e-06	5.72441e-07	1.02471e-06	9.18709e-07	9.92406e-07	8.86342e-07	9.16927e-07	9.83804e-07	1.20812e-06	1.26549e-06	1.13467e-06	1.12618e-06	1.64748e-06	1.04205e-06	1.09901e-06	8.94841e-07	1.13186e-06	1.36381	0.0290717	0.479369	1.277	0.352758
16525			level4			515.129	67.3	POS										2.24594e-07	8.9758e-08	7.44279e-09	7.59659e-08	2.13054e-07	5.04726e-07	5.21376e-09	1.69303e-07	2.589e-07	2.62707e-07	1.81166e-07	1.95779e-06	6.6664e-08	7.8734e-06	8.43933e-06	7.30727e-09	2.23944e-07	1.81028e-06	2.23604e-07	3.23248e-07	8.26344e-06	2.9189e-06	1.59796	0.0443592	0.504184	16.1117	4.01004
16526			level4			543.16	67.3	POS										6.39607e-09	6.91581e-09	7.44279e-09	6.26906e-09	5.72082e-07	9.94797e-09	5.21376e-09	8.73594e-09	3.60244e-08	8.06853e-09	6.67096e-08	1.40532e-06	8.6032e-09	6.19734e-06	8.31715e-06	7.30727e-09	7.91179e-09	1.77566e-06	8.02973e-09	8.58164e-08	7.46156e-06	2.52747e-06	2.05338	0.0483766	0.513684	37.8877	5.24366
16532			level4			294.959	67.2	POS										2.64606e-07	3.87168e-07	4.49024e-07	1.59803e-07	2.25468e-07	4.11114e-07	1.69009e-07	4.80065e-07	2.83591e-07	3.01296e-07	3.13114e-07	5.6461e-09	3.89153e-07	6.88672e-09	7.0542e-09	2.30683e-07	3.71631e-07	8.14079e-09	2.41287e-07	2.55836e-07	7.70653e-09	1.52402e-07	2.14524	0.0191624	0.432215	0.486731	-1.0388
16534			level4			363.937	67.2	POS										3.27577e-07	4.82897e-07	3.84085e-07	2.62748e-07	2.38378e-07	4.84615e-07	7.67303e-08	2.49426e-07	2.78883e-07	1.90887e-07	2.97623e-07	3.89742e-07	6.40709e-07	2.63146e-06	3.35709e-06	3.33008e-07	2.85433e-07	7.22075e-07	4.4037e-07	2.99593e-07	1.96496e-06	1.10644e-06	1.99786	0.0494047	0.515851	3.71761	1.89437
16543			level4			119.998	67	POS										4.19215e-07	4.1189e-07	3.61032e-07	2.59934e-07	3.91805e-07	3.46018e-07	2.04998e-07	4.57873e-07	5.01595e-07	4.60029e-07	3.81439e-07	8.2674e-08	3.43363e-07	6.88672e-09	7.0542e-09	3.16661e-07	3.18736e-07	2.15045e-07	1.79707e-07	2.2833e-07	7.70653e-09	1.70616e-07	2.16382	0.000736718	0.14563	0.447297	-1.1607
16567			level4	3-Iodo-L-tyrosine	-18.1598	308.087	66.9	POS										2.10789e-06	7.40706e-07	7.13969e-07	9.56499e-07	1.24172e-06	1.18965e-07	3.61122e-07	1.92937e-06	9.74264e-07	1.03878e-06	1.01833e-06	5.79114e-07	1.78007e-06	1.98358e-06	2.1425e-06	1.44674e-06	2.48777e-06	1.65376e-06	2.40358e-06	3.00177e-06	1.52906e-06	1.90079e-06	1.77485	0.00686522	0.306163	1.86658	0.900399
16570			level4			470.046	66.9	POS										6.39607e-09	6.91581e-09	7.44279e-09	6.26906e-09	7.86716e-09	9.94797e-09	5.21376e-09	8.73594e-09	7.09462e-09	8.06853e-09	7.39517e-09	6.92707e-06	8.6032e-09	6.10058e-06	5.33165e-06	7.30727e-09	7.91179e-09	8.35125e-06	8.02973e-09	8.10029e-09	7.0823e-06	3.38328e-06	2.16828	0.0166196	0.413834	457.499	8.83762
16571			level4			486.02	66.9	POS										6.39607e-09	6.91581e-09	7.44279e-09	6.26906e-09	7.86716e-09	9.94797e-09	5.21376e-09	8.73594e-09	7.09462e-09	8.06853e-09	7.39517e-09	6.54888e-06	8.6032e-09	7.22334e-06	9.26447e-06	7.30727e-09	7.91179e-09	1.07119e-05	8.02973e-09	8.10029e-09	5.16685e-06	3.89554e-06	2.16098	0.0199102	0.438326	526.768	9.04102
16572			level4	hydroxynefazodone	3.13453	487.015	66.9	POS										6.39607e-09	6.91581e-09	7.44279e-09	6.26906e-09	7.86716e-09	9.94797e-09	5.21376e-09	8.73594e-09	7.09462e-09	8.06853e-09	7.39517e-09	3.84476e-06	8.6032e-09	4.96486e-06	4.34608e-06	7.30727e-09	7.91179e-09	7.51992e-06	8.02973e-09	8.10029e-09	5.16631e-06	2.58819e-06	2.16465	0.0195561	0.435868	349.984	8.45114
16573			level4			500.991	66.9	POS										6.39607e-09	6.91581e-09	7.44279e-09	6.26906e-09	7.86716e-09	9.94797e-09	1.21044e-07	8.73594e-09	2.09936e-07	8.06853e-09	3.92623e-08	5.39426e-06	8.6032e-09	5.12237e-06	3.33522e-06	1.98391e-06	9.58979e-07	1.38635e-05	8.02973e-09	1.20932e-06	5.56274e-06	3.74469e-06	2.69615	0.020139	0.438399	95.3763	6.57556
16578			level4			915.095	66.9	POS										5.40535e-08	6.91581e-09	7.44279e-09	6.26906e-09	7.86716e-09	8.81952e-08	5.21376e-09	8.73594e-09	8.34973e-08	8.06853e-09	2.76259e-08	3.76818e-06	8.6032e-09	3.54952e-06	5.32662e-06	7.30727e-09	7.91179e-09	3.56918e-06	1.01112e-07	9.13504e-08	4.27715e-06	2.07069e-06	2.03928	0.0163818	0.413462	74.9548	6.22795
16603			level4			317.232	66.5	POS										1.90627e-06	2.87235e-06	8.93768e-07	3.93987e-06	2.68848e-06	2.57522e-06	7.7981e-07	3.13262e-06	6.95222e-07	5.03698e-06	2.45206e-06	1.66345e-07	8.6032e-09	6.88672e-09	7.0542e-09	4.48218e-07	1.80449e-06	8.14079e-09	8.88041e-08	4.32105e-08	7.70653e-09	2.58946e-07	2.61661	0.00072344	0.14563	0.105604	-3.24327
16619			level4			532.128	66.3	POS										6.39607e-09	6.91581e-09	7.44279e-09	6.26906e-09	7.86716e-09	9.94797e-09	5.21376e-09	8.73594e-09	7.09462e-09	8.06853e-09	7.39517e-09	1.12059e-06	8.6032e-09	4.66555e-06	7.10574e-06	9.96346e-06	6.38729e-06	1.80576e-06	8.02973e-09	2.59849e-06	2.95953e-06	3.6623e-06	2.85085	0.00673987	0.304191	495.229	8.95195
16625			level4			408.025	66.2	POS										6.39607e-09	6.91581e-09	7.44279e-09	6.26906e-09	7.86716e-09	9.94797e-09	5.21376e-09	8.73594e-09	7.09462e-09	8.06853e-09	7.39517e-09	1.42532e-06	5.07143e-08	1.14698e-06	1.3788e-06	7.30727e-09	7.91179e-09	1.94695e-06	8.02973e-09	8.10029e-09	1.26942e-06	7.24953e-07	2.26201	0.0167543	0.414963	98.0305	6.61516
16644			level4			477.24	65.7	POS										6.39607e-09	6.91581e-09	7.44279e-09	6.26906e-09	7.86716e-09	9.94797e-09	5.21376e-09	8.73594e-09	7.09462e-09	8.06853e-09	7.39517e-09	3.24093e-05	8.6032e-09	0.000126127	0.000154304	7.30727e-09	7.91179e-09	2.7748e-05	8.02973e-09	8.10029e-09	9.33162e-05	4.33944e-05	2.19699	0.0453175	0.507413	5867.94	12.5186
16645			level4	Sarcoaldesterol A	6.5517	477.742	65.7	POS										6.39607e-09	6.91581e-09	7.44279e-09	6.26906e-09	7.86716e-09	9.94797e-09	5.21376e-09	8.73594e-09	7.09462e-09	8.06853e-09	7.39517e-09	1.85009e-05	8.6032e-09	6.78932e-05	8.62497e-05	7.30727e-09	7.91179e-09	1.55296e-05	8.02973e-09	8.10029e-09	5.19131e-05	2.40126e-05	2.19867	0.0448166	0.507261	3247.07	11.6649
16667			level4			742.578	64.6	POS										5.36059e-06	5.94974e-06	5.95278e-06	2.59015e-05	3.60436e-06	1.73374e-06	1.81141e-05	7.93624e-06	5.6993e-06	4.29511e-06	8.45475e-06	3.33111e-06	2.16894e-06	2.48414e-06	2.10938e-06	2.64651e-06	3.76185e-06	2.88585e-06	4.48455e-06	3.22113e-06	1.83203e-06	2.89255e-06	1.89275	0.0452587	0.507413	0.342121	-1.54742
16675			level4	Violaceinic acid	-11.99	374.364	64.3	POS										6.39607e-09	6.91581e-09	7.44279e-09	6.26906e-09	7.86716e-09	5.69655e-07	7.38921e-08	4.50433e-07	1.61479e-06	3.43865e-06	6.18231e-07	2.05826e-06	7.03593e-06	1.17661e-06	1.73113e-07	3.8311e-06	1.97291e-06	2.94418e-06	1.23305e-06	1.06678e-05	1.6608e-06	3.27538e-06	2.00728	0.0310245	0.482788	5.29799	2.40545
16678			level4			530.381	64.3	POS										0.000361753	0.000250108	2.12722e-06	1.28886e-06	0.000354199	1.87791e-07	2.51701e-06	0.000296249	2.06962e-06	2.52765e-06	0.000127303	0.000510785	1.80764e-06	0.000737472	0.000479788	0.000595879	0.000471488	0.000342598	2.51997e-06	0.000155706	0.000651151	0.00039492	1.90244	0.0136581	0.391252	3.10221	1.6333
16722			level4			100.04	62.1	POS										2.29981e-05	3.09357e-05	3.12938e-05	1.39617e-05	3.37177e-05	6.38053e-06	1.57155e-05	1.89157e-05	3.17312e-05	1.7069e-05	2.22719e-05	3.07997e-05	4.67879e-05	6.58549e-05	3.86396e-05	1.79313e-05	3.82959e-05	4.46171e-05	3.48803e-05	1.87102e-05	3.45879e-05	3.71105e-05	1.9493	0.0117011	0.370763	1.66625	0.736603
16770			level4			677.375	60	POS										7.75994e-06	7.24584e-06	8.73296e-06	9.34312e-06	1.14353e-05	9.94797e-09	9.2464e-07	1.12447e-05	6.22041e-06	7.21834e-06	7.01352e-06	1.12546e-05	1.31088e-05	1.16443e-05	1.34459e-05	1.04649e-05	1.49345e-05	6.90005e-06	8.22426e-06	6.14437e-06	9.41282e-06	1.05534e-05	1.46541	0.0319309	0.485595	1.50473	0.589504
16774			level4			207.664	59.9	POS										2.73703e-06	2.18306e-06	2.73461e-06	2.03804e-06	3.81901e-06	9.94797e-09	3.30951e-07	2.17168e-06	2.7087e-06	1.51218e-06	2.02452e-06	3.06542e-06	3.79092e-06	3.62389e-06	2.93414e-06	2.69557e-06	4.63225e-06	3.44408e-06	2.5285e-06	2.14382e-06	2.41645e-06	3.1275e-06	1.53387	0.0207685	0.44186	1.54481	0.627431
16793			level4	N-(3-Chloro-4-morpholinophenyl)-N'-hydroxyformimidamide	-23.3735	256.701	59.7	POS										4.37766e-06	2.98145e-06	2.99939e-06	4.72238e-06	5.3875e-06	9.94797e-09	2.9236e-07	4.20035e-06	3.584e-06	3.56234e-06	3.21174e-06	4.29121e-06	6.16202e-06	5.00724e-06	5.58599e-06	5.52771e-06	5.7056e-06	4.7064e-06	3.81198e-06	2.76299e-06	4.07349e-06	4.76346e-06	1.48097	0.0285785	0.47785	1.48314	0.568657
16801			level4			90.9319	59.6	POS										5.5034e-06	4.34576e-06	5.01641e-06	6.65195e-06	7.02116e-06	9.94797e-09	2.55151e-07	6.06659e-06	4.32366e-06	4.61431e-06	4.38083e-06	6.24725e-06	8.36413e-06	7.90047e-06	8.22606e-06	6.87372e-06	9.38566e-06	5.77257e-06	5.92357e-06	3.61209e-06	5.52966e-06	6.78352e-06	1.49176	0.0195687	0.435868	1.54845	0.630828
16802			level4			91.0033	59.6	POS										1.81169e-06	1.32075e-06	1.72306e-06	2.18082e-06	2.50165e-06	6.04062e-07	4.15777e-08	2.05904e-06	1.38536e-06	1.6473e-06	1.52753e-06	2.04196e-06	2.55575e-06	2.78225e-06	2.74886e-06	2.22554e-06	3.17111e-06	1.7926e-06	1.89178e-06	1.1286e-06	1.81782e-06	2.21563e-06	1.19471	0.0350748	0.494281	1.45046	0.536512
16803			level4			91.0326	59.6	POS										1.71312e-06	1.5611e-06	1.50703e-06	2.32103e-06	2.2743e-06	6.04062e-07	4.16769e-08	1.93946e-06	1.57725e-06	1.49238e-06	1.50314e-06	2.28031e-06	3.29507e-06	2.73129e-06	2.77891e-06	2.23964e-06	3.21409e-06	1.86456e-06	2.13832e-06	1.17682e-06	1.9188e-06	2.36378e-06	1.28246	0.010916	0.366935	1.57256	0.653115
16805			level4	2,4-Dinitro-1-naphthol	6.50561	235.176	59.6	POS										6.07284e-06	4.73617e-06	5.662e-06	7.48158e-06	8.69907e-06	3.12891e-06	7.74338e-07	7.17561e-06	5.06485e-06	4.65639e-06	5.34518e-06	6.95314e-06	1.08169e-05	9.3041e-06	7.25446e-06	6.81482e-06	9.52881e-06	7.32465e-06	6.34065e-06	4.04453e-06	6.7065e-06	7.50886e-06	1.33923	0.0336473	0.487459	1.40479	0.490356
16806			level4	2-O-p-Coumaroyltartronic acid	-0.28775	267.211	59.6	POS										7.83983e-06	6.14687e-06	6.96623e-06	9.1879e-06	1.05604e-05	8.10226e-07	1.38326e-06	8.31336e-06	6.69253e-06	7.50655e-06	6.54072e-06	8.09178e-06	1.22496e-05	1.19482e-05	1.12185e-05	9.41488e-06	1.2212e-05	8.29609e-06	9.42667e-06	4.7377e-06	7.7579e-06	9.53533e-06	1.5727	0.0282086	0.474643	1.45784	0.543834
16809			level4			529.348	59.6	POS										4.77345e-05	4.13578e-05	4.3396e-05	4.87717e-05	5.13402e-05	7.69657e-07	2.92492e-06	5.29033e-05	3.80493e-05	4.27529e-05	3.7e-05	4.75511e-05	7.08023e-05	5.64636e-05	6.05964e-05	5.57207e-05	7.02706e-05	4.90939e-05	5.02157e-05	3.61686e-05	4.9433e-05	5.46316e-05	1.50757	0.0199988	0.438399	1.47653	0.562209
16810			level4			529.454	59.6	POS										3.59376e-05	3.12999e-05	3.38934e-05	5.1436e-05	5.21308e-05	9.94797e-09	3.52165e-06	4.21243e-05	3.26293e-05	3.16466e-05	3.14629e-05	4.48434e-05	6.14084e-05	6.32103e-05	6.11008e-05	5.08753e-05	6.5981e-05	4.23717e-05	4.0041e-05	2.66784e-05	3.83893e-05	4.949e-05	1.44553	0.0175839	0.420228	1.57296	0.653482
16811			level4			533.414	59.6	POS										6.20646e-06	4.79553e-06	5.90241e-06	7.68792e-06	8.39208e-06	2.38368e-06	1.69387e-06	7.4585e-06	4.86058e-06	5.67352e-06	5.50545e-06	6.32894e-06	9.12986e-06	9.0945e-06	9.0022e-06	7.01531e-06	9.55221e-06	6.37703e-06	6.56507e-06	4.44002e-06	6.49677e-06	7.40019e-06	1.53569	0.0434221	0.503223	1.34416	0.426701
16816			level4			132.602	59.5	POS										2.41346e-06	1.96322e-06	2.42502e-06	2.9114e-06	3.2297e-06	9.94797e-09	3.4702e-07	2.80173e-06	1.94141e-06	2.18221e-06	2.02251e-06	2.7064e-06	3.8098e-06	3.56911e-06	3.52775e-06	2.79674e-06	3.72806e-06	2.63045e-06	2.7074e-06	1.90972e-06	2.32331e-06	2.97087e-06	1.46001	0.0264042	0.472274	1.4689	0.554738
16818			level4			212.665	59.5	POS										2.56152e-06	2.08354e-06	1.4621e-06	3.31549e-06	3.02612e-06	9.94797e-09	2.26614e-07	2.99391e-06	9.95379e-07	2.81553e-06	1.94901e-06	2.84328e-06	3.67976e-06	3.10278e-06	4.42459e-06	3.90823e-06	5.5806e-06	3.07956e-06	2.82275e-06	2.16813e-06	2.44103e-06	3.40507e-06	1.60571	0.00936252	0.33986	1.74707	0.80494
16819			level4			221.671	59.5	POS										1.51714e-06	1.08418e-06	7.41436e-07	2.27472e-06	1.90488e-06	9.94797e-09	5.21376e-09	1.84697e-06	9.25102e-07	8.01715e-07	1.11113e-06	1.72398e-06	2.12933e-06	1.93789e-06	2.30593e-06	1.42078e-06	3.38868e-06	2.01218e-06	1.64259e-06	7.08099e-07	1.21844e-06	1.84879e-06	1.43027	0.0402977	0.502218	1.66388	0.734553
16820			level4			244.181	59.5	POS										8.0194e-05	6.11014e-05	7.51532e-05	9.44198e-05	0.000102089	6.25042e-06	1.22948e-05	8.63642e-05	7.01561e-05	6.89739e-05	6.56997e-05	8.41796e-05	0.000118246	0.000111857	0.000113177	9.27378e-05	0.000134849	8.14544e-05	8.32569e-05	5.95077e-05	8.15563e-05	9.60822e-05	1.60632	0.0251426	0.46905	1.46245	0.548383
16821			level4			244.683	59.5	POS										2.40399e-05	2.11506e-05	2.17123e-05	2.99584e-05	2.98929e-05	9.94797e-09	3.46975e-06	2.83142e-05	1.95636e-05	2.12873e-05	1.99399e-05	2.73045e-05	3.6908e-05	3.72462e-05	4.05735e-05	2.88238e-05	3.94096e-05	2.53522e-05	2.62615e-05	1.90897e-05	2.53082e-05	3.06277e-05	1.43114	0.0156506	0.407161	1.536	0.619181
16822			level4			256.199	59.5	POS										1.21816e-05	1.00761e-05	1.00424e-05	1.49875e-05	1.56457e-05	5.92007e-07	1.43522e-06	1.11078e-05	9.47535e-06	1.03822e-05	9.5926e-06	1.3252e-05	1.75669e-05	1.67301e-05	1.84104e-05	1.37007e-05	1.86166e-05	1.15e-05	1.22752e-05	8.03545e-06	1.18048e-05	1.41892e-05	1.5759	0.0282671	0.474643	1.47918	0.5648
16824			level4	2',2'-Difluorodeoxyuridine	-16.5666	265.186	59.5	POS										5.73497e-05	4.44836e-05	5.16651e-05	6.56303e-05	6.7573e-05	1.92109e-06	8.38335e-06	6.25453e-05	4.69393e-05	4.74931e-05	4.53984e-05	6.37546e-05	8.89196e-05	7.44601e-05	8.42839e-05	6.81139e-05	9.27916e-05	5.92338e-05	6.13537e-05	4.15959e-05	6.34012e-05	6.97908e-05	1.63891	0.0118334	0.371938	1.5373	0.620396
16825			level4			265.223	59.5	POS										5.25028e-05	4.92857e-05	5.24336e-05	7.21567e-05	7.69857e-05	1.04922e-06	8.43225e-06	6.15246e-05	5.14848e-05	5.39655e-05	4.79821e-05	6.2095e-05	8.91666e-05	8.86051e-05	8.3361e-05	7.34436e-05	9.78264e-05	6.30076e-05	6.35227e-05	4.57408e-05	5.70024e-05	7.23771e-05	1.55995	0.0185714	0.427881	1.50842	0.593038
16828			level4			266.709	59.5	POS										7.20951e-05	5.96232e-05	7.05723e-05	9.14213e-05	8.74547e-05	9.94797e-09	1.1441e-05	8.27432e-05	6.19293e-05	6.68796e-05	6.0417e-05	8.21917e-05	0.0001125	0.000102848	0.000103315	8.63823e-05	0.000118983	8.06703e-05	8.19668e-05	5.38427e-05	7.30471e-05	8.95747e-05	1.367	0.0213096	0.444539	1.48261	0.568137
16830			level4			530.405	59.5	POS										0.00216177	0.00177248	0.00207218	0.0026696	0.00274634	7.56468e-07	0.000370206	0.002433	0.00183965	0.00189317	0.00179591	0.00244403	0.0033339	0.00315961	0.00317798	0.00267368	0.00350314	0.00230087	0.00236141	0.00155465	0.00228052	0.00267898	1.39944	0.0204325	0.43912	1.49171	0.576965
16831			level4			531.409	59.5	POS										0.000413109	0.000340291	0.000394688	0.000517466	0.000530321	1.81518e-06	7.03897e-05	0.000456923	0.000348894	0.000360988	0.000343488	0.000465606	0.000641644	0.000614288	0.000610467	0.000514315	0.000667306	0.000441545	0.000452477	0.000296815	0.00043054	0.0005135	1.48646	0.0203404	0.438405	1.49496	0.580103
16832			level4			532.412	59.5	POS										5.61973e-05	4.46223e-05	5.25221e-05	6.81812e-05	7.12941e-05	4.53516e-07	9.5585e-06	6.25012e-05	4.60527e-05	4.93545e-05	4.60737e-05	6.19897e-05	9.05532e-05	8.1301e-05	8.25205e-05	6.91774e-05	9.05686e-05	5.9939e-05	6.13235e-05	3.95419e-05	5.71035e-05	6.94018e-05	1.51646	0.0193634	0.433801	1.50632	0.591029
16837			level4			132.352	59.4	POS										6.17161e-06	5.2384e-06	6.0608e-06	7.93334e-06	8.18005e-06	9.94797e-09	1.15827e-06	7.35061e-06	5.41013e-06	5.30492e-06	5.28181e-06	7.17448e-06	9.66843e-06	9.40708e-06	9.92814e-06	8.04025e-06	1.05358e-05	6.83941e-06	6.86748e-06	4.57838e-06	7.05847e-06	8.00979e-06	1.46587	0.0169476	0.416201	1.51649	0.600733
16840			level4	Tulobuterol hydrochloride	22.4209	265.205	59.4	POS										0.00839289	0.00697739	0.00800556	0.00996496	0.0105593	9.52964e-07	0.00136123	0.00923227	0.0071298	0.00746485	0.00690892	0.00904453	0.0128777	0.0119034	0.0122022	0.0101843	0.0135837	0.00903119	0.00913118	0.00623529	0.00873452	0.0102928	1.37116	0.0197607	0.437691	1.48978	0.575104
16842			level4			265.706	59.4	POS										0.00295792	0.00245451	0.00281273	0.00352323	0.00373212	2.91418e-08	0.000479625	0.00327691	0.00253634	0.00265531	0.00244287	0.00319457	0.00455943	0.00423384	0.00433176	0.0036243	0.0048152	0.00318878	0.00324796	0.00221029	0.00309387	0.00365	1.32947	0.0190206	0.431924	1.49414	0.579318
16843			level4			266.207	59.4	POS										0.000562484	0.000470516	0.00053783	0.00066684	0.000705585	2.22666e-06	9.0023e-05	0.00061777	0.000480335	0.00049976	0.000463337	0.000616007	0.00087699	0.000809662	0.000842297	0.000696204	0.000932434	0.000607996	0.000623629	0.000415228	0.000594019	0.000701447	1.49422	0.0161424	0.413343	1.5139	0.598272
16847			level4			529.334	59.3	POS										2.41217e-05	2.01535e-05	2.44364e-05	2.76018e-05	2.89151e-05	3.10749e-06	2.88233e-06	2.82339e-05	2.12532e-05	2.52068e-05	2.05912e-05	2.68792e-05	3.79935e-05	3.42985e-05	3.54301e-05	2.87259e-05	4.06383e-05	2.56911e-05	2.66591e-05	1.55556e-05	2.46073e-05	2.96479e-05	1.51381	0.0309922	0.482788	1.43983	0.525898
16852			level4			283.105	58.9	POS										2.09699e-05	1.83002e-05	1.74046e-05	1.74048e-05	2.05271e-05	2.40566e-05	1.85853e-05	1.61877e-05	1.9876e-05	2.52441e-05	1.98556e-05	1.35111e-05	3.30445e-05	2.67123e-05	2.66453e-05	1.98452e-05	2.80549e-05	4.21593e-05	2.3346e-05	2.81628e-05	2.60036e-05	2.67485e-05	1.36396	0.0203427	0.438405	1.34715	0.429909
16949			level4	Nocardicin E	5.56749	400.364	55.3	POS										3.76322e-08	2.04259e-07	4.3848e-08	3.73842e-08	1.62412e-07	1.06871e-07	2.35623e-07	1.04057e-06	2.16365e-07	6.17348e-07	2.70231e-07	6.75958e-07	2.43856e-06	2.10752e-06	2.1504e-07	1.34492e-06	8.58729e-08	3.48365e-06	1.07873e-06	5.272e-06	3.51071e-06	2.0213e-06	2.04032	0.009183	0.338097	7.47989	2.90302
[truncated: 1,149 more rows]
